# Supplementary material for: A predicted protein interactome identifies conserved global networks and disease resistance subnetworks in maize
Source: Front Genet. 2015 Jun 4;6:201. doi: 10.3389/fgene.2015.00201 (PMC4454876; doi:10.3389/fgene.2015.00201)
Supplement: Supplemental File 1 — Cytoscape visualized interactome. This file contains the maize predicted interactome as a Cytoscape ver 3.11 format file. Interactions shown are indicated and filterable by orthology (many-to-many and one-to-one), confidence value (numerical), and connectivity. The bait proteins used in the construction of subnetworks are indicated by pathway and gene name columns. Subnetworks shown in Figures 2, 3 are included, and colors of bait proteins correspond to that portrayed in the figures. [file DataSheet1.ZIP]

Archive with 1 entries (1 files):
- Supplemental File 1.cys
