# Supplementary material for: A predicted protein interactome identifies conserved global networks and disease resistance subnetworks in maize
Source: Front Genet. 2015 Jun 4;6:201. doi: 10.3389/fgene.2015.00201 (PMC4454876; doi:10.3389/fgene.2015.00201)
Supplement: Supplemental Table S1 — The predicted maize interactome. The Master Interactome sheet contains all interolog predictions for the maize interactome using either many to many or one to one orthology. This table also lists the reference interactome including organism, orthologous proteins, type of experiment, publication identifier, and type of orthology used. Sheets containing excel versions of tables included in the manuscript are also provided for easy use in calculations. Other sheets contain unique interacting pairs for either one-to-one orthology or all unique interaction datasets. Analyses include a calculated confidence value (CV sheet) for each unique interaction, the number of times each interaction occurred in the reference data, and whether the interaction was a self-interaction or heterologous. A Node Property sheet provides annotation and shows the number of interactions each proteins has in either the unique or combined datasets. The Unique Edges sheet is a unique (each interaction represented once) combination of one to one and many to many interactions used in preparing the cytoscape visualization in Supplemental File 1. [file Table1.XLSX]

## Sheet: Master Interactome
Maize A	Maize B	Key	homo or hetero	Organism	Orthology	OrthoMethod	INTERACTOR_A	INTERACTOR_B	OFFICIAL_SYMBOL_A	OFFICIAL_SYMBOL_B	ALIASES_FOR_A	ALIASES_FOR_B	Domain A	Domain B	EXPERIMENTAL_SYSTEM-1	EXPERIMENTAL_SYSTEM-2	EXPERIMENTAL_SYSTEM-3	EXPERIMENTAL_SYSTEM-4	SOURCE	PUBMED_ID
GRMZM2G110185_P02	GRMZM2G110185_P02	GRMZM2G110185_P02GRMZM2G110185_P02	homo	Saccharomyces cerevisiae	OnetoOne	Inparanoid	YGL048C	YKL145W	RPT6	RPT1	SCB68|CIM3|SUG1|CRL3	YTA3|CIM5	PF00004	PF00004	AffinityCapture-MS				KroganNJ(2004)	14759368
GRMZM2G110185_P02	GRMZM2G110185_P02	GRMZM2G110185_P02GRMZM2G110185_P02	homo	Saccharomyces cerevisiae	OnetoOne	Inparanoid	YDR394W	YKL145W	RPT3	RPT1	YTA2|YNT1	YTA3|CIM5	PF00004	PF00004	AffinityCapture-MS				HoY(2002)	11805837
GRMZM2G110185_P02	GRMZM2G110185_P02	GRMZM2G110185_P02GRMZM2G110185_P02	homo	Saccharomyces cerevisiae	OnetoOne	Inparanoid	YDL007W	YKL145W	RPT2	RPT1	YTA5|YHS4	YTA3|CIM5	PF00004	PF00004	AffinityCapture-MS				KroganNJ(2006)	16554755
GRMZM2G110185_P02	GRMZM2G110185_P02	GRMZM2G110185_P02GRMZM2G110185_P02	homo	Saccharomyces cerevisiae	OnetoOne	Inparanoid	YGL048C	YKL145W	RPT6	RPT1	SCB68|CIM3|SUG1|CRL3	YTA3|CIM5	PF00004	PF00004	AffinityCapture-MS				KroganNJ(2006)	16554755
GRMZM2G110185_P02	GRMZM2G110185_P02	GRMZM2G110185_P02GRMZM2G110185_P02	homo	Saccharomyces cerevisiae	OnetoOne	Inparanoid	YDL007W	YKL145W	RPT2	RPT1	YTA5|YHS4	YTA3|CIM5	PF00004	PF00004	AffinityCapture-MS				CollinsSR(2007)	17200106
GRMZM2G110185_P02	GRMZM2G110185_P02	GRMZM2G110185_P02GRMZM2G110185_P02	homo	Saccharomyces cerevisiae	OnetoOne	Inparanoid	YDR394W	YKL145W	RPT3	RPT1	YTA2|YNT1	YTA3|CIM5	PF00004	PF00004	AffinityCapture-MS				CollinsSR(2007)	17200106
GRMZM2G110185_P02	GRMZM2G110185_P02	GRMZM2G110185_P02GRMZM2G110185_P02	homo	Saccharomyces cerevisiae	OnetoOne	Inparanoid	YGL048C	YKL145W	RPT6	RPT1	SCB68|CIM3|SUG1|CRL3	YTA3|CIM5	PF00004	PF00004	AffinityCapture-MS				CollinsSR(2007)	17200106
GRMZM2G110185_P02	GRMZM2G110185_P02	GRMZM2G110185_P02GRMZM2G110185_P02	homo	Saccharomyces cerevisiae	OnetoOne	Inparanoid	YHR027C	YKL145W	RPN1	RPT1	NAS1|HRD2	YTA3|CIM5	PF00004	PF00004	AffinityCapture-MS				KroganNJ(2004)	14759368
GRMZM2G110185_P02	GRMZM2G110185_P02	GRMZM2G110185_P02GRMZM2G110185_P02	homo	Saccharomyces cerevisiae	OnetoOne	Inparanoid	YHR200W	YKL145W	RPN10	RPT1	SUN1|MCB1	YTA3|CIM5	PF00004	PF00004	AffinityCapture-MS				KroganNJ(2004)	14759368
GRMZM2G110185_P02	GRMZM2G110185_P02	GRMZM2G110185_P02GRMZM2G110185_P02	homo	Saccharomyces cerevisiae	OnetoOne	Inparanoid	YDL097C	YKL145W	RPN6	RPT1	NAS4	YTA3|CIM5	PF00004	PF00004	AffinityCapture-MS				KroganNJ(2004)	14759368
GRMZM2G110185_P02	GRMZM2G110185_P02	GRMZM2G110185_P02GRMZM2G110185_P02	homo	Saccharomyces cerevisiae	OnetoOne	Inparanoid	YFR010W	YKL145W	UBP6	RPT1	N/A	YTA3|CIM5	PF00004	PF00004	AffinityCapture-MS				KroganNJ(2004)	14759368
GRMZM2G110185_P02	GRMZM2G110185_P02	GRMZM2G110185_P02GRMZM2G110185_P02	homo	Saccharomyces cerevisiae	OnetoOne	Inparanoid	YBR217W	YKL145W	ATG12	RPT1	APG12	YTA3|CIM5	PF00004	PF00004	AffinityCapture-MS				HoY(2002)	11805837
GRMZM2G110185_P02	GRMZM2G110185_P02	GRMZM2G110185_P02GRMZM2G110185_P02	homo	Saccharomyces cerevisiae	OnetoOne	Inparanoid	YDL147W	YKL145W	RPN5	RPT1	NAS5	YTA3|CIM5	PF00004	PF00004	AffinityCapture-MS				HoY(2002)	11805837
GRMZM2G110185_P02	GRMZM2G110185_P02	GRMZM2G110185_P02GRMZM2G110185_P02	homo	Saccharomyces cerevisiae	OnetoOne	Inparanoid	YGL004C	YKL145W	RPN14	RPT1	N/A	YTA3|CIM5	PF00004	PF00004	AffinityCapture-MS				HoY(2002)	11805837
GRMZM2G110185_P02	GRMZM2G110185_P02	GRMZM2G110185_P02GRMZM2G110185_P02	homo	Saccharomyces cerevisiae	OnetoOne	Inparanoid	YGR262C	YKL145W	BUD32	RPT1	LDB14	YTA3|CIM5	PF00004	PF00004	AffinityCapture-MS				HoY(2002)	11805837
GRMZM2G110185_P02	GRMZM2G110185_P02	GRMZM2G110185_P02GRMZM2G110185_P02	homo	Saccharomyces cerevisiae	OnetoOne	Inparanoid	YDR363W-A	YKL145W	SEM1	RPT1	DSS1|HOD1	YTA3|CIM5	PF00004	PF00004	AffinityCapture-MS				SoneT(2004)	15117943
GRMZM2G110185_P02	GRMZM2G110185_P02	GRMZM2G110185_P02GRMZM2G110185_P02	homo	Saccharomyces cerevisiae	OnetoOne	Inparanoid	YER012W	YKL145W	PRE1	RPT1	N/A	YTA3|CIM5	PF00004	PF00004	AffinityCapture-MS				VermaR(2000)	11029046
GRMZM2G110185_P02	GRMZM2G110185_P02	GRMZM2G110185_P02GRMZM2G110185_P02	homo	Saccharomyces cerevisiae	OnetoOne	Inparanoid	YDL097C	YKL145W	RPN6	RPT1	NAS4	YTA3|CIM5	PF00004	PF00004	AffinityCapture-MS				KroganNJ(2006)	16554755
GRMZM2G110185_P02	GRMZM2G110185_P02	GRMZM2G110185_P02GRMZM2G110185_P02	homo	Saccharomyces cerevisiae	OnetoOne	Inparanoid	YDL147W	YKL145W	RPN5	RPT1	NAS5	YTA3|CIM5	PF00004	PF00004	AffinityCapture-MS				KroganNJ(2006)	16554755
GRMZM2G110185_P02	GRMZM2G110185_P02	GRMZM2G110185_P02GRMZM2G110185_P02	homo	Saccharomyces cerevisiae	OnetoOne	Inparanoid	YDR363W-A	YKL145W	SEM1	RPT1	DSS1|HOD1	YTA3|CIM5	PF00004	PF00004	AffinityCapture-MS				KroganNJ(2006)	16554755
GRMZM2G110185_P02	GRMZM2G110185_P02	GRMZM2G110185_P02GRMZM2G110185_P02	homo	Saccharomyces cerevisiae	OnetoOne	Inparanoid	YDR427W	YKL145W	RPN9	RPT1	N/A	YTA3|CIM5	PF00004	PF00004	AffinityCapture-MS				KroganNJ(2006)	16554755
GRMZM2G110185_P02	GRMZM2G110185_P02	GRMZM2G110185_P02GRMZM2G110185_P02	homo	Saccharomyces cerevisiae	OnetoOne	Inparanoid	YEL037C	YKL145W	RAD23	RPT1	N/A	YTA3|CIM5	PF00004	PF00004	AffinityCapture-MS				KroganNJ(2006)	16554755
GRMZM2G110185_P02	GRMZM2G110185_P02	GRMZM2G110185_P02GRMZM2G110185_P02	homo	Saccharomyces cerevisiae	OnetoOne	Inparanoid	YFR004W	YKL145W	RPN11	RPT1	MPR1	YTA3|CIM5	PF00004	PF00004	AffinityCapture-MS				KroganNJ(2006)	16554755
GRMZM2G110185_P02	GRMZM2G110185_P02	GRMZM2G110185_P02GRMZM2G110185_P02	homo	Saccharomyces cerevisiae	OnetoOne	Inparanoid	YFR010W	YKL145W	UBP6	RPT1	N/A	YTA3|CIM5	PF00004	PF00004	AffinityCapture-MS				KroganNJ(2006)	16554755
GRMZM2G110185_P02	GRMZM2G110185_P02	GRMZM2G110185_P02GRMZM2G110185_P02	homo	Saccharomyces cerevisiae	OnetoOne	Inparanoid	YFR052W	YKL145W	RPN12	RPT1	NIN1	YTA3|CIM5	PF00004	PF00004	AffinityCapture-MS				KroganNJ(2006)	16554755
GRMZM2G110185_P02	GRMZM2G110185_P02	GRMZM2G110185_P02GRMZM2G110185_P02	homo	Saccharomyces cerevisiae	OnetoOne	Inparanoid	YHR027C	YKL145W	RPN1	RPT1	NAS1|HRD2	YTA3|CIM5	PF00004	PF00004	AffinityCapture-MS				KroganNJ(2006)	16554755
GRMZM2G110185_P02	GRMZM2G110185_P02	GRMZM2G110185_P02GRMZM2G110185_P02	homo	Saccharomyces cerevisiae	OnetoOne	Inparanoid	YHR200W	YKL145W	RPN10	RPT1	SUN1|MCB1	YTA3|CIM5	PF00004	PF00004	AffinityCapture-MS				KroganNJ(2006)	16554755
GRMZM2G110185_P02	GRMZM2G110185_P02	GRMZM2G110185_P02GRMZM2G110185_P02	homo	Saccharomyces cerevisiae	OnetoOne	Inparanoid	YIL075C	YKL145W	RPN2	RPT1	SEN3	YTA3|CIM5	PF00004	PF00004	AffinityCapture-MS				KroganNJ(2006)	16554755
GRMZM2G110185_P02	GRMZM2G110185_P02	GRMZM2G110185_P02GRMZM2G110185_P02	homo	Saccharomyces cerevisiae	OnetoOne	Inparanoid	YOR261C	YKL145W	RPN8	RPT1	N/A	YTA3|CIM5	PF00004	PF00004	AffinityCapture-MS				KroganNJ(2006)	16554755
GRMZM2G110185_P02	GRMZM2G110185_P02	GRMZM2G110185_P02GRMZM2G110185_P02	homo	Saccharomyces cerevisiae	OnetoOne	Inparanoid	YPR108W	YKL145W	RPN7	RPT1	N/A	YTA3|CIM5	PF00004	PF00004	AffinityCapture-MS				KroganNJ(2006)	16554755
GRMZM2G110185_P02	GRMZM2G110185_P02	GRMZM2G110185_P02GRMZM2G110185_P02	homo	Saccharomyces cerevisiae	OnetoOne	Inparanoid	YER021W	YKL145W	RPN3	RPT1	SUN2	YTA3|CIM5	PF00004	PF00004	AffinityCapture-MS				KroganNJ(2006)	16554755
GRMZM2G110185_P02	GRMZM2G110185_P02	GRMZM2G110185_P02GRMZM2G110185_P02	homo	Saccharomyces cerevisiae	OnetoOne	Inparanoid	YGR232W	YKL145W	NAS6	RPT1	N/A	YTA3|CIM5	PF00004	PF00004	AffinityCapture-MS				KroganNJ(2006)	16554755
GRMZM2G110185_P02	GRMZM2G110185_P02	GRMZM2G110185_P02GRMZM2G110185_P02	homo	Saccharomyces cerevisiae	OnetoOne	Inparanoid	YDL055C	YKL145W	PSA1	RPT1	MPG1|VIG9|SRB1	YTA3|CIM5	PF00004	PF00004	AffinityCapture-MS				GavinAC(2006)	16429126
GRMZM2G110185_P02	GRMZM2G110185_P02	GRMZM2G110185_P02GRMZM2G110185_P02	homo	Saccharomyces cerevisiae	OnetoOne	Inparanoid	YDR127W	YKL145W	ARO1	RPT1	N/A	YTA3|CIM5	PF00004	PF00004	AffinityCapture-MS				GavinAC(2006)	16429126
GRMZM2G110185_P02	GRMZM2G110185_P02	GRMZM2G110185_P02GRMZM2G110185_P02	homo	Saccharomyces cerevisiae	OnetoOne	Inparanoid	YOL098C	YKL145W	YOL098C	RPT1	N/A	YTA3|CIM5	PF00004	PF00004	AffinityCapture-MS				GavinAC(2006)	16429126
GRMZM2G110185_P02	GRMZM2G110185_P02	GRMZM2G110185_P02GRMZM2G110185_P02	homo	Saccharomyces cerevisiae	OnetoOne	Inparanoid	YGR218W	YKL145W	CRM1	RPT1	KAP124|XPO1	YTA3|CIM5	PF00004	PF00004	AffinityCapture-MS				GavinAC(2006)	16429126
GRMZM2G110185_P02	GRMZM2G110185_P02	GRMZM2G110185_P02GRMZM2G110185_P02	homo	Saccharomyces cerevisiae	OnetoOne	Inparanoid	YDL097C	YKL145W	RPN6	RPT1	NAS4	YTA3|CIM5	PF00004	PF00004	AffinityCapture-MS				GavinAC(2006)	16429126
GRMZM2G110185_P02	GRMZM2G110185_P02	GRMZM2G110185_P02GRMZM2G110185_P02	homo	Saccharomyces cerevisiae	OnetoOne	Inparanoid	YDL147W	YKL145W	RPN5	RPT1	NAS5	YTA3|CIM5	PF00004	PF00004	AffinityCapture-MS				GavinAC(2006)	16429126
GRMZM2G110185_P02	GRMZM2G110185_P02	GRMZM2G110185_P02GRMZM2G110185_P02	homo	Saccharomyces cerevisiae	OnetoOne	Inparanoid	YDR427W	YKL145W	RPN9	RPT1	N/A	YTA3|CIM5	PF00004	PF00004	AffinityCapture-MS				GavinAC(2006)	16429126
GRMZM2G110185_P02	GRMZM2G110185_P02	GRMZM2G110185_P02GRMZM2G110185_P02	homo	Saccharomyces cerevisiae	OnetoOne	Inparanoid	YFR004W	YKL145W	RPN11	RPT1	MPR1	YTA3|CIM5	PF00004	PF00004	AffinityCapture-MS				GavinAC(2006)	16429126
GRMZM2G110185_P02	GRMZM2G110185_P02	GRMZM2G110185_P02GRMZM2G110185_P02	homo	Saccharomyces cerevisiae	OnetoOne	Inparanoid	YFR010W	YKL145W	UBP6	RPT1	N/A	YTA3|CIM5	PF00004	PF00004	AffinityCapture-MS				GavinAC(2006)	16429126
GRMZM2G110185_P02	GRMZM2G110185_P02	GRMZM2G110185_P02GRMZM2G110185_P02	homo	Saccharomyces cerevisiae	OnetoOne	Inparanoid	YFR052W	YKL145W	RPN12	RPT1	NIN1	YTA3|CIM5	PF00004	PF00004	AffinityCapture-MS				GavinAC(2006)	16429126
GRMZM2G110185_P02	GRMZM2G110185_P02	GRMZM2G110185_P02GRMZM2G110185_P02	homo	Saccharomyces cerevisiae	OnetoOne	Inparanoid	YGR232W	YKL145W	NAS6	RPT1	N/A	YTA3|CIM5	PF00004	PF00004	AffinityCapture-MS				GavinAC(2006)	16429126
GRMZM2G110185_P02	GRMZM2G110185_P02	GRMZM2G110185_P02GRMZM2G110185_P02	homo	Saccharomyces cerevisiae	OnetoOne	Inparanoid	YHL030W	YKL145W	ECM29	RPT1	N/A	YTA3|CIM5	PF00004	PF00004	AffinityCapture-MS				GavinAC(2006)	16429126
GRMZM2G110185_P02	GRMZM2G110185_P02	GRMZM2G110185_P02GRMZM2G110185_P02	homo	Saccharomyces cerevisiae	OnetoOne	Inparanoid	YHR027C	YKL145W	RPN1	RPT1	NAS1|HRD2	YTA3|CIM5	PF00004	PF00004	AffinityCapture-MS				GavinAC(2006)	16429126
GRMZM2G110185_P02	GRMZM2G110185_P02	GRMZM2G110185_P02GRMZM2G110185_P02	homo	Saccharomyces cerevisiae	OnetoOne	Inparanoid	YHR200W	YKL145W	RPN10	RPT1	SUN1|MCB1	YTA3|CIM5	PF00004	PF00004	AffinityCapture-MS				GavinAC(2006)	16429126
GRMZM2G110185_P02	GRMZM2G110185_P02	GRMZM2G110185_P02GRMZM2G110185_P02	homo	Saccharomyces cerevisiae	OnetoOne	Inparanoid	YJL001W	YKL145W	PRE3	RPT1	CRL21	YTA3|CIM5	PF00004	PF00004	AffinityCapture-MS				GavinAC(2006)	16429126
GRMZM2G110185_P02	GRMZM2G110185_P02	GRMZM2G110185_P02GRMZM2G110185_P02	homo	Saccharomyces cerevisiae	OnetoOne	Inparanoid	YLR421C	YKL145W	RPN13	RPT1	N/A	YTA3|CIM5	PF00004	PF00004	AffinityCapture-MS				GavinAC(2006)	16429126
GRMZM2G110185_P02	GRMZM2G110185_P02	GRMZM2G110185_P02GRMZM2G110185_P02	homo	Saccharomyces cerevisiae	OnetoOne	Inparanoid	YOL038W	YKL145W	PRE6	RPT1	N/A	YTA3|CIM5	PF00004	PF00004	AffinityCapture-MS				GavinAC(2006)	16429126
GRMZM2G110185_P02	GRMZM2G110185_P02	GRMZM2G110185_P02GRMZM2G110185_P02	homo	Saccharomyces cerevisiae	OnetoOne	Inparanoid	YCR014C	YKL145W	POL4	RPT1	N/A	YTA3|CIM5	PF00004	PF00004	AffinityCapture-MS				CollinsSR(2007)	17200106
GRMZM2G110185_P02	GRMZM2G110185_P02	GRMZM2G110185_P02GRMZM2G110185_P02	homo	Saccharomyces cerevisiae	OnetoOne	Inparanoid	YDL013W	YKL145W	SLX5	RPT1	HEX3|ULS2	YTA3|CIM5	PF00004	PF00004	AffinityCapture-MS				CollinsSR(2007)	17200106
GRMZM2G110185_P02	GRMZM2G110185_P02	GRMZM2G110185_P02GRMZM2G110185_P02	homo	Saccharomyces cerevisiae	OnetoOne	Inparanoid	YDL097C	YKL145W	RPN6	RPT1	NAS4	YTA3|CIM5	PF00004	PF00004	AffinityCapture-MS				CollinsSR(2007)	17200106
GRMZM2G110185_P02	GRMZM2G110185_P02	GRMZM2G110185_P02GRMZM2G110185_P02	homo	Saccharomyces cerevisiae	OnetoOne	Inparanoid	YDL147W	YKL145W	RPN5	RPT1	NAS5	YTA3|CIM5	PF00004	PF00004	AffinityCapture-MS				CollinsSR(2007)	17200106
GRMZM2G110185_P02	GRMZM2G110185_P02	GRMZM2G110185_P02GRMZM2G110185_P02	homo	Saccharomyces cerevisiae	OnetoOne	Inparanoid	YDR363W-A	YKL145W	SEM1	RPT1	DSS1|HOD1	YTA3|CIM5	PF00004	PF00004	AffinityCapture-MS				CollinsSR(2007)	17200106
GRMZM2G110185_P02	GRMZM2G110185_P02	GRMZM2G110185_P02GRMZM2G110185_P02	homo	Saccharomyces cerevisiae	OnetoOne	Inparanoid	YDR427W	YKL145W	RPN9	RPT1	N/A	YTA3|CIM5	PF00004	PF00004	AffinityCapture-MS				CollinsSR(2007)	17200106
GRMZM2G110185_P02	GRMZM2G110185_P02	GRMZM2G110185_P02GRMZM2G110185_P02	homo	Saccharomyces cerevisiae	OnetoOne	Inparanoid	YER021W	YKL145W	RPN3	RPT1	SUN2	YTA3|CIM5	PF00004	PF00004	AffinityCapture-MS				CollinsSR(2007)	17200106
GRMZM2G110185_P02	GRMZM2G110185_P02	GRMZM2G110185_P02GRMZM2G110185_P02	homo	Saccharomyces cerevisiae	OnetoOne	Inparanoid	YFR004W	YKL145W	RPN11	RPT1	MPR1	YTA3|CIM5	PF00004	PF00004	AffinityCapture-MS				CollinsSR(2007)	17200106
GRMZM2G110185_P02	GRMZM2G110185_P02	GRMZM2G110185_P02GRMZM2G110185_P02	homo	Saccharomyces cerevisiae	OnetoOne	Inparanoid	YFR010W	YKL145W	UBP6	RPT1	N/A	YTA3|CIM5	PF00004	PF00004	AffinityCapture-MS				CollinsSR(2007)	17200106
GRMZM2G110185_P02	GRMZM2G110185_P02	GRMZM2G110185_P02GRMZM2G110185_P02	homo	Saccharomyces cerevisiae	OnetoOne	Inparanoid	YFR052W	YKL145W	RPN12	RPT1	NIN1	YTA3|CIM5	PF00004	PF00004	AffinityCapture-MS				CollinsSR(2007)	17200106
GRMZM2G110185_P02	GRMZM2G110185_P02	GRMZM2G110185_P02GRMZM2G110185_P02	homo	Saccharomyces cerevisiae	OnetoOne	Inparanoid	YGR218W	YKL145W	CRM1	RPT1	KAP124|XPO1	YTA3|CIM5	PF00004	PF00004	AffinityCapture-MS				CollinsSR(2007)	17200106
GRMZM2G110185_P02	GRMZM2G110185_P02	GRMZM2G110185_P02GRMZM2G110185_P02	homo	Saccharomyces cerevisiae	OnetoOne	Inparanoid	YGR232W	YKL145W	NAS6	RPT1	N/A	YTA3|CIM5	PF00004	PF00004	AffinityCapture-MS				CollinsSR(2007)	17200106
GRMZM2G110185_P02	GRMZM2G110185_P02	GRMZM2G110185_P02GRMZM2G110185_P02	homo	Saccharomyces cerevisiae	OnetoOne	Inparanoid	YHL030W	YKL145W	ECM29	RPT1	N/A	YTA3|CIM5	PF00004	PF00004	AffinityCapture-MS				CollinsSR(2007)	17200106
GRMZM2G110185_P02	GRMZM2G110185_P02	GRMZM2G110185_P02GRMZM2G110185_P02	homo	Saccharomyces cerevisiae	OnetoOne	Inparanoid	YHR027C	YKL145W	RPN1	RPT1	NAS1|HRD2	YTA3|CIM5	PF00004	PF00004	AffinityCapture-MS				CollinsSR(2007)	17200106
GRMZM2G110185_P02	GRMZM2G110185_P02	GRMZM2G110185_P02GRMZM2G110185_P02	homo	Saccharomyces cerevisiae	OnetoOne	Inparanoid	YHR200W	YKL145W	RPN10	RPT1	SUN1|MCB1	YTA3|CIM5	PF00004	PF00004	AffinityCapture-MS				CollinsSR(2007)	17200106
GRMZM2G110185_P02	GRMZM2G110185_P02	GRMZM2G110185_P02GRMZM2G110185_P02	homo	Saccharomyces cerevisiae	OnetoOne	Inparanoid	YIL075C	YKL145W	RPN2	RPT1	SEN3	YTA3|CIM5	PF00004	PF00004	AffinityCapture-MS				CollinsSR(2007)	17200106
GRMZM2G110185_P02	GRMZM2G110185_P02	GRMZM2G110185_P02GRMZM2G110185_P02	homo	Saccharomyces cerevisiae	OnetoOne	Inparanoid	YHR200W	YKL145W	RPN10	RPT1	SUN1|MCB1	YTA3|CIM5	PF00004	PF00004	AffinityCapture-MS				SeongKM(2007)	17499717
GRMZM2G110185_P02	GRMZM2G110185_P02	GRMZM2G110185_P02GRMZM2G110185_P02	homo	Saccharomyces cerevisiae	OnetoOne	Inparanoid	YLL039C	YKL145W	UBI4	RPT1	SCD2|UB14	YTA3|CIM5	PF00004	PF00004	AffinityCapture-MS				PengJ(2003)	12872131
GRMZM2G110185_P02	GRMZM2G110185_P02	GRMZM2G110185_P02GRMZM2G110185_P02	homo	Saccharomyces cerevisiae	OnetoOne	Inparanoid	YGR232W	YKL145W	NAS6	RPT1	N/A	YTA3|CIM5	PF00004	PF00004	AffinityCapture-MS				RoelofsJ(2009)	19412159
GRMZM2G110185_P02	GRMZM2G110185_P02	GRMZM2G110185_P02GRMZM2G110185_P02	homo	Saccharomyces cerevisiae	OnetoOne	Inparanoid	YMR001C	YKL145W	CDC5	RPT1	PKX2|MSD2	YTA3|CIM5	PF00004	PF00004	AffinityCapture-MS				MatosJ(2008)	19013276
GRMZM2G110185_P02	GRMZM2G110185_P02	GRMZM2G110185_P02GRMZM2G110185_P02	homo	Saccharomyces cerevisiae	OnetoOne	Inparanoid	YLL039C	YKL145W	UBI4	RPT1	SCD2|UB14	YTA3|CIM5	PF00004	PF00004	AffinityCapture-MS				MayorT(2005)	15699485
GRMZM2G110185_P02	GRMZM2G110185_P02	GRMZM2G110185_P02GRMZM2G110185_P02	homo	Saccharomyces cerevisiae	OnetoOne	Inparanoid	YKL049C	YKL145W	CSE4	RPT1	CSL2	YTA3|CIM5	PF00004	PF00004	AffinityCapture-MS				RanjitkarP(2010)	21070971
GRMZM2G110185_P02	GRMZM2G110185_P02	GRMZM2G110185_P02GRMZM2G110185_P02	homo	Saccharomyces cerevisiae	OnetoOne	Inparanoid	YDL147W	YKL145W	RPN5	RPT1	NAS5	YTA3|CIM5	PF00004	PF00004	AffinityCapture-MS				YuZ(2011)	21289098
GRMZM2G110185_P02	GRMZM2G110185_P02	GRMZM2G110185_P02GRMZM2G110185_P02	homo	Saccharomyces cerevisiae	OnetoOne	Inparanoid	YOL117W	YKL145W	RRI2	RPT1	CSN10	YTA3|CIM5	PF00004	PF00004	AffinityCapture-MS				YuZ(2011)	21289098
GRMZM2G110185_P02	GRMZM2G110185_P02	GRMZM2G110185_P02GRMZM2G110185_P02	homo	Saccharomyces cerevisiae	OnetoOne	Inparanoid	YBR194W	YKL145W	AIM4	RPT1	SOY1	YTA3|CIM5	PF00004	PF00004	AffinityCapture-MS				RenL(2011)	21386897
GRMZM2G110185_P02	GRMZM2G110185_P02	GRMZM2G110185_P02GRMZM2G110185_P02	homo	Saccharomyces cerevisiae	OnetoOne	Inparanoid	YPR152C	YKL145W	URN1	RPT1	N/A	YTA3|CIM5	PF00004	PF00004	AffinityCapture-MS				RenL(2011)	21386897
GRMZM2G110185_P02	GRMZM2G110185_P02	GRMZM2G110185_P02GRMZM2G110185_P02	homo	Saccharomyces cerevisiae	OnetoOne	Inparanoid	YFR004W	YKL145W	RPN11	RPT1	MPR1	YTA3|CIM5	PF00004	PF00004	AffinityCapture-MS				PanasenkoOO(2011)	21321079
GRMZM2G110185_P02	GRMZM2G110185_P02	GRMZM2G110185_P02GRMZM2G110185_P02	homo	Saccharomyces cerevisiae	OnetoOne	Inparanoid	YHL030W	YKL145W	ECM29	RPT1	N/A	YTA3|CIM5	PF00004	PF00004	AffinityCapture-MS				PanasenkoOO(2011)	21321079
GRMZM2G110185_P02	GRMZM2G110185_P02	GRMZM2G110185_P02GRMZM2G110185_P02	homo	Saccharomyces cerevisiae	OnetoOne	Inparanoid	YFR004W	YKL145W	RPN11	RPT1	MPR1	YTA3|CIM5	PF00004	PF00004	AffinityCapture-MS				GomezTA(2011)	21627799
GRMZM2G110185_P02	GRMZM2G110185_P02	GRMZM2G110185_P02GRMZM2G110185_P02	homo	Saccharomyces cerevisiae	OnetoOne	Inparanoid	YLL039C	YKL145W	UBI4	RPT1	SCD2|UB14	YTA3|CIM5	PF00004	PF00004	AffinityCapture-MS				ZivI(2011)	21427232
GRMZM2G110185_P02	GRMZM2G110185_P02	GRMZM2G110185_P02GRMZM2G110185_P02	homo	Saccharomyces cerevisiae	OnetoOne	Inparanoid	YFR004W	YKL145W	RPN11	RPT1	MPR1	YTA3|CIM5	PF00004	PF00004	AffinityCapture-MS				SakataE(2011)	21658604
GRMZM2G110185_P02	GRMZM2G110185_P02	GRMZM2G110185_P02GRMZM2G110185_P02	homo	Saccharomyces cerevisiae	OnetoOne	Inparanoid	YLL039C	YKL145W	UBI4	RPT1	SCD2|UB14	YTA3|CIM5	PF00004	PF00004	AffinityCapture-MS				StaritaLM(2011)	22106047
GRMZM2G110185_P02	GRMZM2G110185_P02	GRMZM2G110185_P02GRMZM2G110185_P02	homo	Saccharomyces cerevisiae	OnetoOne	Inparanoid	YGL122C	YKL145W	NAB2	RPT1	N/A	YTA3|CIM5	PF00004	PF00004	AffinityCapture-RNA				BatisseJ(2009)	19840948
GRMZM2G110185_P02	GRMZM2G110185_P02	GRMZM2G110185_P02GRMZM2G110185_P02	homo	Saccharomyces cerevisiae	OnetoOne	Inparanoid	YNL255C	YKL145W	GIS2	RPT1	N/A	YTA3|CIM5	PF00004	PF00004	AffinityCapture-RNA				ScherrerT(2011)	21232131
GRMZM2G110185_P02	GRMZM2G110185_P02	GRMZM2G110185_P02GRMZM2G110185_P02	homo	Saccharomyces cerevisiae	OnetoOne	Inparanoid	YBR160W	YKL145W	CDC28	RPT1	CDK1|SRM5|HSL5	YTA3|CIM5	PF00004	PF00004	AffinityCapture-Western				KaiserP(1999)	10323869
GRMZM2G110185_P02	GRMZM2G110185_P02	GRMZM2G110185_P02GRMZM2G110185_P02	homo	Saccharomyces cerevisiae	OnetoOne	Inparanoid	YHR052W	YKL145W	CIC1	RPT1	NSA3	YTA3|CIM5	PF00004	PF00004	AffinityCapture-Western				JaegerS(2001)	11500370
GRMZM2G110185_P02	GRMZM2G110185_P02	GRMZM2G110185_P02GRMZM2G110185_P02	homo	Saccharomyces cerevisiae	OnetoOne	Inparanoid	YPR119W	YKL145W	CLB2	RPT1	N/A	YTA3|CIM5	PF00004	PF00004	AffinityCapture-Western				KaiserP(1999)	10323869
GRMZM2G110185_P02	GRMZM2G110185_P02	GRMZM2G110185_P02GRMZM2G110185_P02	homo	Saccharomyces cerevisiae	OnetoOne	Inparanoid	YER012W	YKL145W	PRE1	RPT1	N/A	YTA3|CIM5	PF00004	PF00004	AffinityCapture-Western				TongaonkarP(2000)	10848595
GRMZM2G110185_P02	GRMZM2G110185_P02	GRMZM2G110185_P02GRMZM2G110185_P02	homo	Saccharomyces cerevisiae	OnetoOne	Inparanoid	YEL037C	YKL145W	RAD23	RPT1	N/A	YTA3|CIM5	PF00004	PF00004	AffinityCapture-Western				SchauberC(1998)	9490418
GRMZM2G110185_P02	GRMZM2G110185_P02	GRMZM2G110185_P02GRMZM2G110185_P02	homo	Saccharomyces cerevisiae	OnetoOne	Inparanoid	YPL096W	YKL145W	PNG1	RPT1	N/A	YTA3|CIM5	PF00004	PF00004	AffinityCapture-Western				SuzukiT(2001)	11259433
GRMZM2G110185_P02	GRMZM2G110185_P02	GRMZM2G110185_P02GRMZM2G110185_P02	homo	Saccharomyces cerevisiae	OnetoOne	Inparanoid	YER012W	YKL145W	PRE1	RPT1	N/A	YTA3|CIM5	PF00004	PF00004	AffinityCapture-Western				RubinDM(1996)	8628401
GRMZM2G110185_P02	GRMZM2G110185_P02	GRMZM2G110185_P02GRMZM2G110185_P02	homo	Saccharomyces cerevisiae	OnetoOne	Inparanoid	YFR034C	YKL145W	PHO4	RPT1	N/A	YTA3|CIM5	PF00004	PF00004	AffinityCapture-Western				SunL(2002)	12200147
GRMZM2G110185_P02	GRMZM2G110185_P02	GRMZM2G110185_P02GRMZM2G110185_P02	homo	Saccharomyces cerevisiae	OnetoOne	Inparanoid	YEL037C	YKL145W	RAD23	RPT1	N/A	YTA3|CIM5	PF00004	PF00004	AffinityCapture-Western				LambertsonD(2003)	12589471
GRMZM2G110185_P02	GRMZM2G110185_P02	GRMZM2G110185_P02GRMZM2G110185_P02	homo	Saccharomyces cerevisiae	OnetoOne	Inparanoid	YER012W	YKL145W	PRE1	RPT1	N/A	YTA3|CIM5	PF00004	PF00004	AffinityCapture-Western				FunakoshiM(2004)	15572408
GRMZM2G110185_P02	GRMZM2G110185_P02	GRMZM2G110185_P02GRMZM2G110185_P02	homo	Saccharomyces cerevisiae	OnetoOne	Inparanoid	YEL037C	YKL145W	RAD23	RPT1	N/A	YTA3|CIM5	PF00004	PF00004	AffinityCapture-Western				SunL(2002)	12200147
GRMZM2G110185_P02	GRMZM2G110185_P02	GRMZM2G110185_P02GRMZM2G110185_P02	homo	Saccharomyces cerevisiae	OnetoOne	Inparanoid	YHR200W	YKL145W	RPN10	RPT1	SUN1|MCB1	YTA3|CIM5	PF00004	PF00004	AffinityCapture-Western				BabbittSE(2005)	15907469
GRMZM2G110185_P02	GRMZM2G110185_P02	GRMZM2G110185_P02GRMZM2G110185_P02	homo	Saccharomyces cerevisiae	OnetoOne	Inparanoid	YER012W	YKL145W	PRE1	RPT1	N/A	YTA3|CIM5	PF00004	PF00004	AffinityCapture-Western				BabbittSE(2005)	15907469
GRMZM2G110185_P02	GRMZM2G110185_P02	GRMZM2G110185_P02GRMZM2G110185_P02	homo	Saccharomyces cerevisiae	OnetoOne	Inparanoid	YML092C	YKL145W	PRE8	RPT1	N/A	YTA3|CIM5	PF00004	PF00004	AffinityCapture-Western				BabbittSE(2005)	15907469
GRMZM2G110185_P02	GRMZM2G110185_P02	GRMZM2G110185_P02GRMZM2G110185_P02	homo	Saccharomyces cerevisiae	OnetoOne	Inparanoid	YMR276W	YKL145W	DSK2	RPT1	N/A	YTA3|CIM5	PF00004	PF00004	AffinityCapture-Western				FunakoshiM(2002)	11805328
GRMZM2G110185_P02	GRMZM2G110185_P02	GRMZM2G110185_P02GRMZM2G110185_P02	homo	Saccharomyces cerevisiae	OnetoOne	Inparanoid	YER012W	YKL145W	PRE1	RPT1	N/A	YTA3|CIM5	PF00004	PF00004	AffinityCapture-Western				ChuangSM(2005)	15601860
GRMZM2G110185_P02	GRMZM2G110185_P02	GRMZM2G110185_P02GRMZM2G110185_P02	homo	Saccharomyces cerevisiae	OnetoOne	Inparanoid	YPR080W	YKL145W	TEF1	RPT1	N/A	YTA3|CIM5	PF00004	PF00004	AffinityCapture-Western				ChuangSM(2005)	15601860
GRMZM2G110185_P02	GRMZM2G110185_P02	GRMZM2G110185_P02GRMZM2G110185_P02	homo	Saccharomyces cerevisiae	OnetoOne	Inparanoid	YER012W	YKL145W	PRE1	RPT1	N/A	YTA3|CIM5	PF00004	PF00004	AffinityCapture-Western				ChuangSM(2005)	16118187
GRMZM2G110185_P02	GRMZM2G110185_P02	GRMZM2G110185_P02GRMZM2G110185_P02	homo	Saccharomyces cerevisiae	OnetoOne	Inparanoid	YMR276W	YKL145W	DSK2	RPT1	N/A	YTA3|CIM5	PF00004	PF00004	AffinityCapture-Western				IshiiT(2006)	17082762
GRMZM2G110185_P02	GRMZM2G110185_P02	GRMZM2G110185_P02GRMZM2G110185_P02	homo	Saccharomyces cerevisiae	OnetoOne	Inparanoid	YEL037C	YKL145W	RAD23	RPT1	N/A	YTA3|CIM5	PF00004	PF00004	AffinityCapture-Western				IshiiT(2006)	17082762
GRMZM2G110185_P02	GRMZM2G110185_P02	GRMZM2G110185_P02GRMZM2G110185_P02	homo	Saccharomyces cerevisiae	OnetoOne	Inparanoid	YER012W	YKL145W	PRE1	RPT1	N/A	YTA3|CIM5	PF00004	PF00004	AffinityCapture-Western				IshiiT(2006)	17082762
GRMZM2G110185_P02	GRMZM2G110185_P02	GRMZM2G110185_P02GRMZM2G110185_P02	homo	Saccharomyces cerevisiae	OnetoOne	Inparanoid	YBR173C	YKL145W	UMP1	RPT1	RNS2	YTA3|CIM5	PF00004	PF00004	AffinityCapture-Western				MarquesAJ(2007)	17911101
GRMZM2G110185_P02	GRMZM2G110185_P02	GRMZM2G110185_P02GRMZM2G110185_P02	homo	Saccharomyces cerevisiae	OnetoOne	Inparanoid	YOR257W	YKL145W	CDC31	RPT1	DSK1	YTA3|CIM5	PF00004	PF00004	AffinityCapture-Western				ChenL(2008)	18160718
GRMZM2G110185_P02	GRMZM2G110185_P02	GRMZM2G110185_P02GRMZM2G110185_P02	homo	Saccharomyces cerevisiae	OnetoOne	Inparanoid	YIR011C	YKL145W	STS1	RPT1	SSM5|DBF8	YTA3|CIM5	PF00004	PF00004	AffinityCapture-Western				Romero-PerezL(2007)	17916559
GRMZM2G110185_P02	GRMZM2G110185_P02	GRMZM2G110185_P02GRMZM2G110185_P02	homo	Saccharomyces cerevisiae	OnetoOne	Inparanoid	YER012W	YKL145W	PRE1	RPT1	N/A	YTA3|CIM5	PF00004	PF00004	AffinityCapture-Western				Romero-PerezL(2007)	17916559
GRMZM2G110185_P02	GRMZM2G110185_P02	GRMZM2G110185_P02GRMZM2G110185_P02	homo	Saccharomyces cerevisiae	OnetoOne	Inparanoid	YGR232W	YKL145W	NAS6	RPT1	N/A	YTA3|CIM5	PF00004	PF00004	AffinityCapture-Western				RoelofsJ(2009)	19412159
GRMZM2G110185_P02	GRMZM2G110185_P02	GRMZM2G110185_P02GRMZM2G110185_P02	homo	Saccharomyces cerevisiae	OnetoOne	Inparanoid	YGL004C	YKL145W	RPN14	RPT1	N/A	YTA3|CIM5	PF00004	PF00004	AffinityCapture-Western				RoelofsJ(2009)	19412159
GRMZM2G110185_P02	GRMZM2G110185_P02	GRMZM2G110185_P02GRMZM2G110185_P02	homo	Saccharomyces cerevisiae	OnetoOne	Inparanoid	YBR272C	YKL145W	HSM3	RPT1	N/A	YTA3|CIM5	PF00004	PF00004	AffinityCapture-Western				RoelofsJ(2009)	19412159
GRMZM2G110185_P02	GRMZM2G110185_P02	GRMZM2G110185_P02GRMZM2G110185_P02	homo	Saccharomyces cerevisiae	OnetoOne	Inparanoid	YHR027C	YKL145W	RPN1	RPT1	NAS1|HRD2	YTA3|CIM5	PF00004	PF00004	AffinityCapture-Western				PanasenkoOO(2009)	19087962
GRMZM2G110185_P02	GRMZM2G110185_P02	GRMZM2G110185_P02GRMZM2G110185_P02	homo	Saccharomyces cerevisiae	OnetoOne	Inparanoid	YBR272C	YKL145W	HSM3	RPT1	N/A	YTA3|CIM5	PF00004	PF00004	AffinityCapture-Western				LeTallecB(2009)	19217412
GRMZM2G110185_P02	GRMZM2G110185_P02	GRMZM2G110185_P02GRMZM2G110185_P02	homo	Saccharomyces cerevisiae	OnetoOne	Inparanoid	YDL020C	YKL145W	RPN4	RPT1	UFD5|SON1	YTA3|CIM5	PF00004	PF00004	AffinityCapture-Western				LeTallecB(2009)	19217412
GRMZM2G110185_P02	GRMZM2G110185_P02	GRMZM2G110185_P02GRMZM2G110185_P02	homo	Saccharomyces cerevisiae	OnetoOne	Inparanoid	RP11-27I1.5	YKL145W	PSMD5	RPT1	KIAA0072|MGC23145|S5B	YTA3|CIM5	PF00004	PF00004	AffinityCapture-Western				LeTallecB(2009)	19217412
GRMZM2G110185_P02	GRMZM2G110185_P02	GRMZM2G110185_P02GRMZM2G110185_P02	homo	Saccharomyces cerevisiae	OnetoOne	Inparanoid	YGR232W	YKL145W	NAS6	RPT1	N/A	YTA3|CIM5	PF00004	PF00004	AffinityCapture-Western				SaekiY(2009)	19446323
GRMZM2G110185_P02	GRMZM2G110185_P02	GRMZM2G110185_P02GRMZM2G110185_P02	homo	Saccharomyces cerevisiae	OnetoOne	Inparanoid	YGL004C	YKL145W	RPN14	RPT1	N/A	YTA3|CIM5	PF00004	PF00004	AffinityCapture-Western				SaekiY(2009)	19446323
GRMZM2G110185_P02	GRMZM2G110185_P02	GRMZM2G110185_P02GRMZM2G110185_P02	homo	Saccharomyces cerevisiae	OnetoOne	Inparanoid	YBR272C	YKL145W	HSM3	RPT1	N/A	YTA3|CIM5	PF00004	PF00004	AffinityCapture-Western				SaekiY(2009)	19446323
GRMZM2G110185_P02	GRMZM2G110185_P02	GRMZM2G110185_P02GRMZM2G110185_P02	homo	Saccharomyces cerevisiae	OnetoOne	Inparanoid	YHR027C	YKL145W	RPN1	RPT1	NAS1|HRD2	YTA3|CIM5	PF00004	PF00004	AffinityCapture-Western				SaekiY(2009)	19446323
GRMZM2G110185_P02	GRMZM2G110185_P02	GRMZM2G110185_P02GRMZM2G110185_P02	homo	Saccharomyces cerevisiae	OnetoOne	Inparanoid	YPR108W	YKL145W	RPN7	RPT1	N/A	YTA3|CIM5	PF00004	PF00004	AffinityCapture-Western				SaekiY(2009)	19446323
GRMZM2G110185_P02	GRMZM2G110185_P02	GRMZM2G110185_P02GRMZM2G110185_P02	homo	Saccharomyces cerevisiae	OnetoOne	Inparanoid	YEL037C	YKL145W	RAD23	RPT1	N/A	YTA3|CIM5	PF00004	PF00004	AffinityCapture-Western				MullenJR(2010)	20516210
GRMZM2G110185_P02	GRMZM2G110185_P02	GRMZM2G110185_P02GRMZM2G110185_P02	homo	Saccharomyces cerevisiae	OnetoOne	Inparanoid	YFR004W	YKL145W	RPN11	RPT1	MPR1	YTA3|CIM5	PF00004	PF00004	AffinityCapture-Western				LeggettDS(2005)	15917626
GRMZM2G110185_P02	GRMZM2G110185_P02	GRMZM2G110185_P02GRMZM2G110185_P02	homo	Saccharomyces cerevisiae	OnetoOne	Inparanoid	YER012W	YKL145W	PRE1	RPT1	N/A	YTA3|CIM5	PF00004	PF00004	AffinityCapture-Western				ChandraA(2010)	20061387
GRMZM2G110185_P02	GRMZM2G110185_P02	GRMZM2G110185_P02GRMZM2G110185_P02	homo	Saccharomyces cerevisiae	OnetoOne	Inparanoid	YPR108W	YKL145W	RPN7	RPT1	N/A	YTA3|CIM5	PF00004	PF00004	AffinityCapture-Western				ChandraA(2010)	20061387
GRMZM2G110185_P02	GRMZM2G110185_P02	GRMZM2G110185_P02GRMZM2G110185_P02	homo	Saccharomyces cerevisiae	OnetoOne	Inparanoid	YEL037C	YKL145W	RAD23	RPT1	N/A	YTA3|CIM5	PF00004	PF00004	AffinityCapture-Western				ChandraA(2010)	20061387
GRMZM2G110185_P02	GRMZM2G110185_P02	GRMZM2G110185_P02GRMZM2G110185_P02	homo	Saccharomyces cerevisiae	OnetoOne	Inparanoid	YMR276W	YKL145W	DSK2	RPT1	N/A	YTA3|CIM5	PF00004	PF00004	AffinityCapture-Western				ChandraA(2010)	20061387
GRMZM2G110185_P02	GRMZM2G110185_P02	GRMZM2G110185_P02GRMZM2G110185_P02	homo	Saccharomyces cerevisiae	OnetoOne	Inparanoid	YFR004W	YKL145W	RPN11	RPT1	MPR1	YTA3|CIM5	PF00004	PF00004	AffinityCapture-Western				MaoP(2010)	20876584
GRMZM2G110185_P02	GRMZM2G110185_P02	GRMZM2G110185_P02GRMZM2G110185_P02	homo	Saccharomyces cerevisiae	OnetoOne	Inparanoid	YER151C	YKL145W	UBP3	RPT1	BLM3	YTA3|CIM5	PF00004	PF00004	AffinityCapture-Western				MaoP(2010)	20876584
GRMZM2G110185_P02	GRMZM2G110185_P02	GRMZM2G110185_P02GRMZM2G110185_P02	homo	Saccharomyces cerevisiae	OnetoOne	Inparanoid	YHR200W	YKL145W	RPN10	RPT1	SUN1|MCB1	YTA3|CIM5	PF00004	PF00004	AffinityCapture-Western				ChandraA(2010)	20941496
GRMZM2G110185_P02	GRMZM2G110185_P02	GRMZM2G110185_P02GRMZM2G110185_P02	homo	Saccharomyces cerevisiae	OnetoOne	Inparanoid	YFR004W	YKL145W	RPN11	RPT1	MPR1	YTA3|CIM5	PF00004	PF00004	AffinityCapture-Western				PanasenkoOO(2011)	21321079
GRMZM2G110185_P02	GRMZM2G110185_P02	GRMZM2G110185_P02GRMZM2G110185_P02	homo	Saccharomyces cerevisiae	OnetoOne	Inparanoid	YER012W	YKL145W	PRE1	RPT1	N/A	YTA3|CIM5	PF00004	PF00004	AffinityCapture-Western				PanasenkoOO(2011)	21321079
GRMZM2G110185_P02	GRMZM2G110185_P02	GRMZM2G110185_P02GRMZM2G110185_P02	homo	Saccharomyces cerevisiae	OnetoOne	Inparanoid	YHL030W	YKL145W	ECM29	RPT1	N/A	YTA3|CIM5	PF00004	PF00004	AffinityCapture-Western				PanasenkoOO(2011)	21321079
GRMZM2G110185_P02	GRMZM2G110185_P02	GRMZM2G110185_P02GRMZM2G110185_P02	homo	Saccharomyces cerevisiae	OnetoOne	Inparanoid	YOR157C	YKL145W	PUP1	RPT1	N/A	YTA3|CIM5	PF00004	PF00004	AffinityCapture-Western				JoshiKK(2011)	21619884
GRMZM2G110185_P02	GRMZM2G110185_P02	GRMZM2G110185_P02GRMZM2G110185_P02	homo	Saccharomyces cerevisiae	OnetoOne	Inparanoid	YEL037C	YKL145W	RAD23	RPT1	N/A	YTA3|CIM5	PF00004	PF00004	AffinityCapture-Western				JoshiKK(2011)	21619884
GRMZM2G110185_P02	GRMZM2G110185_P02	GRMZM2G110185_P02GRMZM2G110185_P02	homo	Saccharomyces cerevisiae	OnetoOne	Inparanoid	YHR027C	YKL145W	RPN1	RPT1	NAS1|HRD2	YTA3|CIM5	PF00004	PF00004	AffinityCapture-Western				SakataE(2011)	21658604
GRMZM2G110185_P02	GRMZM2G110185_P02	GRMZM2G110185_P02GRMZM2G110185_P02	homo	Saccharomyces cerevisiae	OnetoOne	Inparanoid	YDR394W	YKL145W	RPT3	RPT1	YTA2|YNT1	YTA3|CIM5	PF00004	PF00004	Co-fractionation				TakeuchiJ(2004)	15135049
GRMZM2G110185_P02	GRMZM2G110185_P02	GRMZM2G110185_P02GRMZM2G110185_P02	homo	Saccharomyces cerevisiae	OnetoOne	Inparanoid	YOL038W	YKL145W	PRE6	RPT1	N/A	YTA3|CIM5	PF00004	PF00004	Co-fractionation				EnenkelC(1998)	9799224
GRMZM2G110185_P02	GRMZM2G110185_P02	GRMZM2G110185_P02GRMZM2G110185_P02	homo	Saccharomyces cerevisiae	OnetoOne	Inparanoid	YHR052W	YKL145W	CIC1	RPT1	NSA3	YTA3|CIM5	PF00004	PF00004	Co-fractionation				JaegerS(2001)	11500370
GRMZM2G110185_P02	GRMZM2G110185_P02	GRMZM2G110185_P02GRMZM2G110185_P02	homo	Saccharomyces cerevisiae	OnetoOne	Inparanoid	YGL048C	YKL145W	RPT6	RPT1	SCB68|CIM3|SUG1|CRL3	YTA3|CIM5	PF00004	PF00004	Co-purification				RubinDM(1996)	8628401
GRMZM2G110185_P02	GRMZM2G110185_P02	GRMZM2G110185_P02GRMZM2G110185_P02	homo	Saccharomyces cerevisiae	OnetoOne	Inparanoid	YDR394W	YKL145W	RPT3	RPT1	YTA2|YNT1	YTA3|CIM5	PF00004	PF00004	Co-purification				RubinDM(1998)	9724628
GRMZM2G110185_P02	GRMZM2G110185_P02	GRMZM2G110185_P02GRMZM2G110185_P02	homo	Saccharomyces cerevisiae	OnetoOne	Inparanoid	YHR027C	YKL145W	RPN1	RPT1	NAS1|HRD2	YTA3|CIM5	PF00004	PF00004	Co-purification				GlickmanMH(1998)	9741626
GRMZM2G110185_P02	GRMZM2G110185_P02	GRMZM2G110185_P02GRMZM2G110185_P02	homo	Saccharomyces cerevisiae	OnetoOne	Inparanoid	YHR027C	YKL145W	RPN1	RPT1	NAS1|HRD2	YTA3|CIM5	PF00004	PF00004	Co-purification				GlickmanMH(1998)	9584156
GRMZM2G110185_P02	GRMZM2G110185_P02	GRMZM2G110185_P02GRMZM2G110185_P02	homo	Saccharomyces cerevisiae	OnetoOne	Inparanoid	YHR200W	YKL145W	RPN10	RPT1	SUN1|MCB1	YTA3|CIM5	PF00004	PF00004	Co-purification				RubinDM(1997)	9228276
GRMZM2G110185_P02	GRMZM2G110185_P02	GRMZM2G110185_P02GRMZM2G110185_P02	homo	Saccharomyces cerevisiae	OnetoOne	Inparanoid	YER012W	YKL145W	PRE1	RPT1	N/A	YTA3|CIM5	PF00004	PF00004	Co-purification				vanNockerS(1996)	8887631
GRMZM2G110185_P02	GRMZM2G110185_P02	GRMZM2G110185_P02GRMZM2G110185_P02	homo	Saccharomyces cerevisiae	OnetoOne	Inparanoid	YBR160W	YKL145W	CDC28	RPT1	CDK1|SRM5|HSL5	YTA3|CIM5	PF00004	PF00004	Co-purification				KaiserP(1999)	10323869
GRMZM2G110185_P02	GRMZM2G110185_P02	GRMZM2G110185_P02GRMZM2G110185_P02	homo	Saccharomyces cerevisiae	OnetoOne	Inparanoid	YEL037C	YKL145W	RAD23	RPT1	N/A	YTA3|CIM5	PF00004	PF00004	Co-purification				SchauberC(1998)	9490418
GRMZM2G110185_P02	GRMZM2G110185_P02	GRMZM2G110185_P02GRMZM2G110185_P02	homo	Saccharomyces cerevisiae	OnetoOne	Inparanoid	YFR004W	YKL145W	RPN11	RPT1	MPR1	YTA3|CIM5	PF00004	PF00004	Co-purification				LeggettDS(2002)	12408819
GRMZM2G110185_P02	GRMZM2G110185_P02	GRMZM2G110185_P02GRMZM2G110185_P02	homo	Saccharomyces cerevisiae	OnetoOne	Inparanoid	YER012W	YKL145W	PRE1	RPT1	N/A	YTA3|CIM5	PF00004	PF00004	Co-purification				BabbittSE(2005)	15907469
GRMZM2G110185_P02	GRMZM2G110185_P02	GRMZM2G110185_P02GRMZM2G110185_P02	homo	Saccharomyces cerevisiae	OnetoOne	Inparanoid	YDL143W	YKL145W	CCT4	RPT1	ANC2|TCP4	YTA3|CIM5	PF00004	PF00004	Co-purification				GuerreroC(2008)	18757749
GRMZM2G110185_P02	GRMZM2G110185_P02	GRMZM2G110185_P02GRMZM2G110185_P02	homo	Saccharomyces cerevisiae	OnetoOne	Inparanoid	YPL235W	YKL145W	RVB2	RPT1	TIH2|TIP48|TIP49B	YTA3|CIM5	PF00004	PF00004	Co-purification				GuerreroC(2008)	18757749
GRMZM2G110185_P02	GRMZM2G110185_P02	GRMZM2G110185_P02GRMZM2G110185_P02	homo	Saccharomyces cerevisiae	OnetoOne	Inparanoid	YDR238C	YKL145W	SEC26	RPT1	N/A	YTA3|CIM5	PF00004	PF00004	Co-purification				GuerreroC(2008)	18757749
GRMZM2G110185_P02	GRMZM2G110185_P02	GRMZM2G110185_P02GRMZM2G110185_P02	homo	Saccharomyces cerevisiae	OnetoOne	Inparanoid	YKL210W	YKL145W	UBA1	RPT1	N/A	YTA3|CIM5	PF00004	PF00004	Co-purification				GuerreroC(2008)	18757749
GRMZM2G110185_P02	GRMZM2G110185_P02	GRMZM2G110185_P02GRMZM2G110185_P02	homo	Saccharomyces cerevisiae	OnetoOne	Inparanoid	YPR036W	YKL145W	VMA13	RPT1	CLS11	YTA3|CIM5	PF00004	PF00004	Co-purification				GuerreroC(2008)	18757749
GRMZM2G110185_P02	GRMZM2G110185_P02	GRMZM2G110185_P02GRMZM2G110185_P02	homo	Saccharomyces cerevisiae	OnetoOne	Inparanoid	YFR004W	YKL145W	RPN11	RPT1	MPR1	YTA3|CIM5	PF00004	PF00004	Co-purification				GuerreroC(2008)	18757749
GRMZM2G110185_P02	GRMZM2G110185_P02	GRMZM2G110185_P02GRMZM2G110185_P02	homo	Saccharomyces cerevisiae	OnetoOne	Inparanoid	YHR027C	YKL145W	RPN1	RPT1	NAS1|HRD2	YTA3|CIM5	PF00004	PF00004	Co-purification				SakataE(2011)	21658604
GRMZM2G110185_P02	GRMZM2G110185_P02	GRMZM2G110185_P02GRMZM2G110185_P02	homo	Saccharomyces cerevisiae	OnetoOne	Inparanoid	YBR272C	YKL145W	HSM3	RPT1	N/A	YTA3|CIM5	PF00004	PF00004	DosageRescue				RoelofsJ(2009)	19412159
GRMZM2G110185_P02	GRMZM2G110185_P02	GRMZM2G110185_P02GRMZM2G110185_P02	homo	Saccharomyces cerevisiae	OnetoOne	Inparanoid	YHR200W	YKL145W	RPN10	RPT1	SUN1|MCB1	YTA3|CIM5	PF00004	PF00004	NegativeGenetic				BreslowDK(2008)	18622397
GRMZM2G110185_P02	GRMZM2G110185_P02	GRMZM2G110185_P02GRMZM2G110185_P02	homo	Saccharomyces cerevisiae	OnetoOne	Inparanoid	YBL041W	YKL145W	PRE7	RPT1	PRS3	YTA3|CIM5	PF00004	PF00004	NegativeGenetic				BreslowDK(2008)	18622397
GRMZM2G110185_P02	GRMZM2G110185_P02	GRMZM2G110185_P02GRMZM2G110185_P02	homo	Saccharomyces cerevisiae	OnetoOne	Inparanoid	YDL007W	YKL145W	RPT2	RPT1	YTA5|YHS4	YTA3|CIM5	PF00004	PF00004	PCA				TarassovK(2008)	18467557
GRMZM2G110185_P02	GRMZM2G110185_P02	GRMZM2G110185_P02GRMZM2G110185_P02	homo	Saccharomyces cerevisiae	OnetoOne	Inparanoid	YDR394W	YKL145W	RPT3	RPT1	YTA2|YNT1	YTA3|CIM5	PF00004	PF00004	PCA				TarassovK(2008)	18467557
GRMZM2G110185_P02	GRMZM2G110185_P02	GRMZM2G110185_P02GRMZM2G110185_P02	homo	Saccharomyces cerevisiae	OnetoOne	Inparanoid	YGL048C	YKL145W	RPT6	RPT1	SCB68|CIM3|SUG1|CRL3	YTA3|CIM5	PF00004	PF00004	PCA				TarassovK(2008)	18467557
GRMZM2G110185_P02	GRMZM2G110185_P02	GRMZM2G110185_P02GRMZM2G110185_P02	homo	Saccharomyces cerevisiae	OnetoOne	Inparanoid	YHR027C	YKL145W	RPN1	RPT1	NAS1|HRD2	YTA3|CIM5	PF00004	PF00004	PCA				TarassovK(2008)	18467557
GRMZM2G110185_P02	GRMZM2G110185_P02	GRMZM2G110185_P02GRMZM2G110185_P02	homo	Saccharomyces cerevisiae	OnetoOne	Inparanoid	YLR073C	YKL145W	RFU1	RPT1	N/A	YTA3|CIM5	PF00004	PF00004	PhenotypicEnhancement				KimuraY(2009)	19410548
GRMZM2G110185_P02	GRMZM2G110185_P02	GRMZM2G110185_P02GRMZM2G110185_P02	homo	Saccharomyces cerevisiae	OnetoOne	Inparanoid	YOR117W	YKL145W	RPT5	RPT1	YTA1	YTA3|CIM5	PF00004	PF00004	PositiveGenetic				BreslowDK(2008)	18622397
GRMZM2G110185_P02	GRMZM2G110185_P02	GRMZM2G110185_P02GRMZM2G110185_P02	homo	Saccharomyces cerevisiae	OnetoOne	Inparanoid	YFR004W	YKL145W	RPN11	RPT1	MPR1	YTA3|CIM5	PF00004	PF00004	PositiveGenetic				BreslowDK(2008)	18622397
GRMZM2G110185_P02	GRMZM2G110185_P02	GRMZM2G110185_P02GRMZM2G110185_P02	homo	Saccharomyces cerevisiae	OnetoOne	Inparanoid	YJL001W	YKL145W	PRE3	RPT1	CRL21	YTA3|CIM5	PF00004	PF00004	PositiveGenetic				BreslowDK(2008)	18622397
GRMZM2G110185_P02	GRMZM2G110185_P02	GRMZM2G110185_P02GRMZM2G110185_P02	homo	Saccharomyces cerevisiae	OnetoOne	Inparanoid	YPR103W	YKL145W	PRE2	RPT1	SRR2|DOA3|PRG1	YTA3|CIM5	PF00004	PF00004	PositiveGenetic				BreslowDK(2008)	18622397
GRMZM2G110185_P02	GRMZM2G110185_P02	GRMZM2G110185_P02GRMZM2G110185_P02	homo	Saccharomyces cerevisiae	OnetoOne	Inparanoid	YER012W	YKL145W	PRE1	RPT1	N/A	YTA3|CIM5	PF00004	PF00004	PositiveGenetic				BreslowDK(2008)	18622397
GRMZM2G110185_P02	GRMZM2G110185_P02	GRMZM2G110185_P02GRMZM2G110185_P02	homo	Saccharomyces cerevisiae	OnetoOne	Inparanoid	YOL038W	YKL145W	PRE6	RPT1	N/A	YTA3|CIM5	PF00004	PF00004	PositiveGenetic				BreslowDK(2008)	18622397
GRMZM2G110185_P02	GRMZM2G110185_P02	GRMZM2G110185_P02GRMZM2G110185_P02	homo	Saccharomyces cerevisiae	OnetoOne	Inparanoid	YGR135W	YKL145W	PRE9	RPT1	N/A	YTA3|CIM5	PF00004	PF00004	PositiveGenetic				BreslowDK(2008)	18622397
GRMZM2G110185_P02	GRMZM2G110185_P02	GRMZM2G110185_P02GRMZM2G110185_P02	homo	Saccharomyces cerevisiae	OnetoOne	Inparanoid	YOR157C	YKL145W	PUP1	RPT1	N/A	YTA3|CIM5	PF00004	PF00004	PositiveGenetic				BreslowDK(2008)	18622397
GRMZM2G110185_P02	GRMZM2G110185_P02	GRMZM2G110185_P02GRMZM2G110185_P02	homo	Saccharomyces cerevisiae	OnetoOne	Inparanoid	YGL011C	YKL145W	SCL1	RPT1	PRC2	YTA3|CIM5	PF00004	PF00004	PositiveGenetic				BreslowDK(2008)	18622397
GRMZM2G110185_P02	GRMZM2G110185_P02	GRMZM2G110185_P02GRMZM2G110185_P02	homo	Saccharomyces cerevisiae	OnetoOne	Inparanoid	YMR314W	YKL145W	PRE5	RPT1	N/A	YTA3|CIM5	PF00004	PF00004	PositiveGenetic				BreslowDK(2008)	18622397
GRMZM2G110185_P02	GRMZM2G110185_P02	GRMZM2G110185_P02GRMZM2G110185_P02	homo	Saccharomyces cerevisiae	OnetoOne	Inparanoid	YOR362C	YKL145W	PRE10	RPT1	N/A	YTA3|CIM5	PF00004	PF00004	PositiveGenetic				BreslowDK(2008)	18622397
GRMZM2G110185_P02	GRMZM2G110185_P02	GRMZM2G110185_P02GRMZM2G110185_P02	homo	Saccharomyces cerevisiae	OnetoOne	Inparanoid	YGR253C	YKL145W	PUP2	RPT1	DOA5	YTA3|CIM5	PF00004	PF00004	PositiveGenetic				BreslowDK(2008)	18622397
GRMZM2G110185_P02	GRMZM2G110185_P02	GRMZM2G110185_P02GRMZM2G110185_P02	homo	Saccharomyces cerevisiae	OnetoOne	Inparanoid	YML092C	YKL145W	PRE8	RPT1	N/A	YTA3|CIM5	PF00004	PF00004	PositiveGenetic				BreslowDK(2008)	18622397
GRMZM2G110185_P02	GRMZM2G110185_P02	GRMZM2G110185_P02GRMZM2G110185_P02	homo	Saccharomyces cerevisiae	OnetoOne	Inparanoid	YBR135W	YKL145W	CKS1	RPT1	N/A	YTA3|CIM5	PF00004	PF00004	ReconstitutedComplex				KaiserP(1999)	10323869
GRMZM2G110185_P02	GRMZM2G110185_P02	GRMZM2G110185_P02GRMZM2G110185_P02	homo	Saccharomyces cerevisiae	OnetoOne	Inparanoid	YPL248C	YKL145W	GAL4	RPT1	GAL81	YTA3|CIM5	PF00004	PF00004	ReconstitutedComplex				GonzalezF(2002)	11964484
GRMZM2G110185_P02	GRMZM2G110185_P02	GRMZM2G110185_P02GRMZM2G110185_P02	homo	Saccharomyces cerevisiae	OnetoOne	Inparanoid	YOR257W	YKL145W	CDC31	RPT1	DSK1	YTA3|CIM5	PF00004	PF00004	ReconstitutedComplex				ChenL(2008)	18160718
GRMZM2G110185_P02	GRMZM2G110185_P02	GRMZM2G110185_P02GRMZM2G110185_P02	homo	Saccharomyces cerevisiae	OnetoOne	Inparanoid	YBR272C	YKL145W	HSM3	RPT1	N/A	YTA3|CIM5	PF00004	PF00004	ReconstitutedComplex				RoelofsJ(2009)	19412159
GRMZM2G110185_P02	GRMZM2G110185_P02	GRMZM2G110185_P02GRMZM2G110185_P02	homo	Saccharomyces cerevisiae	OnetoOne	Inparanoid	YFR004W	YKL145W	RPN11	RPT1	MPR1	YTA3|CIM5	PF00004	PF00004	ReconstitutedComplex				PanasenkoOO(2011)	21321079
GRMZM2G110185_P02	GRMZM2G110185_P02	GRMZM2G110185_P02GRMZM2G110185_P02	homo	Saccharomyces cerevisiae	OnetoOne	Inparanoid	YER012W	YKL145W	PRE1	RPT1	N/A	YTA3|CIM5	PF00004	PF00004	ReconstitutedComplex				PanasenkoOO(2011)	21321079
GRMZM2G110185_P02	GRMZM2G110185_P02	GRMZM2G110185_P02GRMZM2G110185_P02	homo	Saccharomyces cerevisiae	OnetoOne	Inparanoid	YFR052W	YKL145W	RPN12	RPT1	NIN1	YTA3|CIM5	PF00004	PF00004	SyntheticLethality				TakeuchiJ(1999)	10503546
GRMZM2G110185_P02	GRMZM2G110185_P02	GRMZM2G110185_P02GRMZM2G110185_P02	homo	Saccharomyces cerevisiae	OnetoOne	Inparanoid	YFR052W	YKL145W	RPN12	RPT1	NIN1	YTA3|CIM5	PF00004	PF00004	SyntheticLethality				FujimuroM(1998)	9512348
GRMZM2G110185_P02	GRMZM2G110185_P02	GRMZM2G110185_P02GRMZM2G110185_P02	homo	Saccharomyces cerevisiae	OnetoOne	Inparanoid	YBR272C	YKL145W	HSM3	RPT1	N/A	YTA3|CIM5	PF00004	PF00004	two hybrid				LeTallecB(2009)	19217412
GRMZM2G110185_P02	GRMZM2G110185_P02	GRMZM2G110185_P02GRMZM2G110185_P02	homo	Saccharomyces cerevisiae	OnetoOne	Inparanoid	RP11-27I1.5	YKL145W	PSMD5	RPT1	KIAA0072|MGC23145|S5B	YTA3|CIM5	PF00004	PF00004	two hybrid				LeTallecB(2009)	19217412
GRMZM2G110185_P02	GRMZM2G110185_P02	GRMZM2G110185_P02GRMZM2G110185_P02	homo	Saccharomyces cerevisiae	OnetoOne	Inparanoid	YBR272C	YKL145W	HSM3	RPT1	N/A	YTA3|CIM5	PF00004	PF00004	two hybrid				SaekiY(2009)	19446323
GRMZM2G110185_P02	GRMZM2G110185_P02	GRMZM2G110185_P02GRMZM2G110185_P02	homo	Saccharomyces cerevisiae	OnetoOne	Inparanoid	YIL007C	YKL145W	NAS2	RPT1	N/A	YTA3|CIM5	PF00004	PF00004	two hybrid				SharanR(2005)	15687504
GRMZM2G110185_P02	GRMZM2G110185_P02	GRMZM2G110185_P02GRMZM2G110185_P02	homo	Synechococystis	OnetoOne	Inparanoid	slr0480	slr0480			Hypothetical	Hypothetical	PF00004	PF00004					SynechoNET
GRMZM2G110185_P02	GRMZM2G110185_P02	GRMZM2G110185_P02GRMZM2G110185_P02	homo	Synechococystis	Many to Many	Inparanoid	slr0374	slr0480			Hypothetical	Hypothetical	PF00004	PF00004					SynechoNET
GRMZM2G110185_P02	GRMZM2G110185_P02	GRMZM2G110185_P02GRMZM2G110185_P02	homo	Synechococystis	Many to Many	Inparanoid	slr0480	slr0480			Hypothetical	Hypothetical	PF00004	PF00004					SynechoNET
GRMZM2G110185_P02	GRMZM2G110185_P02	GRMZM2G110185_P02GRMZM2G110185_P02	homo	Synechococystis	Many to Many	Inparanoid	slr0374	slr0374			Hypothetical	Hypothetical	PF00004	PF00004					SynechoNET
GRMZM2G110185_P02	GRMZM2G110185_P02	GRMZM2G110185_P02GRMZM2G110185_P02	homo	Saccharomyces cerevisiae	Many to Many	Inparanoid	YGL048C	YKL145W	RPT6	RPT1	SCB68|CIM3|SUG1|CRL3	YTA3|CIM5	PF00004	PF00004	AffinityCapture-MS				KroganNJ(2004)	14759368
GRMZM2G110185_P02	GRMZM2G110185_P02	GRMZM2G110185_P02GRMZM2G110185_P02	homo	Saccharomyces cerevisiae	Many to Many	Inparanoid	YKL145W	YOR259C	RPT1	RPT4	YTA3|CIM5	PCS1|CRL13|SUG2	PF00004	PF00004	AffinityCapture-MS				GavinAC(2002)	11805826
GRMZM2G110185_P02	GRMZM2G110185_P02	GRMZM2G110185_P02GRMZM2G110185_P02	homo	Saccharomyces cerevisiae	Many to Many	Inparanoid	YDR394W	YKL145W	RPT3	RPT1	YTA2|YNT1	YTA3|CIM5	PF00004	PF00004	AffinityCapture-MS				HoY(2002)	11805837
GRMZM2G110185_P02	GRMZM2G110185_P02	GRMZM2G110185_P02GRMZM2G110185_P02	homo	Saccharomyces cerevisiae	Many to Many	Inparanoid	YDR394W	YOR259C	RPT3	RPT4	YTA2|YNT1	PCS1|CRL13|SUG2	PF00004	PF00004	AffinityCapture-MS				HoY(2002)	11805837
GRMZM2G110185_P02	GRMZM2G110185_P02	GRMZM2G110185_P02GRMZM2G110185_P02	homo	Saccharomyces cerevisiae	Many to Many	Inparanoid	YDL007W	YKL145W	RPT2	RPT1	YTA5|YHS4	YTA3|CIM5	PF00004	PF00004	AffinityCapture-MS				KroganNJ(2006)	16554755
GRMZM2G110185_P02	GRMZM2G110185_P02	GRMZM2G110185_P02GRMZM2G110185_P02	homo	Saccharomyces cerevisiae	Many to Many	Inparanoid	YDL007W	YOR259C	RPT2	RPT4	YTA5|YHS4	PCS1|CRL13|SUG2	PF00004	PF00004	AffinityCapture-MS				KroganNJ(2006)	16554755
GRMZM2G110185_P02	GRMZM2G110185_P02	GRMZM2G110185_P02GRMZM2G110185_P02	homo	Saccharomyces cerevisiae	Many to Many	Inparanoid	YGL048C	YKL145W	RPT6	RPT1	SCB68|CIM3|SUG1|CRL3	YTA3|CIM5	PF00004	PF00004	AffinityCapture-MS				KroganNJ(2006)	16554755
GRMZM2G110185_P02	GRMZM2G110185_P02	GRMZM2G110185_P02GRMZM2G110185_P02	homo	Saccharomyces cerevisiae	Many to Many	Inparanoid	YGL048C	YOR259C	RPT6	RPT4	SCB68|CIM3|SUG1|CRL3	PCS1|CRL13|SUG2	PF00004	PF00004	AffinityCapture-MS				KroganNJ(2006)	16554755
GRMZM2G110185_P02	GRMZM2G110185_P02	GRMZM2G110185_P02GRMZM2G110185_P02	homo	Saccharomyces cerevisiae	Many to Many	Inparanoid	YKL145W	YOR259C	RPT1	RPT4	YTA3|CIM5	PCS1|CRL13|SUG2	PF00004	PF00004	AffinityCapture-MS				GavinAC(2006)	16429126
GRMZM2G110185_P02	GRMZM2G110185_P02	GRMZM2G110185_P02GRMZM2G110185_P02	homo	Saccharomyces cerevisiae	Many to Many	Inparanoid	YDL007W	YKL145W	RPT2	RPT1	YTA5|YHS4	YTA3|CIM5	PF00004	PF00004	AffinityCapture-MS				CollinsSR(2007)	17200106
GRMZM2G110185_P02	GRMZM2G110185_P02	GRMZM2G110185_P02GRMZM2G110185_P02	homo	Saccharomyces cerevisiae	Many to Many	Inparanoid	YDL007W	YOR259C	RPT2	RPT4	YTA5|YHS4	PCS1|CRL13|SUG2	PF00004	PF00004	AffinityCapture-MS				CollinsSR(2007)	17200106
GRMZM2G110185_P02	GRMZM2G110185_P02	GRMZM2G110185_P02GRMZM2G110185_P02	homo	Saccharomyces cerevisiae	Many to Many	Inparanoid	YDR394W	YKL145W	RPT3	RPT1	YTA2|YNT1	YTA3|CIM5	PF00004	PF00004	AffinityCapture-MS				CollinsSR(2007)	17200106
GRMZM2G110185_P02	GRMZM2G110185_P02	GRMZM2G110185_P02GRMZM2G110185_P02	homo	Saccharomyces cerevisiae	Many to Many	Inparanoid	YDR394W	YOR259C	RPT3	RPT4	YTA2|YNT1	PCS1|CRL13|SUG2	PF00004	PF00004	AffinityCapture-MS				CollinsSR(2007)	17200106
GRMZM2G110185_P02	GRMZM2G110185_P02	GRMZM2G110185_P02GRMZM2G110185_P02	homo	Saccharomyces cerevisiae	Many to Many	Inparanoid	YGL048C	YKL145W	RPT6	RPT1	SCB68|CIM3|SUG1|CRL3	YTA3|CIM5	PF00004	PF00004	AffinityCapture-MS				CollinsSR(2007)	17200106
GRMZM2G110185_P02	GRMZM2G110185_P02	GRMZM2G110185_P02GRMZM2G110185_P02	homo	Saccharomyces cerevisiae	Many to Many	Inparanoid	YGL048C	YOR259C	RPT6	RPT4	SCB68|CIM3|SUG1|CRL3	PCS1|CRL13|SUG2	PF00004	PF00004	AffinityCapture-MS				CollinsSR(2007)	17200106
GRMZM2G110185_P02	GRMZM2G110185_P02	GRMZM2G110185_P02GRMZM2G110185_P02	homo	Saccharomyces cerevisiae	Many to Many	Inparanoid	YKL145W	YOR259C	RPT1	RPT4	YTA3|CIM5	PCS1|CRL13|SUG2	PF00004	PF00004	AffinityCapture-MS				CollinsSR(2007)	17200106
GRMZM2G110185_P02	GRMZM2G110185_P02	GRMZM2G110185_P02GRMZM2G110185_P02	homo	Saccharomyces cerevisiae	Many to Many	Inparanoid	YOR117W	YOR259C	RPT5	RPT4	YTA1	PCS1|CRL13|SUG2	PF00004	PF00004	AffinityCapture-MS				CollinsSR(2007)	17200106
GRMZM2G110185_P02	GRMZM2G110185_P02	GRMZM2G110185_P02GRMZM2G110185_P02	homo	Saccharomyces cerevisiae	Many to Many	Inparanoid	YGL048C	YDL007W	RPT6	RPT2	SCB68|CIM3|SUG1|CRL3	YTA5|YHS4	PF00004	PF00004	AffinityCapture-MS				KroganNJ(2004)	14759368
GRMZM2G110185_P02	GRMZM2G110185_P02	GRMZM2G110185_P02GRMZM2G110185_P02	homo	Saccharomyces cerevisiae	Many to Many	Inparanoid	YGL048C	YGL048C	RPT6	RPT6	SCB68|CIM3|SUG1|CRL3	SCB68|CIM3|SUG1|CRL3	PF00004	PF00004	AffinityCapture-MS				KroganNJ(2004)	14759368
GRMZM2G110185_P02	GRMZM2G110185_P02	GRMZM2G110185_P02GRMZM2G110185_P02	homo	Saccharomyces cerevisiae	Many to Many	Inparanoid	YKL145W	YDL007W	RPT1	RPT2	YTA3|CIM5	YTA5|YHS4	PF00004	PF00004	AffinityCapture-MS				GavinAC(2002)	11805826
GRMZM2G110185_P02	GRMZM2G110185_P02	GRMZM2G110185_P02GRMZM2G110185_P02	homo	Saccharomyces cerevisiae	Many to Many	Inparanoid	YKL145W	YDR394W	RPT1	RPT3	YTA3|CIM5	YTA2|YNT1	PF00004	PF00004	AffinityCapture-MS				GavinAC(2002)	11805826
GRMZM2G110185_P02	GRMZM2G110185_P02	GRMZM2G110185_P02GRMZM2G110185_P02	homo	Saccharomyces cerevisiae	Many to Many	Inparanoid	YKL145W	YOR117W	RPT1	RPT5	YTA3|CIM5	YTA1	PF00004	PF00004	AffinityCapture-MS				GavinAC(2002)	11805826
GRMZM2G110185_P02	GRMZM2G110185_P02	GRMZM2G110185_P02GRMZM2G110185_P02	homo	Saccharomyces cerevisiae	Many to Many	Inparanoid	YKL145W	YGL048C	RPT1	RPT6	YTA3|CIM5	SCB68|CIM3|SUG1|CRL3	PF00004	PF00004	AffinityCapture-MS				GavinAC(2002)	11805826
GRMZM2G110185_P02	GRMZM2G110185_P02	GRMZM2G110185_P02GRMZM2G110185_P02	homo	Saccharomyces cerevisiae	Many to Many	Inparanoid	YDR394W	YOR117W	RPT3	RPT5	YTA2|YNT1	YTA1	PF00004	PF00004	AffinityCapture-MS				HoY(2002)	11805837
GRMZM2G110185_P02	GRMZM2G110185_P02	GRMZM2G110185_P02GRMZM2G110185_P02	homo	Saccharomyces cerevisiae	Many to Many	Inparanoid	YDR394W	YDL007W	RPT3	RPT2	YTA2|YNT1	YTA5|YHS4	PF00004	PF00004	AffinityCapture-MS				HoY(2002)	11805837
GRMZM2G110185_P02	GRMZM2G110185_P02	GRMZM2G110185_P02GRMZM2G110185_P02	homo	Saccharomyces cerevisiae	Many to Many	Inparanoid	YDL007W	YDR394W	RPT2	RPT3	YTA5|YHS4	YTA2|YNT1	PF00004	PF00004	AffinityCapture-MS				KroganNJ(2006)	16554755
GRMZM2G110185_P02	GRMZM2G110185_P02	GRMZM2G110185_P02GRMZM2G110185_P02	homo	Saccharomyces cerevisiae	Many to Many	Inparanoid	YDL007W	YGL048C	RPT2	RPT6	YTA5|YHS4	SCB68|CIM3|SUG1|CRL3	PF00004	PF00004	AffinityCapture-MS				KroganNJ(2006)	16554755
GRMZM2G110185_P02	GRMZM2G110185_P02	GRMZM2G110185_P02GRMZM2G110185_P02	homo	Saccharomyces cerevisiae	Many to Many	Inparanoid	YDL007W	YOR117W	RPT2	RPT5	YTA5|YHS4	YTA1	PF00004	PF00004	AffinityCapture-MS				KroganNJ(2006)	16554755
GRMZM2G110185_P02	GRMZM2G110185_P02	GRMZM2G110185_P02GRMZM2G110185_P02	homo	Saccharomyces cerevisiae	Many to Many	Inparanoid	YGL048C	YDR394W	RPT6	RPT3	SCB68|CIM3|SUG1|CRL3	YTA2|YNT1	PF00004	PF00004	AffinityCapture-MS				KroganNJ(2006)	16554755
GRMZM2G110185_P02	GRMZM2G110185_P02	GRMZM2G110185_P02GRMZM2G110185_P02	homo	Saccharomyces cerevisiae	Many to Many	Inparanoid	YGL048C	YOR117W	RPT6	RPT5	SCB68|CIM3|SUG1|CRL3	YTA1	PF00004	PF00004	AffinityCapture-MS				KroganNJ(2006)	16554755
GRMZM2G110185_P02	GRMZM2G110185_P02	GRMZM2G110185_P02GRMZM2G110185_P02	homo	Saccharomyces cerevisiae	Many to Many	Inparanoid	YKL145W	YDL007W	RPT1	RPT2	YTA3|CIM5	YTA5|YHS4	PF00004	PF00004	AffinityCapture-MS				GavinAC(2006)	16429126
GRMZM2G110185_P02	GRMZM2G110185_P02	GRMZM2G110185_P02GRMZM2G110185_P02	homo	Saccharomyces cerevisiae	Many to Many	Inparanoid	YKL145W	YDR394W	RPT1	RPT3	YTA3|CIM5	YTA2|YNT1	PF00004	PF00004	AffinityCapture-MS				GavinAC(2006)	16429126
GRMZM2G110185_P02	GRMZM2G110185_P02	GRMZM2G110185_P02GRMZM2G110185_P02	homo	Saccharomyces cerevisiae	Many to Many	Inparanoid	YKL145W	YOR117W	RPT1	RPT5	YTA3|CIM5	YTA1	PF00004	PF00004	AffinityCapture-MS				GavinAC(2006)	16429126
GRMZM2G110185_P02	GRMZM2G110185_P02	GRMZM2G110185_P02GRMZM2G110185_P02	homo	Saccharomyces cerevisiae	Many to Many	Inparanoid	YKL145W	YGL048C	RPT1	RPT6	YTA3|CIM5	SCB68|CIM3|SUG1|CRL3	PF00004	PF00004	AffinityCapture-MS				GavinAC(2006)	16429126
GRMZM2G110185_P02	GRMZM2G110185_P02	GRMZM2G110185_P02GRMZM2G110185_P02	homo	Saccharomyces cerevisiae	Many to Many	Inparanoid	YDL007W	YDR394W	RPT2	RPT3	YTA5|YHS4	YTA2|YNT1	PF00004	PF00004	AffinityCapture-MS				CollinsSR(2007)	17200106
GRMZM2G110185_P02	GRMZM2G110185_P02	GRMZM2G110185_P02GRMZM2G110185_P02	homo	Saccharomyces cerevisiae	Many to Many	Inparanoid	YDL007W	YGL048C	RPT2	RPT6	YTA5|YHS4	SCB68|CIM3|SUG1|CRL3	PF00004	PF00004	AffinityCapture-MS				CollinsSR(2007)	17200106
GRMZM2G110185_P02	GRMZM2G110185_P02	GRMZM2G110185_P02GRMZM2G110185_P02	homo	Saccharomyces cerevisiae	Many to Many	Inparanoid	YDL007W	YOR117W	RPT2	RPT5	YTA5|YHS4	YTA1	PF00004	PF00004	AffinityCapture-MS				CollinsSR(2007)	17200106
GRMZM2G110185_P02	GRMZM2G110185_P02	GRMZM2G110185_P02GRMZM2G110185_P02	homo	Saccharomyces cerevisiae	Many to Many	Inparanoid	YDR394W	YGL048C	RPT3	RPT6	YTA2|YNT1	SCB68|CIM3|SUG1|CRL3	PF00004	PF00004	AffinityCapture-MS				CollinsSR(2007)	17200106
GRMZM2G110185_P02	GRMZM2G110185_P02	GRMZM2G110185_P02GRMZM2G110185_P02	homo	Saccharomyces cerevisiae	Many to Many	Inparanoid	YDR394W	YOR117W	RPT3	RPT5	YTA2|YNT1	YTA1	PF00004	PF00004	AffinityCapture-MS				CollinsSR(2007)	17200106
GRMZM2G110185_P02	GRMZM2G110185_P02	GRMZM2G110185_P02GRMZM2G110185_P02	homo	Saccharomyces cerevisiae	Many to Many	Inparanoid	YGL048C	YOR117W	RPT6	RPT5	SCB68|CIM3|SUG1|CRL3	YTA1	PF00004	PF00004	AffinityCapture-MS				CollinsSR(2007)	17200106
GRMZM2G110185_P02	GRMZM2G110185_P02	GRMZM2G110185_P02GRMZM2G110185_P02	homo	Saccharomyces cerevisiae	Many to Many	Inparanoid	YKL145W	YOR117W	RPT1	RPT5	YTA3|CIM5	YTA1	PF00004	PF00004	AffinityCapture-MS				CollinsSR(2007)	17200106
GRMZM2G110185_P02	GRMZM2G110185_P02	GRMZM2G110185_P02GRMZM2G110185_P02	homo	Saccharomyces cerevisiae	Many to Many	Inparanoid	YKL145W	YDL007W	RPT1	RPT2	YTA3|CIM5	YTA5|YHS4	PF00004	PF00004	AffinityCapture-MS				ParkS(2009)	19412160
GRMZM2G110185_P02	GRMZM2G110185_P02	GRMZM2G110185_P02GRMZM2G110185_P02	homo	Saccharomyces cerevisiae	Many to Many	Inparanoid	YKL145W	YOR117W	RPT1	RPT5	YTA3|CIM5	YTA1	PF00004	PF00004	AffinityCapture-MS				ParkS(2009)	19412160
GRMZM2G110185_P02	GRMZM2G110185_P02	GRMZM2G110185_P02GRMZM2G110185_P02	homo	Saccharomyces cerevisiae	Many to Many	Inparanoid	YKL145W	YGL048C	RPT1	RPT6	YTA3|CIM5	SCB68|CIM3|SUG1|CRL3	PF00004	PF00004	AffinityCapture-MS				ParkS(2009)	19412160
GRMZM2G110185_P02	GRMZM2G110185_P02	GRMZM2G110185_P02GRMZM2G110185_P02	homo	Saccharomyces cerevisiae	Many to Many	Inparanoid	YOR117W	YOR259C	RPT5	RPT4	YTA1	PCS1|CRL13|SUG2	PF00004	PF00004	AffinityCapture-Western				FunakoshiM(2009)	19243080
GRMZM2G110185_P02	GRMZM2G110185_P02	GRMZM2G110185_P02GRMZM2G110185_P02	homo	Saccharomyces cerevisiae	Many to Many	Inparanoid	YKL145W	YOR259C	RPT1	RPT4	YTA3|CIM5	PCS1|CRL13|SUG2	PF00004	PF00004	AffinityCapture-Western				LeggettDS(2005)	15917626
GRMZM2G110185_P02	GRMZM2G110185_P02	GRMZM2G110185_P02GRMZM2G110185_P02	homo	Saccharomyces cerevisiae	Many to Many	Inparanoid	YGL048C	YOR117W	RPT6	RPT5	SCB68|CIM3|SUG1|CRL3	YTA1	PF00004	PF00004	AffinityCapture-Western				SoneT(2004)	15117943
GRMZM2G110185_P02	GRMZM2G110185_P02	GRMZM2G110185_P02GRMZM2G110185_P02	homo	Saccharomyces cerevisiae	Many to Many	Inparanoid	YKL145W	YOR117W	RPT1	RPT5	YTA3|CIM5	YTA1	PF00004	PF00004	AffinityCapture-Western				NgW(2007)	17264153
GRMZM2G110185_P02	GRMZM2G110185_P02	GRMZM2G110185_P02GRMZM2G110185_P02	homo	Saccharomyces cerevisiae	Many to Many	Inparanoid	YOR259C	YGL048C	RPT4	RPT6	PCS1|CRL13|SUG2	SCB68|CIM3|SUG1|CRL3	PF00004	PF00004	AffinityCapture-Western				WilmesGM(2008)	19061648
GRMZM2G110185_P02	GRMZM2G110185_P02	GRMZM2G110185_P02GRMZM2G110185_P02	homo	Saccharomyces cerevisiae	Many to Many	Inparanoid	YKL145W	YDL007W	RPT1	RPT2	YTA3|CIM5	YTA5|YHS4	PF00004	PF00004	AffinityCapture-Western				ParkS(2009)	19412160
GRMZM2G110185_P02	GRMZM2G110185_P02	GRMZM2G110185_P02GRMZM2G110185_P02	homo	Saccharomyces cerevisiae	Many to Many	Inparanoid	YKL145W	YOR117W	RPT1	RPT5	YTA3|CIM5	YTA1	PF00004	PF00004	AffinityCapture-Western				ParkS(2009)	19412160
GRMZM2G110185_P02	GRMZM2G110185_P02	GRMZM2G110185_P02GRMZM2G110185_P02	homo	Saccharomyces cerevisiae	Many to Many	Inparanoid	YKL145W	YGL048C	RPT1	RPT6	YTA3|CIM5	SCB68|CIM3|SUG1|CRL3	PF00004	PF00004	AffinityCapture-Western				ParkS(2009)	19412160
GRMZM2G110185_P02	GRMZM2G110185_P02	GRMZM2G110185_P02GRMZM2G110185_P02	homo	Saccharomyces cerevisiae	Many to Many	Inparanoid	YOR259C	YOR117W	RPT4	RPT5	PCS1|CRL13|SUG2	YTA1	PF00004	PF00004	AffinityCapture-Western				FunakoshiM(2009)	19446322
GRMZM2G110185_P02	GRMZM2G110185_P02	GRMZM2G110185_P02GRMZM2G110185_P02	homo	Saccharomyces cerevisiae	Many to Many	Inparanoid	YKL145W	YGL048C	RPT1	RPT6	YTA3|CIM5	SCB68|CIM3|SUG1|CRL3	PF00004	PF00004	AffinityCapture-Western				MullenJR(2010)	20516210
GRMZM2G110185_P02	GRMZM2G110185_P02	GRMZM2G110185_P02GRMZM2G110185_P02	homo	Saccharomyces cerevisiae	Many to Many	Inparanoid	YKL145W	YDL007W	RPT1	RPT2	YTA3|CIM5	YTA5|YHS4	PF00004	PF00004	AffinityCapture-Western				LeggettDS(2005)	15917626
GRMZM2G110185_P02	GRMZM2G110185_P02	GRMZM2G110185_P02GRMZM2G110185_P02	homo	Saccharomyces cerevisiae	Many to Many	Inparanoid	YKL145W	YDR394W	RPT1	RPT3	YTA3|CIM5	YTA2|YNT1	PF00004	PF00004	AffinityCapture-Western				LeggettDS(2005)	15917626
GRMZM2G110185_P02	GRMZM2G110185_P02	GRMZM2G110185_P02GRMZM2G110185_P02	homo	Saccharomyces cerevisiae	Many to Many	Inparanoid	YKL145W	YOR117W	RPT1	RPT5	YTA3|CIM5	YTA1	PF00004	PF00004	AffinityCapture-Western				LeggettDS(2005)	15917626
GRMZM2G110185_P02	GRMZM2G110185_P02	GRMZM2G110185_P02GRMZM2G110185_P02	homo	Saccharomyces cerevisiae	Many to Many	Inparanoid	YKL145W	YGL048C	RPT1	RPT6	YTA3|CIM5	SCB68|CIM3|SUG1|CRL3	PF00004	PF00004	AffinityCapture-Western				LeggettDS(2005)	15917626
GRMZM2G110185_P02	GRMZM2G110185_P02	GRMZM2G110185_P02GRMZM2G110185_P02	homo	Saccharomyces cerevisiae	Many to Many	Inparanoid	YPR173C	YPR173C	VPS4	VPS4	END13|GRD13|VPT10|DID6|CSC1|VPL4	END13|GRD13|VPT10|DID6|CSC1|VPL4	PF00004	PF00004	Co-crystalStructure				XiaoJ(2007)	17949747
GRMZM2G110185_P02	GRMZM2G110185_P02	GRMZM2G110185_P02GRMZM2G110185_P02	homo	Saccharomyces cerevisiae	Many to Many	Inparanoid	YPR173C	YPR173C	VPS4	VPS4	END13|GRD13|VPT10|DID6|CSC1|VPL4	END13|GRD13|VPT10|DID6|CSC1|VPL4	PF00004	PF00004	Co-crystalStructure				HartmannC(2008)	18272179
GRMZM2G110185_P02	GRMZM2G110185_P02	GRMZM2G110185_P02GRMZM2G110185_P02	homo	Saccharomyces cerevisiae	Many to Many	Inparanoid	YPR173C	YPR173C	VPS4	VPS4	END13|GRD13|VPT10|DID6|CSC1|VPL4	END13|GRD13|VPT10|DID6|CSC1|VPL4	PF00004	PF00004	Co-crystalStructure				GonciarzMD(2008)	18929572
GRMZM2G110185_P02	GRMZM2G110185_P02	GRMZM2G110185_P02GRMZM2G110185_P02	homo	Saccharomyces cerevisiae	Many to Many	Inparanoid	YGL048C	YOR259C	RPT6	RPT4	SCB68|CIM3|SUG1|CRL3	PCS1|CRL13|SUG2	PF00004	PF00004	Co-fractionation				RussellSJ(1996)	8955118
GRMZM2G110185_P02	GRMZM2G110185_P02	GRMZM2G110185_P02GRMZM2G110185_P02	homo	Saccharomyces cerevisiae	Many to Many	Inparanoid	YDR394W	YKL145W	RPT3	RPT1	YTA2|YNT1	YTA3|CIM5	PF00004	PF00004	Co-fractionation				TakeuchiJ(2004)	15135049
GRMZM2G110185_P02	GRMZM2G110185_P02	GRMZM2G110185_P02GRMZM2G110185_P02	homo	Saccharomyces cerevisiae	Many to Many	Inparanoid	YDR394W	YOR259C	RPT3	RPT4	YTA2|YNT1	PCS1|CRL13|SUG2	PF00004	PF00004	Co-fractionation				TakeuchiJ(2004)	15135049
GRMZM2G110185_P02	GRMZM2G110185_P02	GRMZM2G110185_P02GRMZM2G110185_P02	homo	Saccharomyces cerevisiae	Many to Many	Inparanoid	YDR394W	YDL007W	RPT3	RPT2	YTA2|YNT1	YTA5|YHS4	PF00004	PF00004	Co-fractionation				TakeuchiJ(2004)	15135049
GRMZM2G110185_P02	GRMZM2G110185_P02	GRMZM2G110185_P02GRMZM2G110185_P02	homo	Saccharomyces cerevisiae	Many to Many	Inparanoid	YDR394W	YOR117W	RPT3	RPT5	YTA2|YNT1	YTA1	PF00004	PF00004	Co-fractionation				TakeuchiJ(2004)	15135049
GRMZM2G110185_P02	GRMZM2G110185_P02	GRMZM2G110185_P02GRMZM2G110185_P02	homo	Saccharomyces cerevisiae	Many to Many	Inparanoid	YDR394W	YGL048C	RPT3	RPT6	YTA2|YNT1	SCB68|CIM3|SUG1|CRL3	PF00004	PF00004	Co-fractionation				TakeuchiJ(2004)	15135049
GRMZM2G110185_P02	GRMZM2G110185_P02	GRMZM2G110185_P02GRMZM2G110185_P02	homo	Saccharomyces cerevisiae	Many to Many	Inparanoid	YGL048C	YKL145W	RPT6	RPT1	SCB68|CIM3|SUG1|CRL3	YTA3|CIM5	PF00004	PF00004	Co-purification				RubinDM(1996)	8628401
GRMZM2G110185_P02	GRMZM2G110185_P02	GRMZM2G110185_P02GRMZM2G110185_P02	homo	Saccharomyces cerevisiae	Many to Many	Inparanoid	YDR394W	YKL145W	RPT3	RPT1	YTA2|YNT1	YTA3|CIM5	PF00004	PF00004	Co-purification				RubinDM(1998)	9724628
GRMZM2G110185_P02	GRMZM2G110185_P02	GRMZM2G110185_P02GRMZM2G110185_P02	homo	Saccharomyces cerevisiae	Many to Many	Inparanoid	YDR394W	YOR259C	RPT3	RPT4	YTA2|YNT1	PCS1|CRL13|SUG2	PF00004	PF00004	Co-purification				RubinDM(1998)	9724628
GRMZM2G110185_P02	GRMZM2G110185_P02	GRMZM2G110185_P02GRMZM2G110185_P02	homo	Saccharomyces cerevisiae	Many to Many	Inparanoid	YDR394W	YDL007W	RPT3	RPT2	YTA2|YNT1	YTA5|YHS4	PF00004	PF00004	Co-purification				RubinDM(1998)	9724628
GRMZM2G110185_P02	GRMZM2G110185_P02	GRMZM2G110185_P02GRMZM2G110185_P02	homo	Saccharomyces cerevisiae	Many to Many	Inparanoid	YDR394W	YOR117W	RPT3	RPT5	YTA2|YNT1	YTA1	PF00004	PF00004	Co-purification				RubinDM(1998)	9724628
GRMZM2G110185_P02	GRMZM2G110185_P02	GRMZM2G110185_P02GRMZM2G110185_P02	homo	Saccharomyces cerevisiae	Many to Many	Inparanoid	YPR173C	YPR173C	VPS4	VPS4	END13|GRD13|VPT10|DID6|CSC1|VPL4	END13|GRD13|VPT10|DID6|CSC1|VPL4	PF00004	PF00004	Co-purification				ScottA(2005)	16193069
GRMZM2G110185_P02	GRMZM2G110185_P02	GRMZM2G110185_P02GRMZM2G110185_P02	homo	Saccharomyces cerevisiae	Many to Many	Inparanoid	YDL007W	YGL048C	RPT2	RPT6	YTA5|YHS4	SCB68|CIM3|SUG1|CRL3	PF00004	PF00004	NegativeGenetic				BreslowDK(2008)	18622397
GRMZM2G110185_P02	GRMZM2G110185_P02	GRMZM2G110185_P02GRMZM2G110185_P02	homo	Saccharomyces cerevisiae	Many to Many	Inparanoid	YGL048C	YDL007W	RPT6	RPT2	SCB68|CIM3|SUG1|CRL3	YTA5|YHS4	PF00004	PF00004	NegativeGenetic				BreslowDK(2008)	18622397
GRMZM2G110185_P02	GRMZM2G110185_P02	GRMZM2G110185_P02GRMZM2G110185_P02	homo	Saccharomyces cerevisiae	Many to Many	Inparanoid	YDL007W	YKL145W	RPT2	RPT1	YTA5|YHS4	YTA3|CIM5	PF00004	PF00004	PCA				TarassovK(2008)	18467557
GRMZM2G110185_P02	GRMZM2G110185_P02	GRMZM2G110185_P02GRMZM2G110185_P02	homo	Saccharomyces cerevisiae	Many to Many	Inparanoid	YDR394W	YKL145W	RPT3	RPT1	YTA2|YNT1	YTA3|CIM5	PF00004	PF00004	PCA				TarassovK(2008)	18467557
GRMZM2G110185_P02	GRMZM2G110185_P02	GRMZM2G110185_P02GRMZM2G110185_P02	homo	Saccharomyces cerevisiae	Many to Many	Inparanoid	YGL048C	YOR259C	RPT6	RPT4	SCB68|CIM3|SUG1|CRL3	PCS1|CRL13|SUG2	PF00004	PF00004	PCA				TarassovK(2008)	18467557
GRMZM2G110185_P02	GRMZM2G110185_P02	GRMZM2G110185_P02GRMZM2G110185_P02	homo	Saccharomyces cerevisiae	Many to Many	Inparanoid	YGL048C	YKL145W	RPT6	RPT1	SCB68|CIM3|SUG1|CRL3	YTA3|CIM5	PF00004	PF00004	PCA				TarassovK(2008)	18467557
GRMZM2G110185_P02	GRMZM2G110185_P02	GRMZM2G110185_P02GRMZM2G110185_P02	homo	Saccharomyces cerevisiae	Many to Many	Inparanoid	YKL145W	YOR259C	RPT1	RPT4	YTA3|CIM5	PCS1|CRL13|SUG2	PF00004	PF00004	PCA				TarassovK(2008)	18467557
GRMZM2G110185_P02	GRMZM2G110185_P02	GRMZM2G110185_P02GRMZM2G110185_P02	homo	Saccharomyces cerevisiae	Many to Many	Inparanoid	YOR117W	YOR259C	RPT5	RPT4	YTA1	PCS1|CRL13|SUG2	PF00004	PF00004	PCA				TarassovK(2008)	18467557
GRMZM2G110185_P02	GRMZM2G110185_P02	GRMZM2G110185_P02GRMZM2G110185_P02	homo	Saccharomyces cerevisiae	Many to Many	Inparanoid	YDL007W	YOR117W	RPT2	RPT5	YTA5|YHS4	YTA1	PF00004	PF00004	PCA				TarassovK(2008)	18467557
GRMZM2G110185_P02	GRMZM2G110185_P02	GRMZM2G110185_P02GRMZM2G110185_P02	homo	Saccharomyces cerevisiae	Many to Many	Inparanoid	YDL007W	YGL048C	RPT2	RPT6	YTA5|YHS4	SCB68|CIM3|SUG1|CRL3	PF00004	PF00004	PCA				TarassovK(2008)	18467557
GRMZM2G110185_P02	GRMZM2G110185_P02	GRMZM2G110185_P02GRMZM2G110185_P02	homo	Saccharomyces cerevisiae	Many to Many	Inparanoid	YDR394W	YOR117W	RPT3	RPT5	YTA2|YNT1	YTA1	PF00004	PF00004	PCA				TarassovK(2008)	18467557
GRMZM2G110185_P02	GRMZM2G110185_P02	GRMZM2G110185_P02GRMZM2G110185_P02	homo	Saccharomyces cerevisiae	Many to Many	Inparanoid	YDR394W	YGL048C	RPT3	RPT6	YTA2|YNT1	SCB68|CIM3|SUG1|CRL3	PF00004	PF00004	PCA				TarassovK(2008)	18467557
GRMZM2G110185_P02	GRMZM2G110185_P02	GRMZM2G110185_P02GRMZM2G110185_P02	homo	Saccharomyces cerevisiae	Many to Many	Inparanoid	YGL048C	YOR117W	RPT6	RPT5	SCB68|CIM3|SUG1|CRL3	YTA1	PF00004	PF00004	PCA				TarassovK(2008)	18467557
GRMZM2G110185_P02	GRMZM2G110185_P02	GRMZM2G110185_P02GRMZM2G110185_P02	homo	Saccharomyces cerevisiae	Many to Many	Inparanoid	YGR028W	YGR028W	MSP1	MSP1	YTA4	YTA4	PF00004	PF00004	PCA				TarassovK(2008)	18467557
GRMZM2G110185_P02	GRMZM2G110185_P02	GRMZM2G110185_P02GRMZM2G110185_P02	homo	Saccharomyces cerevisiae	Many to Many	Inparanoid	YKL145W	YOR117W	RPT1	RPT5	YTA3|CIM5	YTA1	PF00004	PF00004	PCA				TarassovK(2008)	18467557
GRMZM2G110185_P02	GRMZM2G110185_P02	GRMZM2G110185_P02GRMZM2G110185_P02	homo	Saccharomyces cerevisiae	Many to Many	Inparanoid	YGR028W	YGR028W	MSP1	MSP1	YTA4	YTA4	PF00004	PF00004	PCA				MillerJP(2005)	16093310
GRMZM2G110185_P02	GRMZM2G110185_P02	GRMZM2G110185_P02GRMZM2G110185_P02	homo	Saccharomyces cerevisiae	Many to Many	Inparanoid	YOR117W	YKL145W	RPT5	RPT1	YTA1	YTA3|CIM5	PF00004	PF00004	PositiveGenetic				BreslowDK(2008)	18622397
GRMZM2G110185_P02	GRMZM2G110185_P02	GRMZM2G110185_P02GRMZM2G110185_P02	homo	Saccharomyces cerevisiae	Many to Many	Inparanoid	YOR117W	YGL048C	RPT5	RPT6	YTA1	SCB68|CIM3|SUG1|CRL3	PF00004	PF00004	PositiveGenetic				BreslowDK(2008)	18622397
GRMZM2G110185_P02	GRMZM2G110185_P02	GRMZM2G110185_P02GRMZM2G110185_P02	homo	Saccharomyces cerevisiae	Many to Many	Inparanoid	YGL048C	YOR117W	RPT6	RPT5	SCB68|CIM3|SUG1|CRL3	YTA1	PF00004	PF00004	PositiveGenetic				BreslowDK(2008)	18622397
GRMZM2G110185_P02	GRMZM2G110185_P02	GRMZM2G110185_P02GRMZM2G110185_P02	homo	Saccharomyces cerevisiae	Many to Many	Inparanoid	YDR394W	YOR117W	RPT3	RPT5	YTA2|YNT1	YTA1	PF00004	PF00004	PositiveGenetic				BreslowDK(2008)	18622397
GRMZM2G110185_P02	GRMZM2G110185_P02	GRMZM2G110185_P02GRMZM2G110185_P02	homo	Saccharomyces cerevisiae	Many to Many	Inparanoid	YOR117W	YDR394W	RPT5	RPT3	YTA1	YTA2|YNT1	PF00004	PF00004	PositiveGenetic				BreslowDK(2008)	18622397
GRMZM2G110185_P02	GRMZM2G110185_P02	GRMZM2G110185_P02GRMZM2G110185_P02	homo	Saccharomyces cerevisiae	Many to Many	Inparanoid	YDR394W	YGL048C	RPT3	RPT6	YTA2|YNT1	SCB68|CIM3|SUG1|CRL3	PF00004	PF00004	PositiveGenetic				BreslowDK(2008)	18622397
GRMZM2G110185_P02	GRMZM2G110185_P02	GRMZM2G110185_P02GRMZM2G110185_P02	homo	Saccharomyces cerevisiae	Many to Many	Inparanoid	YGL048C	YDR394W	RPT6	RPT3	SCB68|CIM3|SUG1|CRL3	YTA2|YNT1	PF00004	PF00004	PositiveGenetic				BreslowDK(2008)	18622397
GRMZM2G110185_P02	GRMZM2G110185_P02	GRMZM2G110185_P02GRMZM2G110185_P02	homo	Saccharomyces cerevisiae	Many to Many	Inparanoid	YKL145W	YOR117W	RPT1	RPT5	YTA3|CIM5	YTA1	PF00004	PF00004	PositiveGenetic				BreslowDK(2008)	18622397
GRMZM2G110185_P02	GRMZM2G110185_P02	GRMZM2G110185_P02GRMZM2G110185_P02	homo	Saccharomyces cerevisiae	Many to Many	Inparanoid	YDL007W	YOR117W	RPT2	RPT5	YTA5|YHS4	YTA1	PF00004	PF00004	PositiveGenetic				BreslowDK(2008)	18622397
GRMZM2G110185_P02	GRMZM2G110185_P02	GRMZM2G110185_P02GRMZM2G110185_P02	homo	Saccharomyces cerevisiae	Many to Many	Inparanoid	YOR117W	YDL007W	RPT5	RPT2	YTA1	YTA5|YHS4	PF00004	PF00004	PositiveGenetic				BreslowDK(2008)	18622397
GRMZM2G110185_P02	GRMZM2G110185_P02	GRMZM2G110185_P02GRMZM2G110185_P02	homo	Saccharomyces cerevisiae	Many to Many	Inparanoid	YPR173C	YPR173C	VPS4	VPS4	END13|GRD13|VPT10|DID6|CSC1|VPL4	END13|GRD13|VPT10|DID6|CSC1|VPL4	PF00004	PF00004	ReconstitutedComplex				XiaoJ(2007)	17949747
GRMZM2G110185_P02	GRMZM2G110185_P02	GRMZM2G110185_P02GRMZM2G110185_P02	homo	Saccharomyces cerevisiae	Many to Many	Inparanoid	YPR173C	YPR173C	VPS4	VPS4	END13|GRD13|VPT10|DID6|CSC1|VPL4	END13|GRD13|VPT10|DID6|CSC1|VPL4	PF00004	PF00004	ReconstitutedComplex				GonciarzMD(2008)	18929572
GRMZM2G110185_P02	GRMZM2G110185_P02	GRMZM2G110185_P02GRMZM2G110185_P02	homo	Saccharomyces cerevisiae	Many to Many	Inparanoid	YDR394W	YOR259C	RPT3	RPT4	YTA2|YNT1	PCS1|CRL13|SUG2	PF00004	PF00004	two hybrid				UetzP(2000)	10688190
GRMZM2G110185_P02	GRMZM2G110185_P02	GRMZM2G110185_P02GRMZM2G110185_P02	homo	Saccharomyces cerevisiae	Many to Many	Inparanoid	YDR394W	YOR259C	RPT3	RPT4	YTA2|YNT1	PCS1|CRL13|SUG2	PF00004	PF00004	two hybrid				CagneyG(2001)	11595789
GRMZM2G110185_P02	GRMZM2G110185_P02	GRMZM2G110185_P02GRMZM2G110185_P02	homo	Saccharomyces cerevisiae	Many to Many	Inparanoid	YGL048C	YOR259C	RPT6	RPT4	SCB68|CIM3|SUG1|CRL3	PCS1|CRL13|SUG2	PF00004	PF00004	two hybrid				RussellSJ(1996)	8955118
GRMZM2G110185_P02	GRMZM2G110185_P02	GRMZM2G110185_P02GRMZM2G110185_P02	homo	Saccharomyces cerevisiae	Many to Many	Inparanoid	YDR394W	YDR394W	RPT3	RPT3	YTA2|YNT1	YTA2|YNT1	PF00004	PF00004	two hybrid				UetzP(2000)	10688190
GRMZM2G110185_P02	GRMZM2G110185_P02	GRMZM2G110185_P02GRMZM2G110185_P02	homo	Saccharomyces cerevisiae	Many to Many	Inparanoid	YDR394W	YOR117W	RPT3	RPT5	YTA2|YNT1	YTA1	PF00004	PF00004	two hybrid				UetzP(2000)	10688190
GRMZM2G110185_P02	GRMZM2G110185_P02	GRMZM2G110185_P02GRMZM2G110185_P02	homo	Saccharomyces cerevisiae	Many to Many	Inparanoid	YDR394W	YDR394W	RPT3	RPT3	YTA2|YNT1	YTA2|YNT1	PF00004	PF00004	two hybrid				FuH(2001)	11742986
GRMZM2G110185_P02	GRMZM2G110185_P02	GRMZM2G110185_P02GRMZM2G110185_P02	homo	Saccharomyces cerevisiae	Many to Many	Inparanoid	YDR394W	YOR117W	RPT3	RPT5	YTA2|YNT1	YTA1	PF00004	PF00004	two hybrid				FuH(2001)	11742986
GRMZM2G110185_P02	GRMZM2G110185_P02	GRMZM2G110185_P02GRMZM2G110185_P02	homo	Saccharomyces cerevisiae	Many to Many	Inparanoid	YDR394W	YGL048C	RPT3	RPT6	YTA2|YNT1	SCB68|CIM3|SUG1|CRL3	PF00004	PF00004	two hybrid				FuH(2001)	11742986
GRMZM2G110185_P02	GRMZM2G110185_P02	GRMZM2G110185_P02GRMZM2G110185_P02	homo	Saccharomyces cerevisiae	Many to Many	Inparanoid	YDR394W	YDR394W	RPT3	RPT3	YTA2|YNT1	YTA2|YNT1	PF00004	PF00004	two hybrid				CagneyG(2001)	11595789
GRMZM2G110185_P02	GRMZM2G110185_P02	GRMZM2G110185_P02GRMZM2G110185_P02	homo	Saccharomyces cerevisiae	Many to Many	Inparanoid	YDR394W	YOR117W	RPT3	RPT5	YTA2|YNT1	YTA1	PF00004	PF00004	two hybrid				CagneyG(2001)	11595789
GRMZM2G110185_P02	GRMZM2G110185_P02	GRMZM2G110185_P02GRMZM2G110185_P02	homo	Saccharomyces cerevisiae	Many to Many	Inparanoid	YDR394W	YGL048C	RPT3	RPT6	YTA2|YNT1	SCB68|CIM3|SUG1|CRL3	PF00004	PF00004	two hybrid				CagneyG(2001)	11595789
GRMZM2G110185_P02	GRMZM2G110185_P02	GRMZM2G110185_P02GRMZM2G110185_P02	homo	Saccharomyces cerevisiae	Many to Many	Inparanoid	YGL048C	YDR394W	RPT6	RPT3	SCB68|CIM3|SUG1|CRL3	YTA2|YNT1	PF00004	PF00004	two hybrid				CagneyG(2001)	11595789
GRMZM2G110185_P02	GRMZM2G110185_P02	GRMZM2G110185_P02GRMZM2G110185_P02	homo	Saccharomyces cerevisiae	Many to Many	Inparanoid	YOR259C	YOR117W	RPT4	RPT5	PCS1|CRL13|SUG2	YTA1	PF00004	PF00004	two hybrid				FuH(2001)	11742986
GRMZM2G110185_P02	GRMZM2G110185_P02	GRMZM2G110185_P02GRMZM2G110185_P02	homo	Saccharomyces cerevisiae	Many to Many	Inparanoid	YPR173C	YPR173C	VPS4	VPS4	END13|GRD13|VPT10|DID6|CSC1|VPL4	END13|GRD13|VPT10|DID6|CSC1|VPL4	PF00004	PF00004	two hybrid				VajjhalaPR(2006)	16704411
GRMZM2G110185_P02	GRMZM2G110185_P02	GRMZM2G110185_P02GRMZM2G110185_P02	homo	Saccharomyces cerevisiae	Many to Many	Inparanoid	YOR117W	YDR394W	RPT5	RPT3	YTA1	YTA2|YNT1	PF00004	PF00004	two hybrid				ItoT(2001)	11283351
GRMZM2G110185_P02	GRMZM2G110185_P02	GRMZM2G110185_P02GRMZM2G110185_P02	homo	Saccharomyces cerevisiae	Many to Many	Inparanoid	YGL048C	YOR117W	RPT6	RPT5	SCB68|CIM3|SUG1|CRL3	YTA1	PF00004	PF00004	two hybrid				SharanR(2005)	15687504
GRMZM2G428242_P03	GRMZM2G428242_P03	GRMZM2G428242_P03GRMZM2G428242_P03	homo	Saccharomyces cerevisiae	OnetoOne	Inparanoid	YER164W	YER164W	CHD1	CHD1	N/A	N/A	PF00271	PF00271	AffinityCapture-MS				KroganNJ(2004)	14759368
GRMZM2G428242_P03	GRMZM2G428242_P03	GRMZM2G428242_P03GRMZM2G428242_P03	homo	Saccharomyces cerevisiae	OnetoOne	Inparanoid	YNL007C	YER164W	SIS1	CHD1	N/A	N/A	PF00271	PF00271	AffinityCapture-MS				GongY(2009)	19536198
GRMZM2G428242_P03	GRMZM2G428242_P03	GRMZM2G428242_P03GRMZM2G428242_P03	homo	Saccharomyces cerevisiae	OnetoOne	Inparanoid	YIL035C	YER164W	CKA1	CHD1	N/A	N/A	PF00271	PF00271	AffinityCapture-MS				KroganNJ(2004)	14759368
GRMZM2G428242_P03	GRMZM2G428242_P03	GRMZM2G428242_P03GRMZM2G428242_P03	homo	Saccharomyces cerevisiae	OnetoOne	Inparanoid	YOR061W	YER164W	CKA2	CHD1	YOR29-12	N/A	PF00271	PF00271	AffinityCapture-MS				KroganNJ(2004)	14759368
GRMZM2G428242_P03	GRMZM2G428242_P03	GRMZM2G428242_P03GRMZM2G428242_P03	homo	Saccharomyces cerevisiae	OnetoOne	Inparanoid	YML069W	YER164W	POB3	CHD1	N/A	N/A	PF00271	PF00271	AffinityCapture-MS				KroganNJ(2004)	14759368
GRMZM2G428242_P03	GRMZM2G428242_P03	GRMZM2G428242_P03GRMZM2G428242_P03	homo	Saccharomyces cerevisiae	OnetoOne	Inparanoid	YGL207W	YER164W	SPT16	CHD1	CDC68|SSF1	N/A	PF00271	PF00271	AffinityCapture-MS				KroganNJ(2004)	14759368
GRMZM2G428242_P03	GRMZM2G428242_P03	GRMZM2G428242_P03GRMZM2G428242_P03	homo	Saccharomyces cerevisiae	OnetoOne	Inparanoid	YOR039W	YER164W	CKB2	CHD1	N/A	N/A	PF00271	PF00271	AffinityCapture-MS				GavinAC(2002)	11805826
GRMZM2G428242_P03	GRMZM2G428242_P03	GRMZM2G428242_P03GRMZM2G428242_P03	homo	Saccharomyces cerevisiae	OnetoOne	Inparanoid	YOR319W	YER164W	HSH49	CHD1	N/A	N/A	PF00271	PF00271	AffinityCapture-MS				HoY(2002)	11805837
GRMZM2G428242_P03	GRMZM2G428242_P03	GRMZM2G428242_P03GRMZM2G428242_P03	homo	Saccharomyces cerevisiae	OnetoOne	Inparanoid	YIL035C	YER164W	CKA1	CHD1	N/A	N/A	PF00271	PF00271	AffinityCapture-MS				KroganNJ(2002)	12242279
GRMZM2G428242_P03	GRMZM2G428242_P03	GRMZM2G428242_P03GRMZM2G428242_P03	homo	Saccharomyces cerevisiae	OnetoOne	Inparanoid	YOR061W	YER164W	CKA2	CHD1	YOR29-12	N/A	PF00271	PF00271	AffinityCapture-MS				KroganNJ(2002)	12242279
GRMZM2G428242_P03	GRMZM2G428242_P03	GRMZM2G428242_P03GRMZM2G428242_P03	homo	Saccharomyces cerevisiae	OnetoOne	Inparanoid	YML069W	YER164W	POB3	CHD1	N/A	N/A	PF00271	PF00271	AffinityCapture-MS				KroganNJ(2002)	12242279
GRMZM2G428242_P03	GRMZM2G428242_P03	GRMZM2G428242_P03GRMZM2G428242_P03	homo	Saccharomyces cerevisiae	OnetoOne	Inparanoid	YGL207W	YER164W	SPT16	CHD1	CDC68|SSF1	N/A	PF00271	PF00271	AffinityCapture-MS				KroganNJ(2002)	12242279
GRMZM2G428242_P03	GRMZM2G428242_P03	GRMZM2G428242_P03GRMZM2G428242_P03	homo	Saccharomyces cerevisiae	OnetoOne	Inparanoid	YMR072W	YER164W	ABF2	CHD1	N/A	N/A	PF00271	PF00271	AffinityCapture-MS				KroganNJ(2006)	16554755
GRMZM2G428242_P03	GRMZM2G428242_P03	GRMZM2G428242_P03GRMZM2G428242_P03	homo	Saccharomyces cerevisiae	OnetoOne	Inparanoid	YML069W	YER164W	POB3	CHD1	N/A	N/A	PF00271	PF00271	AffinityCapture-MS				KroganNJ(2006)	16554755
GRMZM2G428242_P03	GRMZM2G428242_P03	GRMZM2G428242_P03GRMZM2G428242_P03	homo	Saccharomyces cerevisiae	OnetoOne	Inparanoid	YOR039W	YER164W	CKB2	CHD1	N/A	N/A	PF00271	PF00271	AffinityCapture-MS				GavinAC(2006)	16429126
GRMZM2G428242_P03	GRMZM2G428242_P03	GRMZM2G428242_P03GRMZM2G428242_P03	homo	Saccharomyces cerevisiae	OnetoOne	Inparanoid	YMR125W	YER164W	STO1	CHD1	CBP80|GCR3|CBC1|SUT1	N/A	PF00271	PF00271	AffinityCapture-MS				OeffingerM(2007)	17922018
GRMZM2G428242_P03	GRMZM2G428242_P03	GRMZM2G428242_P03GRMZM2G428242_P03	homo	Saccharomyces cerevisiae	OnetoOne	Inparanoid	YDR432W	YER164W	NPL3	CHD1	MTR13|MTS1|NAB1|NOP3	N/A	PF00271	PF00271	AffinityCapture-MS				TardiffDF(2007)	18077427
GRMZM2G428242_P03	GRMZM2G428242_P03	GRMZM2G428242_P03GRMZM2G428242_P03	homo	Saccharomyces cerevisiae	OnetoOne	Inparanoid	YLL039C	YER164W	UBI4	CHD1	SCD2|UB14	N/A	PF00271	PF00271	AffinityCapture-MS				PengJ(2003)	12872131
GRMZM2G428242_P03	GRMZM2G428242_P03	GRMZM2G428242_P03GRMZM2G428242_P03	homo	Saccharomyces cerevisiae	OnetoOne	Inparanoid	YPL082C	YER164W	MOT1	CHD1	LPF4|BUR3	N/A	PF00271	PF00271	AffinityCapture-MS				ArnettDR(2008)	18596064
GRMZM2G428242_P03	GRMZM2G428242_P03	GRMZM2G428242_P03GRMZM2G428242_P03	homo	Saccharomyces cerevisiae	OnetoOne	Inparanoid	YDL229W	YER164W	SSB1	CHD1	YG101	N/A	PF00271	PF00271	AffinityCapture-MS				GongY(2009)	19536198
GRMZM2G428242_P03	GRMZM2G428242_P03	GRMZM2G428242_P03GRMZM2G428242_P03	homo	Saccharomyces cerevisiae	OnetoOne	Inparanoid	YGR270W	YER164W	YTA7	CHD1	N/A	N/A	PF00271	PF00271	AffinityCapture-MS				LambertJP(2009)	19106085
GRMZM2G428242_P03	GRMZM2G428242_P03	GRMZM2G428242_P03GRMZM2G428242_P03	homo	Saccharomyces cerevisiae	OnetoOne	Inparanoid	YBL097W	YER164W	BRN1	CHD1	N/A	N/A	PF00271	PF00271	AffinityCapture-MS				VarelaE(2009)	19387493
GRMZM2G428242_P03	GRMZM2G428242_P03	GRMZM2G428242_P03GRMZM2G428242_P03	homo	Saccharomyces cerevisiae	OnetoOne	Inparanoid	YIL035C	YER164W	CKA1	CHD1	N/A	N/A	PF00271	PF00271	AffinityCapture-MS				BreitkreutzA(2010)	20489023
GRMZM2G428242_P03	GRMZM2G428242_P03	GRMZM2G428242_P03GRMZM2G428242_P03	homo	Saccharomyces cerevisiae	OnetoOne	Inparanoid	YOR061W	YER164W	CKA2	CHD1	YOR29-12	N/A	PF00271	PF00271	AffinityCapture-MS				BreitkreutzA(2010)	20489023
GRMZM2G428242_P03	GRMZM2G428242_P03	GRMZM2G428242_P03GRMZM2G428242_P03	homo	Saccharomyces cerevisiae	OnetoOne	Inparanoid	YDR510W	YER164W	SMT3	CHD1	N/A	N/A	PF00271	PF00271	AffinityCapture-MS				WohlschlegelJA(2004)	15326169
GRMZM2G428242_P03	GRMZM2G428242_P03	GRMZM2G428242_P03GRMZM2G428242_P03	homo	Saccharomyces cerevisiae	OnetoOne	Inparanoid	YIR010W	YER164W	DSN1	CHD1	N/A	N/A	PF00271	PF00271	AffinityCapture-MS				AkiyoshiB(2010)	21107429
GRMZM2G428242_P03	GRMZM2G428242_P03	GRMZM2G428242_P03GRMZM2G428242_P03	homo	Saccharomyces cerevisiae	OnetoOne	Inparanoid	YKL049C	YER164W	CSE4	CHD1	CSL2	N/A	PF00271	PF00271	AffinityCapture-MS				RanjitkarP(2010)	21070971
GRMZM2G428242_P03	GRMZM2G428242_P03	GRMZM2G428242_P03GRMZM2G428242_P03	homo	Saccharomyces cerevisiae	OnetoOne	Inparanoid	YML010W	YER164W	SPT5	CHD1	N/A	N/A	PF00271	PF00271	AffinityCapture-Western				SimicR(2003)	12682017
GRMZM2G428242_P03	GRMZM2G428242_P03	GRMZM2G428242_P03GRMZM2G428242_P03	homo	Saccharomyces cerevisiae	OnetoOne	Inparanoid	YGL244W	YER164W	RTF1	CHD1	CSL3	N/A	PF00271	PF00271	AffinityCapture-Western				SimicR(2003)	12682017
GRMZM2G428242_P03	GRMZM2G428242_P03	GRMZM2G428242_P03GRMZM2G428242_P03	homo	Saccharomyces cerevisiae	OnetoOne	Inparanoid	YGL244W	YER164W	RTF1	CHD1	CSL3	N/A	PF00271	PF00271	AffinityCapture-Western				WarnerMH(2007)	17576814
GRMZM2G428242_P03	GRMZM2G428242_P03	GRMZM2G428242_P03GRMZM2G428242_P03	homo	Saccharomyces cerevisiae	OnetoOne	Inparanoid	YBR245C	YER164W	ISW1	CHD1	SGN2	N/A	PF00271	PF00271	AffinityCapture-Western				PinskayaM(2009)	19273607
GRMZM2G428242_P03	GRMZM2G428242_P03	GRMZM2G428242_P03GRMZM2G428242_P03	homo	Saccharomyces cerevisiae	OnetoOne	Inparanoid	YML014W	YER164W	TRM9	CHD1	KTI1	N/A	PF00271	PF00271	NegativeGenetic				WilmesGM(2008)	19061648
GRMZM2G428242_P03	GRMZM2G428242_P03	GRMZM2G428242_P03GRMZM2G428242_P03	homo	Saccharomyces cerevisiae	OnetoOne	Inparanoid	YPL119C	YER164W	DBP1	CHD1	LPH8	N/A	PF00271	PF00271	NegativeGenetic				WilmesGM(2008)	19061648
GRMZM2G428242_P03	GRMZM2G428242_P03	GRMZM2G428242_P03GRMZM2G428242_P03	homo	Saccharomyces cerevisiae	OnetoOne	Inparanoid	YBL023C	YER164W	MCM2	CHD1	N/A	N/A	PF00271	PF00271	NegativeGenetic				CostanzoM(2010)	20093466
GRMZM2G428242_P03	GRMZM2G428242_P03	GRMZM2G428242_P03GRMZM2G428242_P03	homo	Saccharomyces cerevisiae	OnetoOne	Inparanoid	YBR087W	YER164W	RFC5	CHD1	N/A	N/A	PF00271	PF00271	NegativeGenetic				CostanzoM(2010)	20093466
GRMZM2G428242_P03	GRMZM2G428242_P03	GRMZM2G428242_P03GRMZM2G428242_P03	homo	Saccharomyces cerevisiae	OnetoOne	Inparanoid	YOR259C	YER164W	RPT4	CHD1	PCS1|CRL13|SUG2	N/A	PF00271	PF00271	NegativeGenetic				CostanzoM(2010)	20093466
GRMZM2G428242_P03	GRMZM2G428242_P03	GRMZM2G428242_P03GRMZM2G428242_P03	homo	Saccharomyces cerevisiae	OnetoOne	Inparanoid	YLR087C	YER164W	CSF1	CHD1	N/A	N/A	PF00271	PF00271	NegativeGenetic				CollinsSR(2007)	17314980
GRMZM2G428242_P03	GRMZM2G428242_P03	GRMZM2G428242_P03GRMZM2G428242_P03	homo	Saccharomyces cerevisiae	OnetoOne	Inparanoid	YJR043C	YER164W	POL32	CHD1	N/A	N/A	PF00271	PF00271	NegativeGenetic				CollinsSR(2007)	17314980
GRMZM2G428242_P03	GRMZM2G428242_P03	GRMZM2G428242_P03GRMZM2G428242_P03	homo	Saccharomyces cerevisiae	OnetoOne	Inparanoid	YPL042C	YER164W	SSN3	CHD1	NUT7|GIG2|CDK8|SRB10|RYE5|UME5	N/A	PF00271	PF00271	NegativeGenetic				CollinsSR(2007)	17314980
GRMZM2G428242_P03	GRMZM2G428242_P03	GRMZM2G428242_P03GRMZM2G428242_P03	homo	Saccharomyces cerevisiae	OnetoOne	Inparanoid	YFR037C	YER164W	RSC8	CHD1	SWH3	N/A	PF00271	PF00271	NegativeGenetic				CollinsSR(2007)	17314980
GRMZM2G428242_P03	GRMZM2G428242_P03	GRMZM2G428242_P03GRMZM2G428242_P03	homo	Saccharomyces cerevisiae	OnetoOne	Inparanoid	YLR262C	YER164W	YPT6	CHD1	N/A	N/A	PF00271	PF00271	NegativeGenetic				CollinsSR(2007)	17314980
GRMZM2G428242_P03	GRMZM2G428242_P03	GRMZM2G428242_P03GRMZM2G428242_P03	homo	Saccharomyces cerevisiae	OnetoOne	Inparanoid	YGR188C	YER164W	BUB1	CHD1	N/A	N/A	PF00271	PF00271	NegativeGenetic				CollinsSR(2007)	17314980
GRMZM2G428242_P03	GRMZM2G428242_P03	GRMZM2G428242_P03GRMZM2G428242_P03	homo	Saccharomyces cerevisiae	OnetoOne	Inparanoid	YPR018W	YER164W	RLF2	CHD1	CAC1	N/A	PF00271	PF00271	NegativeGenetic				CollinsSR(2007)	17314980
GRMZM2G428242_P03	GRMZM2G428242_P03	GRMZM2G428242_P03GRMZM2G428242_P03	homo	Saccharomyces cerevisiae	OnetoOne	Inparanoid	YNL025C	YER164W	SSN8	CHD1	UME3|NUT9|RYE2|SRB11|GIG3	N/A	PF00271	PF00271	NegativeGenetic				CollinsSR(2007)	17314980
GRMZM2G428242_P03	GRMZM2G428242_P03	GRMZM2G428242_P03GRMZM2G428242_P03	homo	Saccharomyces cerevisiae	OnetoOne	Inparanoid	YLR039C	YER164W	RIC1	CHD1	N/A	N/A	PF00271	PF00271	NegativeGenetic				CollinsSR(2007)	17314980
GRMZM2G428242_P03	GRMZM2G428242_P03	GRMZM2G428242_P03GRMZM2G428242_P03	homo	Saccharomyces cerevisiae	OnetoOne	Inparanoid	YNL312W	YER164W	RFA2	CHD1	RPA2|BUF1	N/A	PF00271	PF00271	NegativeGenetic				CollinsSR(2007)	17314980
GRMZM2G428242_P03	GRMZM2G428242_P03	GRMZM2G428242_P03GRMZM2G428242_P03	homo	Saccharomyces cerevisiae	OnetoOne	Inparanoid	YHR191C	YER164W	CTF8	CHD1	N/A	N/A	PF00271	PF00271	NegativeGenetic				CollinsSR(2007)	17314980
GRMZM2G428242_P03	GRMZM2G428242_P03	GRMZM2G428242_P03GRMZM2G428242_P03	homo	Saccharomyces cerevisiae	OnetoOne	Inparanoid	YPL024W	YER164W	RMI1	CHD1	NCE4	N/A	PF00271	PF00271	NegativeGenetic				CollinsSR(2007)	17314980
GRMZM2G428242_P03	GRMZM2G428242_P03	GRMZM2G428242_P03GRMZM2G428242_P03	homo	Saccharomyces cerevisiae	OnetoOne	Inparanoid	YJL081C	YER164W	ARP4	CHD1	ACT3	N/A	PF00271	PF00271	NegativeGenetic				CollinsSR(2007)	17314980
GRMZM2G428242_P03	GRMZM2G428242_P03	GRMZM2G428242_P03GRMZM2G428242_P03	homo	Saccharomyces cerevisiae	OnetoOne	Inparanoid	YMR078C	YER164W	CTF18	CHD1	CHL12	N/A	PF00271	PF00271	NegativeGenetic				CollinsSR(2007)	17314980
GRMZM2G428242_P03	GRMZM2G428242_P03	GRMZM2G428242_P03GRMZM2G428242_P03	homo	Saccharomyces cerevisiae	OnetoOne	Inparanoid	YMR179W	YER164W	SPT21	CHD1	N/A	N/A	PF00271	PF00271	NegativeGenetic				CollinsSR(2007)	17314980
GRMZM2G428242_P03	GRMZM2G428242_P03	GRMZM2G428242_P03GRMZM2G428242_P03	homo	Saccharomyces cerevisiae	OnetoOne	Inparanoid	YGR270W	YER164W	YTA7	CHD1	N/A	N/A	PF00271	PF00271	NegativeGenetic				CollinsSR(2007)	17314980
GRMZM2G428242_P03	GRMZM2G428242_P03	GRMZM2G428242_P03GRMZM2G428242_P03	homo	Saccharomyces cerevisiae	OnetoOne	Inparanoid	YNL273W	YER164W	TOF1	CHD1	N/A	N/A	PF00271	PF00271	NegativeGenetic				CollinsSR(2007)	17314980
GRMZM2G428242_P03	GRMZM2G428242_P03	GRMZM2G428242_P03GRMZM2G428242_P03	homo	Saccharomyces cerevisiae	OnetoOne	Inparanoid	YOR014W	YER164W	RTS1	CHD1	SCS1	N/A	PF00271	PF00271	NegativeGenetic				CollinsSR(2007)	17314980
GRMZM2G428242_P03	GRMZM2G428242_P03	GRMZM2G428242_P03GRMZM2G428242_P03	homo	Saccharomyces cerevisiae	OnetoOne	Inparanoid	YLR095C	YER164W	IOC2	CHD1	N/A	N/A	PF00271	PF00271	NegativeGenetic				CollinsSR(2007)	17314980
GRMZM2G428242_P03	GRMZM2G428242_P03	GRMZM2G428242_P03GRMZM2G428242_P03	homo	Saccharomyces cerevisiae	OnetoOne	Inparanoid	YNL147W	YER164W	LSM7	CHD1	N/A	N/A	PF00271	PF00271	NegativeGenetic				CollinsSR(2007)	17314980
GRMZM2G428242_P03	GRMZM2G428242_P03	GRMZM2G428242_P03GRMZM2G428242_P03	homo	Saccharomyces cerevisiae	OnetoOne	Inparanoid	YOR026W	YER164W	BUB3	CHD1	N/A	N/A	PF00271	PF00271	NegativeGenetic				CollinsSR(2007)	17314980
GRMZM2G428242_P03	GRMZM2G428242_P03	GRMZM2G428242_P03GRMZM2G428242_P03	homo	Saccharomyces cerevisiae	OnetoOne	Inparanoid	YNL297C	YER164W	MON2	CHD1	YSL2	N/A	PF00271	PF00271	NegativeGenetic				CollinsSR(2007)	17314980
GRMZM2G428242_P03	GRMZM2G428242_P03	GRMZM2G428242_P03GRMZM2G428242_P03	homo	Saccharomyces cerevisiae	OnetoOne	Inparanoid	YIR008C	YER164W	PRI1	CHD1	N/A	N/A	PF00271	PF00271	NegativeGenetic				CollinsSR(2007)	17314980
GRMZM2G428242_P03	GRMZM2G428242_P03	GRMZM2G428242_P03GRMZM2G428242_P03	homo	Saccharomyces cerevisiae	OnetoOne	Inparanoid	YGR135W	YER164W	PRE9	CHD1	N/A	N/A	PF00271	PF00271	NegativeGenetic				CollinsSR(2007)	17314980
GRMZM2G428242_P03	GRMZM2G428242_P03	GRMZM2G428242_P03GRMZM2G428242_P03	homo	Saccharomyces cerevisiae	OnetoOne	Inparanoid	YOR217W	YER164W	RFC1	CHD1	CDC44	N/A	PF00271	PF00271	NegativeGenetic				CollinsSR(2007)	17314980
GRMZM2G428242_P03	GRMZM2G428242_P03	GRMZM2G428242_P03GRMZM2G428242_P03	homo	Saccharomyces cerevisiae	OnetoOne	Inparanoid	YGL004C	YER164W	RPN14	CHD1	N/A	N/A	PF00271	PF00271	NegativeGenetic				CollinsSR(2007)	17314980
GRMZM2G428242_P03	GRMZM2G428242_P03	GRMZM2G428242_P03GRMZM2G428242_P03	homo	Saccharomyces cerevisiae	OnetoOne	Inparanoid	YLR375W	YER164W	STP3	CHD1	N/A	N/A	PF00271	PF00271	NegativeGenetic				WilmesGM(2008)	19061648
GRMZM2G428242_P03	GRMZM2G428242_P03	GRMZM2G428242_P03GRMZM2G428242_P03	homo	Saccharomyces cerevisiae	OnetoOne	Inparanoid	YDR037W	YER164W	KRS1	CHD1	GCD5	N/A	PF00271	PF00271	NegativeGenetic				WilmesGM(2008)	19061648
GRMZM2G428242_P03	GRMZM2G428242_P03	GRMZM2G428242_P03GRMZM2G428242_P03	homo	Saccharomyces cerevisiae	OnetoOne	Inparanoid	YDR152W	YER164W	GIR2	CHD1	N/A	N/A	PF00271	PF00271	NegativeGenetic				WilmesGM(2008)	19061648
GRMZM2G428242_P03	GRMZM2G428242_P03	GRMZM2G428242_P03GRMZM2G428242_P03	homo	Saccharomyces cerevisiae	OnetoOne	Inparanoid	YEL015W	YER164W	EDC3	CHD1	LSM16|DCP3	N/A	PF00271	PF00271	NegativeGenetic				WilmesGM(2008)	19061648
GRMZM2G428242_P03	GRMZM2G428242_P03	GRMZM2G428242_P03GRMZM2G428242_P03	homo	Saccharomyces cerevisiae	OnetoOne	Inparanoid	YBL035C	YER164W	POL12	CHD1	N/A	N/A	PF00271	PF00271	NegativeGenetic				CostanzoM(2010)	20093466
GRMZM2G428242_P03	GRMZM2G428242_P03	GRMZM2G428242_P03GRMZM2G428242_P03	homo	Saccharomyces cerevisiae	OnetoOne	Inparanoid	YBL007C	YER164W	SLA1	CHD1	N/A	N/A	PF00271	PF00271	NegativeGenetic				CostanzoM(2010)	20093466
GRMZM2G428242_P03	GRMZM2G428242_P03	GRMZM2G428242_P03GRMZM2G428242_P03	homo	Saccharomyces cerevisiae	OnetoOne	Inparanoid	YCL061C	YER164W	MRC1	CHD1	YCL060C	N/A	PF00271	PF00271	NegativeGenetic				CostanzoM(2010)	20093466
GRMZM2G428242_P03	GRMZM2G428242_P03	GRMZM2G428242_P03GRMZM2G428242_P03	homo	Saccharomyces cerevisiae	OnetoOne	Inparanoid	YCL016C	YER164W	DCC1	CHD1	N/A	N/A	PF00271	PF00271	NegativeGenetic				CostanzoM(2010)	20093466
GRMZM2G428242_P03	GRMZM2G428242_P03	GRMZM2G428242_P03GRMZM2G428242_P03	homo	Saccharomyces cerevisiae	OnetoOne	Inparanoid	YCR086W	YER164W	CSM1	CHD1	N/A	N/A	PF00271	PF00271	NegativeGenetic				CostanzoM(2010)	20093466
GRMZM2G428242_P03	GRMZM2G428242_P03	GRMZM2G428242_P03GRMZM2G428242_P03	homo	Saccharomyces cerevisiae	OnetoOne	Inparanoid	YDL126C	YER164W	CDC48	CHD1	N/A	N/A	PF00271	PF00271	NegativeGenetic				CostanzoM(2010)	20093466
GRMZM2G428242_P03	GRMZM2G428242_P03	GRMZM2G428242_P03GRMZM2G428242_P03	homo	Saccharomyces cerevisiae	OnetoOne	Inparanoid	YDR207C	YER164W	UME6	CHD1	NIM2|CAR80|RIM16	N/A	PF00271	PF00271	NegativeGenetic				CostanzoM(2010)	20093466
GRMZM2G428242_P03	GRMZM2G428242_P03	GRMZM2G428242_P03GRMZM2G428242_P03	homo	Saccharomyces cerevisiae	OnetoOne	Inparanoid	YDR518W	YER164W	EUG1	CHD1	N/A	N/A	PF00271	PF00271	NegativeGenetic				CostanzoM(2010)	20093466
GRMZM2G428242_P03	GRMZM2G428242_P03	GRMZM2G428242_P03GRMZM2G428242_P03	homo	Saccharomyces cerevisiae	OnetoOne	Inparanoid	YGR178C	YER164W	PBP1	CHD1	MRS16	N/A	PF00271	PF00271	NegativeGenetic				CostanzoM(2010)	20093466
GRMZM2G428242_P03	GRMZM2G428242_P03	GRMZM2G428242_P03GRMZM2G428242_P03	homo	Saccharomyces cerevisiae	OnetoOne	Inparanoid	YHR019C	YER164W	DED81	CHD1	N/A	N/A	PF00271	PF00271	NegativeGenetic				CostanzoM(2010)	20093466
GRMZM2G428242_P03	GRMZM2G428242_P03	GRMZM2G428242_P03GRMZM2G428242_P03	homo	Saccharomyces cerevisiae	OnetoOne	Inparanoid	YHR191C	YER164W	CTF8	CHD1	N/A	N/A	PF00271	PF00271	NegativeGenetic				CostanzoM(2010)	20093466
GRMZM2G428242_P03	GRMZM2G428242_P03	GRMZM2G428242_P03GRMZM2G428242_P03	homo	Saccharomyces cerevisiae	OnetoOne	Inparanoid	YIL062C	YER164W	ARC15	CHD1	N/A	N/A	PF00271	PF00271	NegativeGenetic				CostanzoM(2010)	20093466
GRMZM2G428242_P03	GRMZM2G428242_P03	GRMZM2G428242_P03GRMZM2G428242_P03	homo	Saccharomyces cerevisiae	OnetoOne	Inparanoid	YJL074C	YER164W	SMC3	CHD1	N/A	N/A	PF00271	PF00271	NegativeGenetic				CostanzoM(2010)	20093466
GRMZM2G428242_P03	GRMZM2G428242_P03	GRMZM2G428242_P03GRMZM2G428242_P03	homo	Saccharomyces cerevisiae	OnetoOne	Inparanoid	YJL073W	YER164W	JEM1	CHD1	KAR8	N/A	PF00271	PF00271	NegativeGenetic				CostanzoM(2010)	20093466
GRMZM2G428242_P03	GRMZM2G428242_P03	GRMZM2G428242_P03GRMZM2G428242_P03	homo	Saccharomyces cerevisiae	OnetoOne	Inparanoid	YJR043C	YER164W	POL32	CHD1	N/A	N/A	PF00271	PF00271	NegativeGenetic				CostanzoM(2010)	20093466
GRMZM2G428242_P03	GRMZM2G428242_P03	GRMZM2G428242_P03GRMZM2G428242_P03	homo	Saccharomyces cerevisiae	OnetoOne	Inparanoid	YJR076C	YER164W	CDC11	CHD1	PSL9	N/A	PF00271	PF00271	NegativeGenetic				CostanzoM(2010)	20093466
GRMZM2G428242_P03	GRMZM2G428242_P03	GRMZM2G428242_P03GRMZM2G428242_P03	homo	Saccharomyces cerevisiae	OnetoOne	Inparanoid	YJR120W	YER164W	YJR120W	CHD1	N/A	N/A	PF00271	PF00271	NegativeGenetic				CostanzoM(2010)	20093466
GRMZM2G428242_P03	GRMZM2G428242_P03	GRMZM2G428242_P03GRMZM2G428242_P03	homo	Saccharomyces cerevisiae	OnetoOne	Inparanoid	YLR350W	YER164W	ORM2	CHD1	N/A	N/A	PF00271	PF00271	NegativeGenetic				CostanzoM(2010)	20093466
GRMZM2G428242_P03	GRMZM2G428242_P03	GRMZM2G428242_P03GRMZM2G428242_P03	homo	Saccharomyces cerevisiae	OnetoOne	Inparanoid	YMR023C	YER164W	MSS1	CHD1	PET53	N/A	PF00271	PF00271	NegativeGenetic				CostanzoM(2010)	20093466
GRMZM2G428242_P03	GRMZM2G428242_P03	GRMZM2G428242_P03GRMZM2G428242_P03	homo	Saccharomyces cerevisiae	OnetoOne	Inparanoid	YMR033W	YER164W	ARP9	CHD1	SWP59|RSC12	N/A	PF00271	PF00271	NegativeGenetic				CostanzoM(2010)	20093466
GRMZM2G428242_P03	GRMZM2G428242_P03	GRMZM2G428242_P03GRMZM2G428242_P03	homo	Saccharomyces cerevisiae	OnetoOne	Inparanoid	YMR044W	YER164W	IOC4	CHD1	N/A	N/A	PF00271	PF00271	NegativeGenetic				CostanzoM(2010)	20093466
GRMZM2G428242_P03	GRMZM2G428242_P03	GRMZM2G428242_P03GRMZM2G428242_P03	homo	Saccharomyces cerevisiae	OnetoOne	Inparanoid	YMR075W	YER164W	RCO1	CHD1	N/A	N/A	PF00271	PF00271	NegativeGenetic				CostanzoM(2010)	20093466
GRMZM2G428242_P03	GRMZM2G428242_P03	GRMZM2G428242_P03GRMZM2G428242_P03	homo	Saccharomyces cerevisiae	OnetoOne	Inparanoid	YMR078C	YER164W	CTF18	CHD1	CHL12	N/A	PF00271	PF00271	NegativeGenetic				CostanzoM(2010)	20093466
GRMZM2G428242_P03	GRMZM2G428242_P03	GRMZM2G428242_P03GRMZM2G428242_P03	homo	Saccharomyces cerevisiae	OnetoOne	Inparanoid	YMR198W	YER164W	CIK1	CHD1	N/A	N/A	PF00271	PF00271	NegativeGenetic				CostanzoM(2010)	20093466
GRMZM2G428242_P03	GRMZM2G428242_P03	GRMZM2G428242_P03GRMZM2G428242_P03	homo	Saccharomyces cerevisiae	OnetoOne	Inparanoid	YNL169C	YER164W	PSD1	CHD1	N/A	N/A	PF00271	PF00271	NegativeGenetic				CostanzoM(2010)	20093466
GRMZM2G428242_P03	GRMZM2G428242_P03	GRMZM2G428242_P03GRMZM2G428242_P03	homo	Saccharomyces cerevisiae	OnetoOne	Inparanoid	YOR025W	YER164W	HST3	CHD1	N/A	N/A	PF00271	PF00271	NegativeGenetic				CostanzoM(2010)	20093466
GRMZM2G428242_P03	GRMZM2G428242_P03	GRMZM2G428242_P03GRMZM2G428242_P03	homo	Saccharomyces cerevisiae	OnetoOne	Inparanoid	YOR249C	YER164W	APC5	CHD1	RMC1	N/A	PF00271	PF00271	NegativeGenetic				CostanzoM(2010)	20093466
GRMZM2G428242_P03	GRMZM2G428242_P03	GRMZM2G428242_P03GRMZM2G428242_P03	homo	Saccharomyces cerevisiae	OnetoOne	Inparanoid	YPL134C	YER164W	ODC1	CHD1	N/A	N/A	PF00271	PF00271	NegativeGenetic				CostanzoM(2010)	20093466
GRMZM2G428242_P03	GRMZM2G428242_P03	GRMZM2G428242_P03GRMZM2G428242_P03	homo	Saccharomyces cerevisiae	OnetoOne	Inparanoid	YOR141C	YER164W	ARP8	CHD1	N/A	N/A	PF00271	PF00271	NegativeGenetic				HannumG(2009)	20041197
GRMZM2G428242_P03	GRMZM2G428242_P03	GRMZM2G428242_P03GRMZM2G428242_P03	homo	Saccharomyces cerevisiae	OnetoOne	Inparanoid	YOR026W	YER164W	BUB3	CHD1	N/A	N/A	PF00271	PF00271	NegativeGenetic				ZhengJ(2010)	20959818
GRMZM2G428242_P03	GRMZM2G428242_P03	GRMZM2G428242_P03GRMZM2G428242_P03	homo	Saccharomyces cerevisiae	OnetoOne	Inparanoid	YDR026C	YER164W	YDR026C	CHD1	N/A	N/A	PF00271	PF00271	NegativeGenetic				ZhengJ(2010)	20959818
GRMZM2G428242_P03	GRMZM2G428242_P03	GRMZM2G428242_P03GRMZM2G428242_P03	homo	Saccharomyces cerevisiae	OnetoOne	Inparanoid	YGR188C	YER164W	BUB1	CHD1	N/A	N/A	PF00271	PF00271	NegativeGenetic				ZhengJ(2010)	20959818
GRMZM2G428242_P03	GRMZM2G428242_P03	GRMZM2G428242_P03GRMZM2G428242_P03	homo	Saccharomyces cerevisiae	OnetoOne	Inparanoid	YOR141C	YER164W	ARP8	CHD1	N/A	N/A	PF00271	PF00271	NegativeGenetic				ZhengJ(2010)	20959818
GRMZM2G428242_P03	GRMZM2G428242_P03	GRMZM2G428242_P03GRMZM2G428242_P03	homo	Saccharomyces cerevisiae	OnetoOne	Inparanoid	YKL032C	YER164W	IXR1	CHD1	ORD1	N/A	PF00271	PF00271	NegativeGenetic				ZhengJ(2010)	20959818
GRMZM2G428242_P03	GRMZM2G428242_P03	GRMZM2G428242_P03GRMZM2G428242_P03	homo	Saccharomyces cerevisiae	OnetoOne	Inparanoid	YLR027C	YER164W	AAT2	CHD1	ASP5	N/A	PF00271	PF00271	NegativeGenetic				ZhengJ(2010)	20959818
GRMZM2G428242_P03	GRMZM2G428242_P03	GRMZM2G428242_P03GRMZM2G428242_P03	homo	Saccharomyces cerevisiae	OnetoOne	Inparanoid	YJR094C	YER164W	IME1	CHD1	N/A	N/A	PF00271	PF00271	NegativeGenetic				ZhengJ(2010)	20959818
GRMZM2G428242_P03	GRMZM2G428242_P03	GRMZM2G428242_P03GRMZM2G428242_P03	homo	Saccharomyces cerevisiae	OnetoOne	Inparanoid	YPL042C	YER164W	SSN3	CHD1	NUT7|GIG2|CDK8|SRB10|RYE5|UME5	N/A	PF00271	PF00271	NegativeGenetic				ZhengJ(2010)	20959818
GRMZM2G428242_P03	GRMZM2G428242_P03	GRMZM2G428242_P03GRMZM2G428242_P03	homo	Saccharomyces cerevisiae	OnetoOne	Inparanoid	YIR017C	YER164W	MET28	CHD1	N/A	N/A	PF00271	PF00271	NegativeGenetic				ZhengJ(2010)	20959818
GRMZM2G428242_P03	GRMZM2G428242_P03	GRMZM2G428242_P03GRMZM2G428242_P03	homo	Saccharomyces cerevisiae	OnetoOne	Inparanoid	YMR179W	YER164W	SPT21	CHD1	N/A	N/A	PF00271	PF00271	NegativeGenetic				ZhengJ(2010)	20959818
GRMZM2G428242_P03	GRMZM2G428242_P03	GRMZM2G428242_P03GRMZM2G428242_P03	homo	Saccharomyces cerevisiae	OnetoOne	Inparanoid	YJR060W	YER164W	CBF1	CHD1	CPF1|CEP1	N/A	PF00271	PF00271	NegativeGenetic				ZhengJ(2010)	20959818
GRMZM2G428242_P03	GRMZM2G428242_P03	GRMZM2G428242_P03GRMZM2G428242_P03	homo	Saccharomyces cerevisiae	OnetoOne	Inparanoid	YDR146C	YER164W	SWI5	CHD1	N/A	N/A	PF00271	PF00271	NegativeGenetic				ZhengJ(2010)	20959818
GRMZM2G428242_P03	GRMZM2G428242_P03	GRMZM2G428242_P03GRMZM2G428242_P03	homo	Saccharomyces cerevisiae	OnetoOne	Inparanoid	YOR304W	YER164W	ISW2	CHD1	N/A	N/A	PF00271	PF00271	PhenotypicEnhancement				GkikopoulosT(2011)	21940898
GRMZM2G428242_P03	GRMZM2G428242_P03	GRMZM2G428242_P03GRMZM2G428242_P03	homo	Saccharomyces cerevisiae	OnetoOne	Inparanoid	YJL168C	YER164W	SET2	CHD1	EZL1	N/A	PF00271	PF00271	PhenotypicEnhancement				BiswasD(2008)	18245327
GRMZM2G428242_P03	GRMZM2G428242_P03	GRMZM2G428242_P03GRMZM2G428242_P03	homo	Saccharomyces cerevisiae	OnetoOne	Inparanoid	YIL079C	YER164W	AIR1	CHD1	N/A	N/A	PF00271	PF00271	PhenotypicEnhancement				BeltraoP(2009)	19547744
GRMZM2G428242_P03	GRMZM2G428242_P03	GRMZM2G428242_P03GRMZM2G428242_P03	homo	Saccharomyces cerevisiae	OnetoOne	Inparanoid	YOR141C	YER164W	ARP8	CHD1	N/A	N/A	PF00271	PF00271	PhenotypicEnhancement				BeltraoP(2009)	19547744
GRMZM2G428242_P03	GRMZM2G428242_P03	GRMZM2G428242_P03GRMZM2G428242_P03	homo	Saccharomyces cerevisiae	OnetoOne	Inparanoid	YCL061C	YER164W	MRC1	CHD1	YCL060C	N/A	PF00271	PF00271	PhenotypicEnhancement				BeltraoP(2009)	19547744
GRMZM2G428242_P03	GRMZM2G428242_P03	GRMZM2G428242_P03GRMZM2G428242_P03	homo	Saccharomyces cerevisiae	OnetoOne	Inparanoid	YER002W	YER164W	NOP16	CHD1	N/A	N/A	PF00271	PF00271	PhenotypicEnhancement				BeltraoP(2009)	19547744
GRMZM2G428242_P03	GRMZM2G428242_P03	GRMZM2G428242_P03GRMZM2G428242_P03	homo	Saccharomyces cerevisiae	OnetoOne	Inparanoid	YML069W	YER164W	POB3	CHD1	N/A	N/A	PF00271	PF00271	PhenotypicEnhancement				BiswasD(2008)	18245327
GRMZM2G428242_P03	GRMZM2G428242_P03	GRMZM2G428242_P03GRMZM2G428242_P03	homo	Saccharomyces cerevisiae	OnetoOne	Inparanoid	YBR245C	YER164W	ISW1	CHD1	SGN2	N/A	PF00271	PF00271	PhenotypicEnhancement				GkikopoulosT(2011)	21940898
GRMZM2G428242_P03	GRMZM2G428242_P03	GRMZM2G428242_P03GRMZM2G428242_P03	homo	Saccharomyces cerevisiae	OnetoOne	Inparanoid	YMR216C	YER164W	SKY1	CHD1	N/A	N/A	PF00271	PF00271	PhenotypicSuppression				BeltraoP(2009)	19547744
GRMZM2G428242_P03	GRMZM2G428242_P03	GRMZM2G428242_P03GRMZM2G428242_P03	homo	Saccharomyces cerevisiae	OnetoOne	Inparanoid	YDL175C	YER164W	AIR2	CHD1	N/A	N/A	PF00271	PF00271	PhenotypicSuppression				BeltraoP(2009)	19547744
GRMZM2G428242_P03	GRMZM2G428242_P03	GRMZM2G428242_P03GRMZM2G428242_P03	homo	Saccharomyces cerevisiae	OnetoOne	Inparanoid	YKL160W	YER164W	ELF1	CHD1	N/A	N/A	PF00271	PF00271	PhenotypicSuppression				BeltraoP(2009)	19547744
GRMZM2G428242_P03	GRMZM2G428242_P03	GRMZM2G428242_P03GRMZM2G428242_P03	homo	Saccharomyces cerevisiae	OnetoOne	Inparanoid	YKR029C	YER164W	SET3	CHD1	N/A	N/A	PF00271	PF00271	PhenotypicSuppression				BeltraoP(2009)	19547744
GRMZM2G428242_P03	GRMZM2G428242_P03	GRMZM2G428242_P03GRMZM2G428242_P03	homo	Saccharomyces cerevisiae	OnetoOne	Inparanoid	YGR081C	YER164W	SLX9	CHD1	N/A	N/A	PF00271	PF00271	PhenotypicSuppression				BeltraoP(2009)	19547744
GRMZM2G428242_P03	GRMZM2G428242_P03	GRMZM2G428242_P03GRMZM2G428242_P03	homo	Saccharomyces cerevisiae	OnetoOne	Inparanoid	YLR182W	YER164W	SWI6	CHD1	PSL8|SDS11	N/A	PF00271	PF00271	PhenotypicSuppression				BeltraoP(2009)	19547744
GRMZM2G428242_P03	GRMZM2G428242_P03	GRMZM2G428242_P03GRMZM2G428242_P03	homo	Saccharomyces cerevisiae	OnetoOne	Inparanoid	YPL125W	YER164W	KAP120	CHD1	N/A	N/A	PF00271	PF00271	PhenotypicSuppression				BeltraoP(2009)	19547744
GRMZM2G428242_P03	GRMZM2G428242_P03	GRMZM2G428242_P03GRMZM2G428242_P03	homo	Saccharomyces cerevisiae	OnetoOne	Inparanoid	YIL084C	YER164W	SDS3	CHD1	N/A	N/A	PF00271	PF00271	PositiveGenetic				CollinsSR(2007)	17314980
GRMZM2G428242_P03	GRMZM2G428242_P03	GRMZM2G428242_P03GRMZM2G428242_P03	homo	Saccharomyces cerevisiae	OnetoOne	Inparanoid	YJL179W	YER164W	PFD1	CHD1	GIM6	N/A	PF00271	PF00271	PositiveGenetic				CollinsSR(2007)	17314980
GRMZM2G428242_P03	GRMZM2G428242_P03	GRMZM2G428242_P03GRMZM2G428242_P03	homo	Saccharomyces cerevisiae	OnetoOne	Inparanoid	YLR418C	YER164W	CDC73	CHD1	N/A	N/A	PF00271	PF00271	PositiveGenetic				CollinsSR(2007)	17314980
GRMZM2G428242_P03	GRMZM2G428242_P03	GRMZM2G428242_P03GRMZM2G428242_P03	homo	Saccharomyces cerevisiae	OnetoOne	Inparanoid	YNL153C	YER164W	GIM3	CHD1	PFD4	N/A	PF00271	PF00271	PositiveGenetic				CollinsSR(2007)	17314980
GRMZM2G428242_P03	GRMZM2G428242_P03	GRMZM2G428242_P03GRMZM2G428242_P03	homo	Saccharomyces cerevisiae	OnetoOne	Inparanoid	YHR041C	YER164W	SRB2	CHD1	HRS2|MED20	N/A	PF00271	PF00271	PositiveGenetic				CollinsSR(2007)	17314980
GRMZM2G428242_P03	GRMZM2G428242_P03	GRMZM2G428242_P03GRMZM2G428242_P03	homo	Saccharomyces cerevisiae	OnetoOne	Inparanoid	YLR200W	YER164W	YKE2	CHD1	GIM1|PFD6	N/A	PF00271	PF00271	PositiveGenetic				CollinsSR(2007)	17314980
GRMZM2G428242_P03	GRMZM2G428242_P03	GRMZM2G428242_P03GRMZM2G428242_P03	homo	Saccharomyces cerevisiae	OnetoOne	Inparanoid	YNL248C	YER164W	RPA49	CHD1	N/A	N/A	PF00271	PF00271	PositiveGenetic				CollinsSR(2007)	17314980
GRMZM2G428242_P03	GRMZM2G428242_P03	GRMZM2G428242_P03GRMZM2G428242_P03	homo	Saccharomyces cerevisiae	OnetoOne	Inparanoid	YLR055C	YER164W	SPT8	CHD1	N/A	N/A	PF00271	PF00271	PositiveGenetic				CollinsSR(2007)	17314980
GRMZM2G428242_P03	GRMZM2G428242_P03	GRMZM2G428242_P03GRMZM2G428242_P03	homo	Saccharomyces cerevisiae	OnetoOne	Inparanoid	YML094W	YER164W	GIM5	CHD1	PFD5	N/A	PF00271	PF00271	PositiveGenetic				CollinsSR(2007)	17314980
GRMZM2G428242_P03	GRMZM2G428242_P03	GRMZM2G428242_P03GRMZM2G428242_P03	homo	Saccharomyces cerevisiae	OnetoOne	Inparanoid	YIL021W	YER164W	RPB3	CHD1	N/A	N/A	PF00271	PF00271	PositiveGenetic				CollinsSR(2007)	17314980
GRMZM2G428242_P03	GRMZM2G428242_P03	GRMZM2G428242_P03GRMZM2G428242_P03	homo	Saccharomyces cerevisiae	OnetoOne	Inparanoid	YPR133C	YER164W	SPN1	CHD1	IWS1	N/A	PF00271	PF00271	PositiveGenetic				CollinsSR(2007)	17314980
GRMZM2G428242_P03	GRMZM2G428242_P03	GRMZM2G428242_P03GRMZM2G428242_P03	homo	Saccharomyces cerevisiae	OnetoOne	Inparanoid	YNL097C	YER164W	PHO23	CHD1	N/A	N/A	PF00271	PF00271	PositiveGenetic				CollinsSR(2007)	17314980
GRMZM2G428242_P03	GRMZM2G428242_P03	GRMZM2G428242_P03GRMZM2G428242_P03	homo	Saccharomyces cerevisiae	OnetoOne	Inparanoid	YPL055C	YER164W	LGE1	CHD1	N/A	N/A	PF00271	PF00271	PositiveGenetic				CollinsSR(2007)	17314980
GRMZM2G428242_P03	GRMZM2G428242_P03	GRMZM2G428242_P03GRMZM2G428242_P03	homo	Saccharomyces cerevisiae	OnetoOne	Inparanoid	YOR123C	YER164W	LEO1	CHD1	N/A	N/A	PF00271	PF00271	PositiveGenetic				CollinsSR(2007)	17314980
GRMZM2G428242_P03	GRMZM2G428242_P03	GRMZM2G428242_P03GRMZM2G428242_P03	homo	Saccharomyces cerevisiae	OnetoOne	Inparanoid	YNR010W	YER164W	CSE2	CHD1	MED9	N/A	PF00271	PF00271	PositiveGenetic				CollinsSR(2007)	17314980
GRMZM2G428242_P03	GRMZM2G428242_P03	GRMZM2G428242_P03GRMZM2G428242_P03	homo	Saccharomyces cerevisiae	OnetoOne	Inparanoid	YJR032W	YER164W	CPR7	CHD1	N/A	N/A	PF00271	PF00271	PositiveGenetic				CollinsSR(2007)	17314980
GRMZM2G428242_P03	GRMZM2G428242_P03	GRMZM2G428242_P03GRMZM2G428242_P03	homo	Saccharomyces cerevisiae	OnetoOne	Inparanoid	YPL181W	YER164W	CTI6	CHD1	RXT1	N/A	PF00271	PF00271	PositiveGenetic				CollinsSR(2007)	17314980
GRMZM2G428242_P03	GRMZM2G428242_P03	GRMZM2G428242_P03GRMZM2G428242_P03	homo	Saccharomyces cerevisiae	OnetoOne	Inparanoid	YMR263W	YER164W	SAP30	CHD1	N/A	N/A	PF00271	PF00271	PositiveGenetic				CollinsSR(2007)	17314980
GRMZM2G428242_P03	GRMZM2G428242_P03	GRMZM2G428242_P03GRMZM2G428242_P03	homo	Saccharomyces cerevisiae	OnetoOne	Inparanoid	YCL011C	YER164W	GBP2	CHD1	RLF6	N/A	PF00271	PF00271	PositiveGenetic				WilmesGM(2008)	19061648
GRMZM2G428242_P03	GRMZM2G428242_P03	GRMZM2G428242_P03GRMZM2G428242_P03	homo	Saccharomyces cerevisiae	OnetoOne	Inparanoid	YCR073W-A	YER164W	SOL2	CHD1	YCRX13W	N/A	PF00271	PF00271	PositiveGenetic				WilmesGM(2008)	19061648
GRMZM2G428242_P03	GRMZM2G428242_P03	GRMZM2G428242_P03GRMZM2G428242_P03	homo	Saccharomyces cerevisiae	OnetoOne	Inparanoid	YDL175C	YER164W	AIR2	CHD1	N/A	N/A	PF00271	PF00271	PositiveGenetic				WilmesGM(2008)	19061648
GRMZM2G428242_P03	GRMZM2G428242_P03	GRMZM2G428242_P03GRMZM2G428242_P03	homo	Saccharomyces cerevisiae	OnetoOne	Inparanoid	YDR179C	YER164W	CSN9	CHD1	N/A	N/A	PF00271	PF00271	PositiveGenetic				WilmesGM(2008)	19061648
GRMZM2G428242_P03	GRMZM2G428242_P03	GRMZM2G428242_P03GRMZM2G428242_P03	homo	Saccharomyces cerevisiae	OnetoOne	Inparanoid	YGR178C	YER164W	PBP1	CHD1	MRS16	N/A	PF00271	PF00271	PositiveGenetic				WilmesGM(2008)	19061648
GRMZM2G428242_P03	GRMZM2G428242_P03	GRMZM2G428242_P03GRMZM2G428242_P03	homo	Saccharomyces cerevisiae	OnetoOne	Inparanoid	YJL006C	YER164W	CTK2	CHD1	N/A	N/A	PF00271	PF00271	PositiveGenetic				WilmesGM(2008)	19061648
GRMZM2G428242_P03	GRMZM2G428242_P03	GRMZM2G428242_P03GRMZM2G428242_P03	homo	Saccharomyces cerevisiae	OnetoOne	Inparanoid	YMR255W	YER164W	GFD1	CHD1	N/A	N/A	PF00271	PF00271	PositiveGenetic				WilmesGM(2008)	19061648
GRMZM2G428242_P03	GRMZM2G428242_P03	GRMZM2G428242_P03GRMZM2G428242_P03	homo	Saccharomyces cerevisiae	OnetoOne	Inparanoid	YNL248C	YER164W	RPA49	CHD1	N/A	N/A	PF00271	PF00271	PositiveGenetic				WilmesGM(2008)	19061648
GRMZM2G428242_P03	GRMZM2G428242_P03	GRMZM2G428242_P03GRMZM2G428242_P03	homo	Saccharomyces cerevisiae	OnetoOne	Inparanoid	YNR024W	YER164W	MPP6	CHD1	N/A	N/A	PF00271	PF00271	PositiveGenetic				WilmesGM(2008)	19061648
GRMZM2G428242_P03	GRMZM2G428242_P03	GRMZM2G428242_P03GRMZM2G428242_P03	homo	Saccharomyces cerevisiae	OnetoOne	Inparanoid	YPR163C	YER164W	TIF3	CHD1	STM1|RBL3	N/A	PF00271	PF00271	PositiveGenetic				WilmesGM(2008)	19061648
GRMZM2G428242_P03	GRMZM2G428242_P03	GRMZM2G428242_P03GRMZM2G428242_P03	homo	Saccharomyces cerevisiae	OnetoOne	Inparanoid	YAL013W	YER164W	DEP1	CHD1	FUN54	N/A	PF00271	PF00271	PositiveGenetic				CostanzoM(2010)	20093466
GRMZM2G428242_P03	GRMZM2G428242_P03	GRMZM2G428242_P03GRMZM2G428242_P03	homo	Saccharomyces cerevisiae	OnetoOne	Inparanoid	YDL120W	YER164W	YFH1	CHD1	N/A	N/A	PF00271	PF00271	PositiveGenetic				CostanzoM(2010)	20093466
GRMZM2G428242_P03	GRMZM2G428242_P03	GRMZM2G428242_P03GRMZM2G428242_P03	homo	Saccharomyces cerevisiae	OnetoOne	Inparanoid	YML069W	YER164W	POB3	CHD1	N/A	N/A	PF00271	PF00271	PositiveGenetic				CostanzoM(2010)	20093466
GRMZM2G428242_P03	GRMZM2G428242_P03	GRMZM2G428242_P03GRMZM2G428242_P03	homo	Saccharomyces cerevisiae	OnetoOne	Inparanoid	YNL097C	YER164W	PHO23	CHD1	N/A	N/A	PF00271	PF00271	PositiveGenetic				CostanzoM(2010)	20093466
GRMZM2G428242_P03	GRMZM2G428242_P03	GRMZM2G428242_P03GRMZM2G428242_P03	homo	Saccharomyces cerevisiae	OnetoOne	Inparanoid	YPR178W	YER164W	PRP4	CHD1	RNA4	N/A	PF00271	PF00271	PositiveGenetic				CostanzoM(2010)	20093466
GRMZM2G428242_P03	GRMZM2G428242_P03	GRMZM2G428242_P03GRMZM2G428242_P03	homo	Saccharomyces cerevisiae	OnetoOne	Inparanoid	YJL179W	YER164W	PFD1	CHD1	GIM6	N/A	PF00271	PF00271	PositiveGenetic				ZhengJ(2010)	20959818
GRMZM2G428242_P03	GRMZM2G428242_P03	GRMZM2G428242_P03GRMZM2G428242_P03	homo	Saccharomyces cerevisiae	OnetoOne	Inparanoid	YJL056C	YER164W	ZAP1	CHD1	ZRG10	N/A	PF00271	PF00271	PositiveGenetic				ZhengJ(2010)	20959818
GRMZM2G428242_P03	GRMZM2G428242_P03	GRMZM2G428242_P03GRMZM2G428242_P03	homo	Saccharomyces cerevisiae	OnetoOne	Inparanoid	YEL003W	YER164W	GIM4	CHD1	PFD2	N/A	PF00271	PF00271	PositiveGenetic				ZhengJ(2010)	20959818
GRMZM2G428242_P03	GRMZM2G428242_P03	GRMZM2G428242_P03GRMZM2G428242_P03	homo	Saccharomyces cerevisiae	OnetoOne	Inparanoid	YHR178W	YER164W	STB5	CHD1	N/A	N/A	PF00271	PF00271	PositiveGenetic				ZhengJ(2010)	20959818
GRMZM2G428242_P03	GRMZM2G428242_P03	GRMZM2G428242_P03GRMZM2G428242_P03	homo	Saccharomyces cerevisiae	OnetoOne	Inparanoid	YBR095C	YER164W	RXT2	CHD1	RAF60	N/A	PF00271	PF00271	PositiveGenetic				ZhengJ(2010)	20959818
GRMZM2G428242_P03	GRMZM2G428242_P03	GRMZM2G428242_P03GRMZM2G428242_P03	homo	Saccharomyces cerevisiae	OnetoOne	Inparanoid	YIL084C	YER164W	SDS3	CHD1	N/A	N/A	PF00271	PF00271	PositiveGenetic				ZhengJ(2010)	20959818
GRMZM2G428242_P03	GRMZM2G428242_P03	GRMZM2G428242_P03GRMZM2G428242_P03	homo	Saccharomyces cerevisiae	OnetoOne	Inparanoid	YOR304W	YER164W	ISW2	CHD1	N/A	N/A	PF00271	PF00271	SyntheticGrowthDefect				GelbartME(2001)	11238944
GRMZM2G428242_P03	GRMZM2G428242_P03	GRMZM2G428242_P03GRMZM2G428242_P03	homo	Saccharomyces cerevisiae	OnetoOne	Inparanoid	YOR304W	YER164W	ISW2	CHD1	N/A	N/A	PF00271	PF00271	SyntheticGrowthDefect				TsukiyamaT(1999)	10090725
GRMZM2G428242_P03	GRMZM2G428242_P03	GRMZM2G428242_P03GRMZM2G428242_P03	homo	Saccharomyces cerevisiae	OnetoOne	Inparanoid	YOR304W	YER164W	ISW2	CHD1	N/A	N/A	PF00271	PF00271	SyntheticGrowthDefect				PinskayaM(2009)	19273607
GRMZM2G428242_P03	GRMZM2G428242_P03	GRMZM2G428242_P03GRMZM2G428242_P03	homo	Saccharomyces cerevisiae	OnetoOne	Inparanoid	YOR304W	YER164W	ISW2	CHD1	N/A	N/A	PF00271	PF00271	SyntheticGrowthDefect				RyanDP(2011)	21623345
GRMZM2G428242_P03	GRMZM2G428242_P03	GRMZM2G428242_P03GRMZM2G428242_P03	homo	Saccharomyces cerevisiae	OnetoOne	Inparanoid	YJL168C	YER164W	SET2	CHD1	EZL1	N/A	PF00271	PF00271	SyntheticGrowthDefect				KroganNJ(2003)	12773564
GRMZM2G428242_P03	GRMZM2G428242_P03	GRMZM2G428242_P03GRMZM2G428242_P03	homo	Saccharomyces cerevisiae	OnetoOne	Inparanoid	YBR245C	YER164W	ISW1	CHD1	SGN2	N/A	PF00271	PF00271	SyntheticGrowthDefect				GelbartME(2001)	11238944
GRMZM2G428242_P03	GRMZM2G428242_P03	GRMZM2G428242_P03GRMZM2G428242_P03	homo	Saccharomyces cerevisiae	OnetoOne	Inparanoid	YBR245C	YER164W	ISW1	CHD1	SGN2	N/A	PF00271	PF00271	SyntheticGrowthDefect				TsukiyamaT(1999)	10090725
GRMZM2G428242_P03	GRMZM2G428242_P03	GRMZM2G428242_P03GRMZM2G428242_P03	homo	Saccharomyces cerevisiae	OnetoOne	Inparanoid	YGL133W	YER164W	ITC1	CHD1	N/A	N/A	PF00271	PF00271	SyntheticGrowthDefect				GelbartME(2001)	11238944
GRMZM2G428242_P03	GRMZM2G428242_P03	GRMZM2G428242_P03GRMZM2G428242_P03	homo	Saccharomyces cerevisiae	OnetoOne	Inparanoid	YER016W	YER164W	BIM1	CHD1	YEB1	N/A	PF00271	PF00271	SyntheticGrowthDefect				PanX(2004)	15525520
GRMZM2G428242_P03	GRMZM2G428242_P03	GRMZM2G428242_P03GRMZM2G428242_P03	homo	Saccharomyces cerevisiae	OnetoOne	Inparanoid	YGL207W	YER164W	SPT16	CHD1	CDC68|SSF1	N/A	PF00271	PF00271	SyntheticGrowthDefect				BiswasD(2007)	17620414
GRMZM2G428242_P03	GRMZM2G428242_P03	GRMZM2G428242_P03GRMZM2G428242_P03	homo	Saccharomyces cerevisiae	OnetoOne	Inparanoid	YJL081C	YER164W	ARP4	CHD1	ACT3	N/A	PF00271	PF00271	SyntheticGrowthDefect				LinYY(2008)	18676811
GRMZM2G428242_P03	GRMZM2G428242_P03	GRMZM2G428242_P03GRMZM2G428242_P03	homo	Saccharomyces cerevisiae	OnetoOne	Inparanoid	YGL116W	YER164W	CDC20	CHD1	PAC5	N/A	PF00271	PF00271	SyntheticGrowthDefect				LinYY(2008)	18676811
GRMZM2G428242_P03	GRMZM2G428242_P03	GRMZM2G428242_P03GRMZM2G428242_P03	homo	Saccharomyces cerevisiae	OnetoOne	Inparanoid	YGR002C	YER164W	SWC4	CHD1	GOD1|EAF2	N/A	PF00271	PF00271	SyntheticGrowthDefect				LinYY(2008)	18676811
GRMZM2G428242_P03	GRMZM2G428242_P03	GRMZM2G428242_P03GRMZM2G428242_P03	homo	Saccharomyces cerevisiae	OnetoOne	Inparanoid	YPL240C	YER164W	HSP82	CHD1	HSP90	N/A	PF00271	PF00271	SyntheticGrowthDefect				McClellanAJ(2007)	17923092
GRMZM2G428242_P03	GRMZM2G428242_P03	GRMZM2G428242_P03GRMZM2G428242_P03	homo	Saccharomyces cerevisiae	OnetoOne	Inparanoid	YMR186W	YER164W	HSC82	CHD1	HSP90	N/A	PF00271	PF00271	SyntheticGrowthDefect				McClellanAJ(2007)	17923092
GRMZM2G428242_P03	GRMZM2G428242_P03	GRMZM2G428242_P03GRMZM2G428242_P03	homo	Saccharomyces cerevisiae	OnetoOne	Inparanoid	YBR136W	YER164W	MEC1	CHD1	ESR1|SAD3	N/A	PF00271	PF00271	SyntheticGrowthDefect				BiswasD(2008)	18245327
GRMZM2G428242_P03	GRMZM2G428242_P03	GRMZM2G428242_P03GRMZM2G428242_P03	homo	Saccharomyces cerevisiae	OnetoOne	Inparanoid	YPL153C	YER164W	RAD53	CHD1	MEC2|SPK1|LSD1	N/A	PF00271	PF00271	SyntheticGrowthDefect				BiswasD(2008)	18245327
GRMZM2G428242_P03	GRMZM2G428242_P03	GRMZM2G428242_P03GRMZM2G428242_P03	homo	Saccharomyces cerevisiae	OnetoOne	Inparanoid	YPR135W	YER164W	CTF4	CHD1	CHL15|POB1	N/A	PF00271	PF00271	SyntheticGrowthDefect				TongAH(2004)	14764870
GRMZM2G428242_P03	GRMZM2G428242_P03	GRMZM2G428242_P03GRMZM2G428242_P03	homo	Saccharomyces cerevisiae	OnetoOne	Inparanoid	YCL016C	YER164W	DCC1	CHD1	N/A	N/A	PF00271	PF00271	SyntheticGrowthDefect				TongAH(2004)	14764870
GRMZM2G428242_P03	GRMZM2G428242_P03	GRMZM2G428242_P03GRMZM2G428242_P03	homo	Saccharomyces cerevisiae	OnetoOne	Inparanoid	YPR135W	YER164W	CTF4	CHD1	CHL15|POB1	N/A	PF00271	PF00271	SyntheticGrowthDefect				PanX(2006)	16487579
GRMZM2G428242_P03	GRMZM2G428242_P03	GRMZM2G428242_P03GRMZM2G428242_P03	homo	Saccharomyces cerevisiae	OnetoOne	Inparanoid	YMR078C	YER164W	CTF18	CHD1	CHL12	N/A	PF00271	PF00271	SyntheticGrowthDefect				PanX(2006)	16487579
GRMZM2G428242_P03	GRMZM2G428242_P03	GRMZM2G428242_P03GRMZM2G428242_P03	homo	Saccharomyces cerevisiae	OnetoOne	Inparanoid	YHR191C	YER164W	CTF8	CHD1	N/A	N/A	PF00271	PF00271	SyntheticGrowthDefect				PanX(2006)	16487579
GRMZM2G428242_P03	GRMZM2G428242_P03	GRMZM2G428242_P03GRMZM2G428242_P03	homo	Saccharomyces cerevisiae	OnetoOne	Inparanoid	YCL016C	YER164W	DCC1	CHD1	N/A	N/A	PF00271	PF00271	SyntheticGrowthDefect				PanX(2006)	16487579
GRMZM2G428242_P03	GRMZM2G428242_P03	GRMZM2G428242_P03GRMZM2G428242_P03	homo	Saccharomyces cerevisiae	OnetoOne	Inparanoid	YPL153C	YER164W	RAD53	CHD1	MEC2|SPK1|LSD1	N/A	PF00271	PF00271	SyntheticGrowthDefect				PanX(2006)	16487579
GRMZM2G428242_P03	GRMZM2G428242_P03	GRMZM2G428242_P03GRMZM2G428242_P03	homo	Saccharomyces cerevisiae	OnetoOne	Inparanoid	YGR105W	YER164W	VMA21	CHD1	N/A	N/A	PF00271	PF00271	SyntheticGrowthDefect				FinniganGC(2010)	21196517
GRMZM2G428242_P03	GRMZM2G428242_P03	GRMZM2G428242_P03GRMZM2G428242_P03	homo	Saccharomyces cerevisiae	OnetoOne	Inparanoid	YGR106C	YER164W	VOA1	CHD1	N/A	N/A	PF00271	PF00271	SyntheticGrowthDefect				FinniganGC(2010)	21196517
GRMZM2G428242_P03	GRMZM2G428242_P03	GRMZM2G428242_P03GRMZM2G428242_P03	homo	Saccharomyces cerevisiae	OnetoOne	Inparanoid	YJL168C	YER164W	SET2	CHD1	EZL1	N/A	PF00271	PF00271	SyntheticGrowthDefect				KroganNJ(2003)	14690608
GRMZM2G428242_P03	GRMZM2G428242_P03	GRMZM2G428242_P03GRMZM2G428242_P03	homo	Saccharomyces cerevisiae	OnetoOne	Inparanoid	YBR245C	YER164W	ISW1	CHD1	SGN2	N/A	PF00271	PF00271	SyntheticGrowthDefect				RyanDP(2011)	21623345
GRMZM2G428242_P03	GRMZM2G428242_P03	GRMZM2G428242_P03GRMZM2G428242_P03	homo	Saccharomyces cerevisiae	OnetoOne	Inparanoid	YER133W	YER164W	GLC7	CHD1	CID1|DIS2	N/A	PF00271	PF00271	SyntheticLethality				LoganMR(2008)	18627629
GRMZM2G428242_P03	GRMZM2G428242_P03	GRMZM2G428242_P03GRMZM2G428242_P03	homo	Saccharomyces cerevisiae	OnetoOne	Inparanoid	YIL079C	YER164W	AIR1	CHD1	N/A	N/A	PF00271	PF00271	SyntheticLethality				MilliganL(2008)	18591258
GRMZM2G428242_P03	GRMZM2G428242_P03	GRMZM2G428242_P03GRMZM2G428242_P03	homo	Saccharomyces cerevisiae	OnetoOne	Inparanoid	YML010W	YER164W	SPT5	CHD1	N/A	N/A	PF00271	PF00271	SyntheticRescue				SimicR(2003)	12682017
GRMZM2G428242_P03	GRMZM2G428242_P03	GRMZM2G428242_P03GRMZM2G428242_P03	homo	Saccharomyces cerevisiae	OnetoOne	Inparanoid	YML069W	YER164W	POB3	CHD1	N/A	N/A	PF00271	PF00271	SyntheticRescue				CostaPJ(2000)	11014804
GRMZM2G428242_P03	GRMZM2G428242_P03	GRMZM2G428242_P03GRMZM2G428242_P03	homo	Saccharomyces cerevisiae	OnetoOne	Inparanoid	YHR119W	YER164W	SET1	CHD1	YTX1	N/A	PF00271	PF00271	SyntheticRescue				ZhangL(2005)	15944735
GRMZM2G428242_P03	GRMZM2G428242_P03	GRMZM2G428242_P03GRMZM2G428242_P03	homo	Saccharomyces cerevisiae	OnetoOne	Inparanoid	YPR161C	YER164W	SGV1	CHD1	BUR1	N/A	PF00271	PF00271	SyntheticRescue				ChuY(2006)	16581778
GRMZM2G428242_P03	GRMZM2G428242_P03	GRMZM2G428242_P03GRMZM2G428242_P03	homo	Saccharomyces cerevisiae	OnetoOne	Inparanoid	YER148W	YER164W	SPT15	CHD1	TBP1|BTF1	N/A	PF00271	PF00271	SyntheticRescue				WarnerMH(2007)	17576814
GRMZM2G428242_P03	GRMZM2G428242_P03	GRMZM2G428242_P03GRMZM2G428242_P03	homo	Saccharomyces cerevisiae	OnetoOne	Inparanoid	YGL207W	YER164W	SPT16	CHD1	CDC68|SSF1	N/A	PF00271	PF00271	SyntheticRescue				BiswasD(2007)	17620414
GRMZM2G428242_P03	GRMZM2G428242_P03	GRMZM2G428242_P03GRMZM2G428242_P03	homo	Saccharomyces cerevisiae	OnetoOne	Inparanoid	YML069W	YER164W	POB3	CHD1	N/A	N/A	PF00271	PF00271	SyntheticRescue				BiswasD(2007)	17620414
GRMZM2G428242_P03	GRMZM2G428242_P03	GRMZM2G428242_P03GRMZM2G428242_P03	homo	Saccharomyces cerevisiae	OnetoOne	Inparanoid	YGL207W	YER164W	SPT16	CHD1	CDC68|SSF1	N/A	PF00271	PF00271	SyntheticRescue				BiswasD(2008)	18245327
GRMZM2G428242_P03	GRMZM2G428242_P03	GRMZM2G428242_P03GRMZM2G428242_P03	homo	Saccharomyces cerevisiae	OnetoOne	Inparanoid	YML069W	YER164W	POB3	CHD1	N/A	N/A	PF00271	PF00271	SyntheticRescue				BiswasD(2008)	18245327
GRMZM2G428242_P03	GRMZM2G428242_P03	GRMZM2G428242_P03GRMZM2G428242_P03	homo	Saccharomyces cerevisiae	OnetoOne	Inparanoid	YBR136W	YER164W	MEC1	CHD1	ESR1|SAD3	N/A	PF00271	PF00271	SyntheticRescue				BiswasD(2008)	18245327
GRMZM2G428242_P03	GRMZM2G428242_P03	GRMZM2G428242_P03GRMZM2G428242_P03	homo	Saccharomyces cerevisiae	OnetoOne	Inparanoid	YBR060C	YER164W	ORC2	CHD1	SIR5|RRR1	N/A	PF00271	PF00271	SyntheticRescue				BiswasD(2008)	18245327
GRMZM2G428242_P03	GRMZM2G428242_P03	GRMZM2G428242_P03GRMZM2G428242_P03	homo	Saccharomyces cerevisiae	OnetoOne	Inparanoid	YML058W	YER164W	SML1	CHD1	N/A	N/A	PF00271	PF00271	SyntheticRescue				BiswasD(2008)	18245327
GRMZM2G428242_P03	GRMZM2G428242_P03	GRMZM2G428242_P03GRMZM2G428242_P03	homo	Saccharomyces cerevisiae	OnetoOne	Inparanoid	YOR038C	YER164W	HIR2	CHD1	SPT1	N/A	PF00271	PF00271	SyntheticRescue				BiswasD(2008)	18245327
GRMZM2G428242_P03	GRMZM2G428242_P03	GRMZM2G428242_P03GRMZM2G428242_P03	homo	Saccharomyces cerevisiae	OnetoOne	Inparanoid	YOL012C	YER164W	HTZ1	CHD1	HTA3	N/A	PF00271	PF00271	SyntheticRescue				BiswasD(2008)	18245327
GRMZM2G428242_P03	GRMZM2G428242_P03	GRMZM2G428242_P03GRMZM2G428242_P03	homo	Saccharomyces cerevisiae	OnetoOne	Inparanoid	YGL244W	YER164W	RTF1	CHD1	CSL3	N/A	PF00271	PF00271	two hybrid				SimicR(2003)	12682017
GRMZM2G428242_P03	GRMZM2G428242_P03	GRMZM2G428242_P03GRMZM2G428242_P03	homo	Saccharomyces cerevisiae	OnetoOne	Inparanoid	YGL244W	YER164W	RTF1	CHD1	CSL3	N/A	PF00271	PF00271	two hybrid				WarnerMH(2007)	17576814
GRMZM2G428242_P03	GRMZM2G428242_P03	GRMZM2G428242_P03GRMZM2G428242_P03	homo	Saccharomyces cerevisiae	OnetoOne	Inparanoid	YBL085W	YER164W	BOI1	CHD1	BOB1|GIN7	N/A	PF00271	PF00271	two hybrid				TonikianR(2009)	19841731
GRMZM2G428242_P03	GRMZM2G428242_P03	GRMZM2G428242_P03GRMZM2G428242_P03	homo	Saccharomyces cerevisiae	OnetoOne	Inparanoid	YDR227W	YER164W	SIR4	CHD1	STE9|ASD1|UTH2	N/A	PF00271	PF00271	two hybrid				BradyTL(2008)	18086891
GRMZM2G140150_P01	GRMZM2G140150_P01	GRMZM2G140150_P01GRMZM2G140150_P01	homo	Saccharomyces cerevisiae	OnetoOne	Inparanoid	YOR117W	YER178W	RPT5	PDA1	YTA1	N/A	PF00676	PF00676	AffinityCapture-MS				GuerreroC(2008)	18757749
GRMZM2G140150_P01	GRMZM2G140150_P01	GRMZM2G140150_P01GRMZM2G140150_P01	homo	Saccharomyces cerevisiae	OnetoOne	Inparanoid	YBR221C	YER178W	PDB1	PDA1	N/A	N/A	PF00676	PF00676	AffinityCapture-MS				GavinAC(2002)	11805826
GRMZM2G140150_P01	GRMZM2G140150_P01	GRMZM2G140150_P01GRMZM2G140150_P01	homo	Saccharomyces cerevisiae	OnetoOne	Inparanoid	YMR308C	YER178W	PSE1	PDA1	KAP121	N/A	PF00676	PF00676	AffinityCapture-MS				GavinAC(2002)	11805826
GRMZM2G140150_P01	GRMZM2G140150_P01	GRMZM2G140150_P01GRMZM2G140150_P01	homo	Saccharomyces cerevisiae	OnetoOne	Inparanoid	YDR430C	YER178W	CYM1	PDA1	MOP112	N/A	PF00676	PF00676	AffinityCapture-MS				GavinAC(2002)	11805826
GRMZM2G140150_P01	GRMZM2G140150_P01	GRMZM2G140150_P01GRMZM2G140150_P01	homo	Saccharomyces cerevisiae	OnetoOne	Inparanoid	YGL137W	YER178W	SEC27	PDA1	N/A	N/A	PF00676	PF00676	AffinityCapture-MS				HoY(2002)	11805837
GRMZM2G140150_P01	GRMZM2G140150_P01	GRMZM2G140150_P01GRMZM2G140150_P01	homo	Saccharomyces cerevisiae	OnetoOne	Inparanoid	YJL128C	YER178W	PBS2	PDA1	SFS4|SSK4|HOG4	N/A	PF00676	PF00676	AffinityCapture-MS				HoY(2002)	11805837
GRMZM2G140150_P01	GRMZM2G140150_P01	GRMZM2G140150_P01GRMZM2G140150_P01	homo	Saccharomyces cerevisiae	OnetoOne	Inparanoid	YNL071W	YER178W	LAT1	PDA1	PDA2|ODP2	N/A	PF00676	PF00676	AffinityCapture-MS				KroganNJ(2006)	16554755
GRMZM2G140150_P01	GRMZM2G140150_P01	GRMZM2G140150_P01GRMZM2G140150_P01	homo	Saccharomyces cerevisiae	OnetoOne	Inparanoid	YBR221C	YER178W	PDB1	PDA1	N/A	N/A	PF00676	PF00676	AffinityCapture-MS				GavinAC(2006)	16429126
GRMZM2G140150_P01	GRMZM2G140150_P01	GRMZM2G140150_P01GRMZM2G140150_P01	homo	Saccharomyces cerevisiae	OnetoOne	Inparanoid	YDR430C	YER178W	CYM1	PDA1	MOP112	N/A	PF00676	PF00676	AffinityCapture-MS				GavinAC(2006)	16429126
GRMZM2G140150_P01	GRMZM2G140150_P01	GRMZM2G140150_P01GRMZM2G140150_P01	homo	Saccharomyces cerevisiae	OnetoOne	Inparanoid	YMR308C	YER178W	PSE1	PDA1	KAP121	N/A	PF00676	PF00676	AffinityCapture-MS				GavinAC(2006)	16429126
GRMZM2G140150_P01	GRMZM2G140150_P01	GRMZM2G140150_P01GRMZM2G140150_P01	homo	Saccharomyces cerevisiae	OnetoOne	Inparanoid	YNL071W	YER178W	LAT1	PDA1	PDA2|ODP2	N/A	PF00676	PF00676	AffinityCapture-MS				GavinAC(2006)	16429126
GRMZM2G140150_P01	GRMZM2G140150_P01	GRMZM2G140150_P01GRMZM2G140150_P01	homo	Saccharomyces cerevisiae	OnetoOne	Inparanoid	YLR166C	YER178W	SEC10	PDA1	N/A	N/A	PF00676	PF00676	AffinityCapture-MS				DeCraeneJO(2006)	16624861
GRMZM2G140150_P01	GRMZM2G140150_P01	GRMZM2G140150_P01GRMZM2G140150_P01	homo	Saccharomyces cerevisiae	OnetoOne	Inparanoid	YBR221C	YER178W	PDB1	PDA1	N/A	N/A	PF00676	PF00676	AffinityCapture-MS				CollinsSR(2007)	17200106
GRMZM2G140150_P01	GRMZM2G140150_P01	GRMZM2G140150_P01GRMZM2G140150_P01	homo	Saccharomyces cerevisiae	OnetoOne	Inparanoid	YHR027C	YER178W	RPN1	PDA1	NAS1|HRD2	N/A	PF00676	PF00676	AffinityCapture-MS				GuerreroC(2008)	18757749
GRMZM2G140150_P01	GRMZM2G140150_P01	GRMZM2G140150_P01GRMZM2G140150_P01	homo	Saccharomyces cerevisiae	OnetoOne	Inparanoid	YHR200W	YER178W	RPN10	PDA1	SUN1|MCB1	N/A	PF00676	PF00676	AffinityCapture-MS				GuerreroC(2008)	18757749
GRMZM2G140150_P01	GRMZM2G140150_P01	GRMZM2G140150_P01GRMZM2G140150_P01	homo	Saccharomyces cerevisiae	OnetoOne	Inparanoid	YFR004W	YER178W	RPN11	PDA1	MPR1	N/A	PF00676	PF00676	AffinityCapture-MS				GuerreroC(2008)	18757749
GRMZM2G140150_P01	GRMZM2G140150_P01	GRMZM2G140150_P01GRMZM2G140150_P01	homo	Saccharomyces cerevisiae	OnetoOne	Inparanoid	YFR004W	YER178W	RPN11	PDA1	MPR1	N/A	PF00676	PF00676	AffinityCapture-MS				KaakeRM(2010)	20170199
GRMZM2G140150_P01	GRMZM2G140150_P01	GRMZM2G140150_P01GRMZM2G140150_P01	homo	Saccharomyces cerevisiae	OnetoOne	Inparanoid	YCR079W	YER178W	PTC6	PDA1	AUP1|PPP2	N/A	PF00676	PF00676	AffinityCapture-MS				BreitkreutzA(2010)	20489023
GRMZM2G140150_P01	GRMZM2G140150_P01	GRMZM2G140150_P01GRMZM2G140150_P01	homo	Saccharomyces cerevisiae	OnetoOne	Inparanoid	YDR074W	YER178W	TPS2	PDA1	PFK3|HOG2	N/A	PF00676	PF00676	AffinityCapture-MS				BreitkreutzA(2010)	20489023
GRMZM2G140150_P01	GRMZM2G140150_P01	GRMZM2G140150_P01GRMZM2G140150_P01	homo	Saccharomyces cerevisiae	OnetoOne	Inparanoid	YNR051C	YER178W	BRE5	PDA1	N/A	N/A	PF00676	PF00676	AffinityCapture-MS				Ossareh-NazariB(2010)	20508643
GRMZM2G140150_P01	GRMZM2G140150_P01	GRMZM2G140150_P01GRMZM2G140150_P01	homo	Saccharomyces cerevisiae	OnetoOne	Inparanoid	YIR010W	YER178W	DSN1	PDA1	N/A	N/A	PF00676	PF00676	AffinityCapture-MS				AkiyoshiB(2010)	21107429
GRMZM2G140150_P01	GRMZM2G140150_P01	GRMZM2G140150_P01GRMZM2G140150_P01	homo	Saccharomyces cerevisiae	OnetoOne	Inparanoid	YKL049C	YER178W	CSE4	PDA1	CSL2	N/A	PF00676	PF00676	AffinityCapture-MS				RanjitkarP(2010)	21070971
GRMZM2G140150_P01	GRMZM2G140150_P01	GRMZM2G140150_P01GRMZM2G140150_P01	homo	Saccharomyces cerevisiae	OnetoOne	Inparanoid	YNL255C	YER178W	GIS2	PDA1	N/A	N/A	PF00676	PF00676	AffinityCapture-MS				SammonsMA(2011)	21277287
GRMZM2G140150_P01	GRMZM2G140150_P01	GRMZM2G140150_P01GRMZM2G140150_P01	homo	Saccharomyces cerevisiae	OnetoOne	Inparanoid	YLR340W	YER178W	RPP0	PDA1	RPL10E	N/A	PF00676	PF00676	AffinityCapture-MS				KrokowskiD(2007)	17307145
GRMZM2G140150_P01	GRMZM2G140150_P01	GRMZM2G140150_P01GRMZM2G140150_P01	homo	Saccharomyces cerevisiae	OnetoOne	Inparanoid	YLL039C	YER178W	UBI4	PDA1	SCD2|UB14	N/A	PF00676	PF00676	AffinityCapture-MS				ZivI(2011)	21427232
GRMZM2G140150_P01	GRMZM2G140150_P01	GRMZM2G140150_P01GRMZM2G140150_P01	homo	Saccharomyces cerevisiae	OnetoOne	Inparanoid	YKR016W	YER178W	FCJ1	PDA1	FMP13|AIM28	N/A	PF00676	PF00676	AffinityCapture-MS				vonderMalsburgK(2011)	21944719
GRMZM2G140150_P01	GRMZM2G140150_P01	GRMZM2G140150_P01GRMZM2G140150_P01	homo	Saccharomyces cerevisiae	OnetoOne	Inparanoid	YGL122C	YER178W	NAB2	PDA1	N/A	N/A	PF00676	PF00676	AffinityCapture-RNA				BatisseJ(2009)	19840948
GRMZM2G140150_P01	GRMZM2G140150_P01	GRMZM2G140150_P01GRMZM2G140150_P01	homo	Saccharomyces cerevisiae	OnetoOne	Inparanoid	YFR009W	YER178W	GCN20	PDA1	N/A	N/A	PF00676	PF00676	NegativeGenetic				CollinsSR(2007)	17314980
GRMZM2G140150_P01	GRMZM2G140150_P01	GRMZM2G140150_P01GRMZM2G140150_P01	homo	Saccharomyces cerevisiae	OnetoOne	Inparanoid	YER053C	YER178W	PIC2	PDA1	N/A	N/A	PF00676	PF00676	NegativeGenetic				SzappanosB(2011)	21623372
GRMZM2G140150_P01	GRMZM2G140150_P01	GRMZM2G140150_P01GRMZM2G140150_P01	homo	Saccharomyces cerevisiae	OnetoOne	Inparanoid	YKL216W	YER178W	URA1	PDA1	N/A	N/A	PF00676	PF00676	NegativeGenetic				SzappanosB(2011)	21623372
GRMZM2G140150_P01	GRMZM2G140150_P01	GRMZM2G140150_P01GRMZM2G140150_P01	homo	Saccharomyces cerevisiae	OnetoOne	Inparanoid	YGL227W	YER178W	VID30	PDA1	GID1	N/A	PF00676	PF00676	NegativeGenetic				CollinsSR(2007)	17314980
GRMZM2G140150_P01	GRMZM2G140150_P01	GRMZM2G140150_P01GRMZM2G140150_P01	homo	Saccharomyces cerevisiae	OnetoOne	Inparanoid	YMR135C	YER178W	GID8	PDA1	DCR1	N/A	PF00676	PF00676	NegativeGenetic				CollinsSR(2007)	17314980
GRMZM2G140150_P01	GRMZM2G140150_P01	GRMZM2G140150_P01GRMZM2G140150_P01	homo	Saccharomyces cerevisiae	OnetoOne	Inparanoid	YPL254W	YER178W	HFI1	PDA1	GAN1|SRM12|SUP110|ADA1	N/A	PF00676	PF00676	NegativeGenetic				CollinsSR(2007)	17314980
GRMZM2G140150_P01	GRMZM2G140150_P01	GRMZM2G140150_P01GRMZM2G140150_P01	homo	Saccharomyces cerevisiae	OnetoOne	Inparanoid	YIL017C	YER178W	VID28	PDA1	GID5|YIL017W	N/A	PF00676	PF00676	NegativeGenetic				CollinsSR(2007)	17314980
GRMZM2G140150_P01	GRMZM2G140150_P01	GRMZM2G140150_P01GRMZM2G140150_P01	homo	Saccharomyces cerevisiae	OnetoOne	Inparanoid	YLR418C	YER178W	CDC73	PDA1	N/A	N/A	PF00676	PF00676	NegativeGenetic				CollinsSR(2007)	17314980
GRMZM2G140150_P01	GRMZM2G140150_P01	GRMZM2G140150_P01GRMZM2G140150_P01	homo	Saccharomyces cerevisiae	OnetoOne	Inparanoid	YGL195W	YER178W	GCN1	PDA1	AAS103|NDR1	N/A	PF00676	PF00676	NegativeGenetic				CollinsSR(2007)	17314980
GRMZM2G140150_P01	GRMZM2G140150_P01	GRMZM2G140150_P01GRMZM2G140150_P01	homo	Saccharomyces cerevisiae	OnetoOne	Inparanoid	YIL097W	YER178W	FYV10	PDA1	GID9	N/A	PF00676	PF00676	NegativeGenetic				CollinsSR(2007)	17314980
GRMZM2G140150_P01	GRMZM2G140150_P01	GRMZM2G140150_P01GRMZM2G140150_P01	homo	Saccharomyces cerevisiae	OnetoOne	Inparanoid	YNL315C	YER178W	ATP11	PDA1	N/A	N/A	PF00676	PF00676	NegativeGenetic				CollinsSR(2007)	17314980
GRMZM2G140150_P01	GRMZM2G140150_P01	GRMZM2G140150_P01GRMZM2G140150_P01	homo	Saccharomyces cerevisiae	OnetoOne	Inparanoid	YLR079W	YER178W	SIC1	PDA1	SDB25	N/A	PF00676	PF00676	NegativeGenetic				CollinsSR(2007)	17314980
GRMZM2G140150_P01	GRMZM2G140150_P01	GRMZM2G140150_P01GRMZM2G140150_P01	homo	Saccharomyces cerevisiae	OnetoOne	Inparanoid	YML098W	YER178W	TAF13	PDA1	TAF19|FUN81	N/A	PF00676	PF00676	NegativeGenetic				CollinsSR(2007)	17314980
GRMZM2G140150_P01	GRMZM2G140150_P01	GRMZM2G140150_P01GRMZM2G140150_P01	homo	Saccharomyces cerevisiae	OnetoOne	Inparanoid	YOR039W	YER178W	CKB2	PDA1	N/A	N/A	PF00676	PF00676	NegativeGenetic				CollinsSR(2007)	17314980
GRMZM2G140150_P01	GRMZM2G140150_P01	GRMZM2G140150_P01GRMZM2G140150_P01	homo	Saccharomyces cerevisiae	OnetoOne	Inparanoid	YJL115W	YER178W	ASF1	PDA1	CIA1	N/A	PF00676	PF00676	NegativeGenetic				CollinsSR(2007)	17314980
GRMZM2G140150_P01	GRMZM2G140150_P01	GRMZM2G140150_P01GRMZM2G140150_P01	homo	Saccharomyces cerevisiae	OnetoOne	Inparanoid	YNL021W	YER178W	HDA1	PDA1	N/A	N/A	PF00676	PF00676	NegativeGenetic				CollinsSR(2007)	17314980
GRMZM2G140150_P01	GRMZM2G140150_P01	GRMZM2G140150_P01GRMZM2G140150_P01	homo	Saccharomyces cerevisiae	OnetoOne	Inparanoid	YOL067C	YER178W	RTG1	PDA1	N/A	N/A	PF00676	PF00676	NegativeGenetic				CollinsSR(2007)	17314980
GRMZM2G140150_P01	GRMZM2G140150_P01	GRMZM2G140150_P01GRMZM2G140150_P01	homo	Saccharomyces cerevisiae	OnetoOne	Inparanoid	YOR026W	YER178W	BUB3	PDA1	N/A	N/A	PF00676	PF00676	NegativeGenetic				CollinsSR(2007)	17314980
GRMZM2G140150_P01	GRMZM2G140150_P01	GRMZM2G140150_P01GRMZM2G140150_P01	homo	Saccharomyces cerevisiae	OnetoOne	Inparanoid	YLR263W	YER178W	RED1	PDA1	N/A	N/A	PF00676	PF00676	NegativeGenetic				CollinsSR(2007)	17314980
GRMZM2G140150_P01	GRMZM2G140150_P01	GRMZM2G140150_P01GRMZM2G140150_P01	homo	Saccharomyces cerevisiae	OnetoOne	Inparanoid	YOR172W	YER178W	YRM1	PDA1	N/A	N/A	PF00676	PF00676	NegativeGenetic				CollinsSR(2007)	17314980
GRMZM2G140150_P01	GRMZM2G140150_P01	GRMZM2G140150_P01GRMZM2G140150_P01	homo	Saccharomyces cerevisiae	OnetoOne	Inparanoid	YJR140C	YER178W	HIR3	PDA1	HPC1	N/A	PF00676	PF00676	NegativeGenetic				CollinsSR(2007)	17314980
GRMZM2G140150_P01	GRMZM2G140150_P01	GRMZM2G140150_P01GRMZM2G140150_P01	homo	Saccharomyces cerevisiae	OnetoOne	Inparanoid	YBR060C	YER178W	ORC2	PDA1	SIR5|RRR1	N/A	PF00676	PF00676	NegativeGenetic				CostanzoM(2010)	20093466
GRMZM2G140150_P01	GRMZM2G140150_P01	GRMZM2G140150_P01GRMZM2G140150_P01	homo	Saccharomyces cerevisiae	OnetoOne	Inparanoid	YBR077C	YER178W	SLM4	PDA1	EGO3|GSE1|NIR1	N/A	PF00676	PF00676	NegativeGenetic				CostanzoM(2010)	20093466
GRMZM2G140150_P01	GRMZM2G140150_P01	GRMZM2G140150_P01GRMZM2G140150_P01	homo	Saccharomyces cerevisiae	OnetoOne	Inparanoid	YBR104W	YER178W	YMC2	PDA1	N/A	N/A	PF00676	PF00676	NegativeGenetic				CostanzoM(2010)	20093466
GRMZM2G140150_P01	GRMZM2G140150_P01	GRMZM2G140150_P01GRMZM2G140150_P01	homo	Saccharomyces cerevisiae	OnetoOne	Inparanoid	YBR105C	YER178W	VID24	PDA1	GID4	N/A	PF00676	PF00676	NegativeGenetic				CostanzoM(2010)	20093466
GRMZM2G140150_P01	GRMZM2G140150_P01	GRMZM2G140150_P01GRMZM2G140150_P01	homo	Saccharomyces cerevisiae	OnetoOne	Inparanoid	YBR257W	YER178W	POP4	PDA1	N/A	N/A	PF00676	PF00676	NegativeGenetic				CostanzoM(2010)	20093466
GRMZM2G140150_P01	GRMZM2G140150_P01	GRMZM2G140150_P01GRMZM2G140150_P01	homo	Saccharomyces cerevisiae	OnetoOne	Inparanoid	YCL016C	YER178W	DCC1	PDA1	N/A	N/A	PF00676	PF00676	NegativeGenetic				CostanzoM(2010)	20093466
GRMZM2G140150_P01	GRMZM2G140150_P01	GRMZM2G140150_P01GRMZM2G140150_P01	homo	Saccharomyces cerevisiae	OnetoOne	Inparanoid	YCR016W	YER178W	YCR016W	PDA1	N/A	N/A	PF00676	PF00676	NegativeGenetic				CostanzoM(2010)	20093466
GRMZM2G140150_P01	GRMZM2G140150_P01	GRMZM2G140150_P01GRMZM2G140150_P01	homo	Saccharomyces cerevisiae	OnetoOne	Inparanoid	YCR053W	YER178W	THR4	PDA1	N/A	N/A	PF00676	PF00676	NegativeGenetic				CostanzoM(2010)	20093466
GRMZM2G140150_P01	GRMZM2G140150_P01	GRMZM2G140150_P01GRMZM2G140150_P01	homo	Saccharomyces cerevisiae	OnetoOne	Inparanoid	YDL212W	YER178W	SHR3	PDA1	APF1	N/A	PF00676	PF00676	NegativeGenetic				CostanzoM(2010)	20093466
GRMZM2G140150_P01	GRMZM2G140150_P01	GRMZM2G140150_P01GRMZM2G140150_P01	homo	Saccharomyces cerevisiae	OnetoOne	Inparanoid	YDR074W	YER178W	TPS2	PDA1	PFK3|HOG2	N/A	PF00676	PF00676	NegativeGenetic				CostanzoM(2010)	20093466
GRMZM2G140150_P01	GRMZM2G140150_P01	GRMZM2G140150_P01GRMZM2G140150_P01	homo	Saccharomyces cerevisiae	OnetoOne	Inparanoid	YDR088C	YER178W	SLU7	PDA1	SLT17	N/A	PF00676	PF00676	NegativeGenetic				CostanzoM(2010)	20093466
GRMZM2G140150_P01	GRMZM2G140150_P01	GRMZM2G140150_P01GRMZM2G140150_P01	homo	Saccharomyces cerevisiae	OnetoOne	Inparanoid	YDR120C	YER178W	TRM1	PDA1	N/A	N/A	PF00676	PF00676	NegativeGenetic				CostanzoM(2010)	20093466
GRMZM2G140150_P01	GRMZM2G140150_P01	GRMZM2G140150_P01GRMZM2G140150_P01	homo	Saccharomyces cerevisiae	OnetoOne	Inparanoid	YDR127W	YER178W	ARO1	PDA1	N/A	N/A	PF00676	PF00676	NegativeGenetic				CostanzoM(2010)	20093466
GRMZM2G140150_P01	GRMZM2G140150_P01	GRMZM2G140150_P01GRMZM2G140150_P01	homo	Saccharomyces cerevisiae	OnetoOne	Inparanoid	YDR148C	YER178W	KGD2	PDA1	N/A	N/A	PF00676	PF00676	NegativeGenetic				CostanzoM(2010)	20093466
GRMZM2G140150_P01	GRMZM2G140150_P01	GRMZM2G140150_P01GRMZM2G140150_P01	homo	Saccharomyces cerevisiae	OnetoOne	Inparanoid	YDR159W	YER178W	SAC3	PDA1	LEP1	N/A	PF00676	PF00676	NegativeGenetic				CostanzoM(2010)	20093466
GRMZM2G140150_P01	GRMZM2G140150_P01	GRMZM2G140150_P01GRMZM2G140150_P01	homo	Saccharomyces cerevisiae	OnetoOne	Inparanoid	YDR180W	YER178W	SCC2	PDA1	N/A	N/A	PF00676	PF00676	NegativeGenetic				CostanzoM(2010)	20093466
GRMZM2G140150_P01	GRMZM2G140150_P01	GRMZM2G140150_P01GRMZM2G140150_P01	homo	Saccharomyces cerevisiae	OnetoOne	Inparanoid	YDR244W	YER178W	PEX5	PDA1	PAS10	N/A	PF00676	PF00676	NegativeGenetic				CostanzoM(2010)	20093466
GRMZM2G140150_P01	GRMZM2G140150_P01	GRMZM2G140150_P01GRMZM2G140150_P01	homo	Saccharomyces cerevisiae	OnetoOne	Inparanoid	YDR254W	YER178W	CHL4	PDA1	MCM17|CTF17	N/A	PF00676	PF00676	NegativeGenetic				CostanzoM(2010)	20093466
GRMZM2G140150_P01	GRMZM2G140150_P01	GRMZM2G140150_P01GRMZM2G140150_P01	homo	Saccharomyces cerevisiae	OnetoOne	Inparanoid	YDR316W	YER178W	OMS1	PDA1	N/A	N/A	PF00676	PF00676	NegativeGenetic				CostanzoM(2010)	20093466
GRMZM2G140150_P01	GRMZM2G140150_P01	GRMZM2G140150_P01GRMZM2G140150_P01	homo	Saccharomyces cerevisiae	OnetoOne	Inparanoid	YDR385W	YER178W	EFT2	PDA1	N/A	N/A	PF00676	PF00676	NegativeGenetic				CostanzoM(2010)	20093466
GRMZM2G140150_P01	GRMZM2G140150_P01	GRMZM2G140150_P01GRMZM2G140150_P01	homo	Saccharomyces cerevisiae	OnetoOne	Inparanoid	YDR512C	YER178W	EMI1	PDA1	N/A	N/A	PF00676	PF00676	NegativeGenetic				CostanzoM(2010)	20093466
GRMZM2G140150_P01	GRMZM2G140150_P01	GRMZM2G140150_P01GRMZM2G140150_P01	homo	Saccharomyces cerevisiae	OnetoOne	Inparanoid	YDR522C	YER178W	SPS2	PDA1	N/A	N/A	PF00676	PF00676	NegativeGenetic				CostanzoM(2010)	20093466
GRMZM2G140150_P01	GRMZM2G140150_P01	GRMZM2G140150_P01GRMZM2G140150_P01	homo	Saccharomyces cerevisiae	OnetoOne	Inparanoid	YDR542W	YER178W	PAU10	PDA1	N/A	N/A	PF00676	PF00676	NegativeGenetic				CostanzoM(2010)	20093466
GRMZM2G140150_P01	GRMZM2G140150_P01	GRMZM2G140150_P01GRMZM2G140150_P01	homo	Saccharomyces cerevisiae	OnetoOne	Inparanoid	YEL057C	YER178W	YEL057C	PDA1	N/A	N/A	PF00676	PF00676	NegativeGenetic				CostanzoM(2010)	20093466
GRMZM2G140150_P01	GRMZM2G140150_P01	GRMZM2G140150_P01GRMZM2G140150_P01	homo	Saccharomyces cerevisiae	OnetoOne	Inparanoid	YEL050C	YER178W	RML2	PDA1	N/A	N/A	PF00676	PF00676	NegativeGenetic				CostanzoM(2010)	20093466
GRMZM2G140150_P01	GRMZM2G140150_P01	GRMZM2G140150_P01GRMZM2G140150_P01	homo	Saccharomyces cerevisiae	OnetoOne	Inparanoid	YER016W	YER178W	BIM1	PDA1	YEB1	N/A	PF00676	PF00676	NegativeGenetic				CostanzoM(2010)	20093466
GRMZM2G140150_P01	GRMZM2G140150_P01	GRMZM2G140150_P01GRMZM2G140150_P01	homo	Saccharomyces cerevisiae	OnetoOne	Inparanoid	YER061C	YER178W	CEM1	PDA1	N/A	N/A	PF00676	PF00676	NegativeGenetic				CostanzoM(2010)	20093466
GRMZM2G140150_P01	GRMZM2G140150_P01	GRMZM2G140150_P01GRMZM2G140150_P01	homo	Saccharomyces cerevisiae	OnetoOne	Inparanoid	YGL227W	YER178W	VID30	PDA1	GID1	N/A	PF00676	PF00676	NegativeGenetic				CostanzoM(2010)	20093466
GRMZM2G140150_P01	GRMZM2G140150_P01	GRMZM2G140150_P01GRMZM2G140150_P01	homo	Saccharomyces cerevisiae	OnetoOne	Inparanoid	YGL195W	YER178W	GCN1	PDA1	AAS103|NDR1	N/A	PF00676	PF00676	NegativeGenetic				CostanzoM(2010)	20093466
GRMZM2G140150_P01	GRMZM2G140150_P01	GRMZM2G140150_P01GRMZM2G140150_P01	homo	Saccharomyces cerevisiae	OnetoOne	Inparanoid	YGL148W	YER178W	ARO2	PDA1	N/A	N/A	PF00676	PF00676	NegativeGenetic				CostanzoM(2010)	20093466
GRMZM2G140150_P01	GRMZM2G140150_P01	GRMZM2G140150_P01GRMZM2G140150_P01	homo	Saccharomyces cerevisiae	OnetoOne	Inparanoid	YGL003C	YER178W	CDH1	PDA1	HCT1	N/A	PF00676	PF00676	NegativeGenetic				CostanzoM(2010)	20093466
GRMZM2G140150_P01	GRMZM2G140150_P01	GRMZM2G140150_P01GRMZM2G140150_P01	homo	Saccharomyces cerevisiae	OnetoOne	Inparanoid	YGR133W	YER178W	PEX4	PDA1	UBC10|PAS2	N/A	PF00676	PF00676	NegativeGenetic				CostanzoM(2010)	20093466
GRMZM2G140150_P01	GRMZM2G140150_P01	GRMZM2G140150_P01GRMZM2G140150_P01	homo	Saccharomyces cerevisiae	OnetoOne	Inparanoid	YGR230W	YER178W	BNS1	PDA1	N/A	N/A	PF00676	PF00676	NegativeGenetic				CostanzoM(2010)	20093466
GRMZM2G140150_P01	GRMZM2G140150_P01	GRMZM2G140150_P01GRMZM2G140150_P01	homo	Saccharomyces cerevisiae	OnetoOne	Inparanoid	YHR116W	YER178W	COX23	PDA1	N/A	N/A	PF00676	PF00676	NegativeGenetic				CostanzoM(2010)	20093466
GRMZM2G140150_P01	GRMZM2G140150_P01	GRMZM2G140150_P01GRMZM2G140150_P01	homo	Saccharomyces cerevisiae	OnetoOne	Inparanoid	YHR189W	YER178W	PTH1	PDA1	N/A	N/A	PF00676	PF00676	NegativeGenetic				CostanzoM(2010)	20093466
GRMZM2G140150_P01	GRMZM2G140150_P01	GRMZM2G140150_P01GRMZM2G140150_P01	homo	Saccharomyces cerevisiae	OnetoOne	Inparanoid	YHR191C	YER178W	CTF8	PDA1	N/A	N/A	PF00676	PF00676	NegativeGenetic				CostanzoM(2010)	20093466
GRMZM2G140150_P01	GRMZM2G140150_P01	GRMZM2G140150_P01GRMZM2G140150_P01	homo	Saccharomyces cerevisiae	OnetoOne	Inparanoid	YIL097W	YER178W	FYV10	PDA1	GID9	N/A	PF00676	PF00676	NegativeGenetic				CostanzoM(2010)	20093466
GRMZM2G140150_P01	GRMZM2G140150_P01	GRMZM2G140150_P01GRMZM2G140150_P01	homo	Saccharomyces cerevisiae	OnetoOne	Inparanoid	YIL017C	YER178W	VID28	PDA1	GID5|YIL017W	N/A	PF00676	PF00676	NegativeGenetic				CostanzoM(2010)	20093466
GRMZM2G140150_P01	GRMZM2G140150_P01	GRMZM2G140150_P01GRMZM2G140150_P01	homo	Saccharomyces cerevisiae	OnetoOne	Inparanoid	YJL180C	YER178W	ATP12	PDA1	N/A	N/A	PF00676	PF00676	NegativeGenetic				CostanzoM(2010)	20093466
GRMZM2G140150_P01	GRMZM2G140150_P01	GRMZM2G140150_P01GRMZM2G140150_P01	homo	Saccharomyces cerevisiae	OnetoOne	Inparanoid	YJL085W	YER178W	EXO70	PDA1	N/A	N/A	PF00676	PF00676	NegativeGenetic				CostanzoM(2010)	20093466
GRMZM2G140150_P01	GRMZM2G140150_P01	GRMZM2G140150_P01GRMZM2G140150_P01	homo	Saccharomyces cerevisiae	OnetoOne	Inparanoid	YJL074C	YER178W	SMC3	PDA1	N/A	N/A	PF00676	PF00676	NegativeGenetic				CostanzoM(2010)	20093466
GRMZM2G140150_P01	GRMZM2G140150_P01	GRMZM2G140150_P01GRMZM2G140150_P01	homo	Saccharomyces cerevisiae	OnetoOne	Inparanoid	YJL004C	YER178W	SYS1	PDA1	N/A	N/A	PF00676	PF00676	NegativeGenetic				CostanzoM(2010)	20093466
GRMZM2G140150_P01	GRMZM2G140150_P01	GRMZM2G140150_P01GRMZM2G140150_P01	homo	Saccharomyces cerevisiae	OnetoOne	Inparanoid	YJR045C	YER178W	SSC1	PDA1	ENS1	N/A	PF00676	PF00676	NegativeGenetic				CostanzoM(2010)	20093466
GRMZM2G140150_P01	GRMZM2G140150_P01	GRMZM2G140150_P01GRMZM2G140150_P01	homo	Saccharomyces cerevisiae	OnetoOne	Inparanoid	YJR096W	YER178W	YJR096W	PDA1	N/A	N/A	PF00676	PF00676	NegativeGenetic				CostanzoM(2010)	20093466
GRMZM2G140150_P01	GRMZM2G140150_P01	GRMZM2G140150_P01GRMZM2G140150_P01	homo	Saccharomyces cerevisiae	OnetoOne	Inparanoid	YJR120W	YER178W	YJR120W	PDA1	N/A	N/A	PF00676	PF00676	NegativeGenetic				CostanzoM(2010)	20093466
GRMZM2G140150_P01	GRMZM2G140150_P01	GRMZM2G140150_P01GRMZM2G140150_P01	homo	Saccharomyces cerevisiae	OnetoOne	Inparanoid	YJR139C	YER178W	HOM6	PDA1	N/A	N/A	PF00676	PF00676	NegativeGenetic				CostanzoM(2010)	20093466
GRMZM2G140150_P01	GRMZM2G140150_P01	GRMZM2G140150_P01GRMZM2G140150_P01	homo	Saccharomyces cerevisiae	OnetoOne	Inparanoid	YKL198C	YER178W	PTK1	PDA1	STK1|KKT8|YKT9|POT1|YKL199C	N/A	PF00676	PF00676	NegativeGenetic				CostanzoM(2010)	20093466
GRMZM2G140150_P01	GRMZM2G140150_P01	GRMZM2G140150_P01GRMZM2G140150_P01	homo	Saccharomyces cerevisiae	OnetoOne	Inparanoid	YKL085W	YER178W	MDH1	PDA1	N/A	N/A	PF00676	PF00676	NegativeGenetic				CostanzoM(2010)	20093466
GRMZM2G140150_P01	GRMZM2G140150_P01	GRMZM2G140150_P01GRMZM2G140150_P01	homo	Saccharomyces cerevisiae	OnetoOne	Inparanoid	YKL040C	YER178W	NFU1	PDA1	NUB1	N/A	PF00676	PF00676	NegativeGenetic				CostanzoM(2010)	20093466
GRMZM2G140150_P01	GRMZM2G140150_P01	GRMZM2G140150_P01GRMZM2G140150_P01	homo	Saccharomyces cerevisiae	OnetoOne	Inparanoid	YKL002W	YER178W	DID4	PDA1	VPS14|VPT14|VPS2|REN1|CHM2|VPL2|GRD7	N/A	PF00676	PF00676	NegativeGenetic				CostanzoM(2010)	20093466
GRMZM2G140150_P01	GRMZM2G140150_P01	GRMZM2G140150_P01GRMZM2G140150_P01	homo	Saccharomyces cerevisiae	OnetoOne	Inparanoid	YKR018C	YER178W	YKR018C	PDA1	N/A	N/A	PF00676	PF00676	NegativeGenetic				CostanzoM(2010)	20093466
GRMZM2G140150_P01	GRMZM2G140150_P01	GRMZM2G140150_P01GRMZM2G140150_P01	homo	Saccharomyces cerevisiae	OnetoOne	Inparanoid	YLR008C	YER178W	PAM18	PDA1	TIM14	N/A	PF00676	PF00676	NegativeGenetic				CostanzoM(2010)	20093466
GRMZM2G140150_P01	GRMZM2G140150_P01	GRMZM2G140150_P01GRMZM2G140150_P01	homo	Saccharomyces cerevisiae	OnetoOne	Inparanoid	YLR079W	YER178W	SIC1	PDA1	SDB25	N/A	PF00676	PF00676	NegativeGenetic				CostanzoM(2010)	20093466
GRMZM2G140150_P01	GRMZM2G140150_P01	GRMZM2G140150_P01GRMZM2G140150_P01	homo	Saccharomyces cerevisiae	OnetoOne	Inparanoid	YLR170C	YER178W	APS1	PDA1	YAP19	N/A	PF00676	PF00676	NegativeGenetic				CostanzoM(2010)	20093466
GRMZM2G140150_P01	GRMZM2G140150_P01	GRMZM2G140150_P01GRMZM2G140150_P01	homo	Saccharomyces cerevisiae	OnetoOne	Inparanoid	YLR314C	YER178W	CDC3	PDA1	N/A	N/A	PF00676	PF00676	NegativeGenetic				CostanzoM(2010)	20093466
GRMZM2G140150_P01	GRMZM2G140150_P01	GRMZM2G140150_P01GRMZM2G140150_P01	homo	Saccharomyces cerevisiae	OnetoOne	Inparanoid	YLR350W	YER178W	ORM2	PDA1	N/A	N/A	PF00676	PF00676	NegativeGenetic				CostanzoM(2010)	20093466
GRMZM2G140150_P01	GRMZM2G140150_P01	GRMZM2G140150_P01GRMZM2G140150_P01	homo	Saccharomyces cerevisiae	OnetoOne	Inparanoid	YLR357W	YER178W	RSC2	PDA1	N/A	N/A	PF00676	PF00676	NegativeGenetic				CostanzoM(2010)	20093466
GRMZM2G140150_P01	GRMZM2G140150_P01	GRMZM2G140150_P01GRMZM2G140150_P01	homo	Saccharomyces cerevisiae	OnetoOne	Inparanoid	YML128C	YER178W	MSC1	PDA1	N/A	N/A	PF00676	PF00676	NegativeGenetic				CostanzoM(2010)	20093466
GRMZM2G140150_P01	GRMZM2G140150_P01	GRMZM2G140150_P01GRMZM2G140150_P01	homo	Saccharomyces cerevisiae	OnetoOne	Inparanoid	YML114C	YER178W	TAF8	PDA1	TAF65	N/A	PF00676	PF00676	NegativeGenetic				CostanzoM(2010)	20093466
GRMZM2G140150_P01	GRMZM2G140150_P01	GRMZM2G140150_P01GRMZM2G140150_P01	homo	Saccharomyces cerevisiae	OnetoOne	Inparanoid	YMR026C	YER178W	PEX12	PDA1	PAS11	N/A	PF00676	PF00676	NegativeGenetic				CostanzoM(2010)	20093466
GRMZM2G140150_P01	GRMZM2G140150_P01	GRMZM2G140150_P01GRMZM2G140150_P01	homo	Saccharomyces cerevisiae	OnetoOne	Inparanoid	YMR135C	YER178W	GID8	PDA1	DCR1	N/A	PF00676	PF00676	NegativeGenetic				CostanzoM(2010)	20093466
GRMZM2G140150_P01	GRMZM2G140150_P01	GRMZM2G140150_P01GRMZM2G140150_P01	homo	Saccharomyces cerevisiae	OnetoOne	Inparanoid	YNL315C	YER178W	ATP11	PDA1	N/A	N/A	PF00676	PF00676	NegativeGenetic				CostanzoM(2010)	20093466
GRMZM2G140150_P01	GRMZM2G140150_P01	GRMZM2G140150_P01GRMZM2G140150_P01	homo	Saccharomyces cerevisiae	OnetoOne	Inparanoid	YNL229C	YER178W	URE2	PDA1	N/A	N/A	PF00676	PF00676	NegativeGenetic				CostanzoM(2010)	20093466
GRMZM2G140150_P01	GRMZM2G140150_P01	GRMZM2G140150_P01GRMZM2G140150_P01	homo	Saccharomyces cerevisiae	OnetoOne	Inparanoid	YNL169C	YER178W	PSD1	PDA1	N/A	N/A	PF00676	PF00676	NegativeGenetic				CostanzoM(2010)	20093466
GRMZM2G140150_P01	GRMZM2G140150_P01	GRMZM2G140150_P01GRMZM2G140150_P01	homo	Saccharomyces cerevisiae	OnetoOne	Inparanoid	YNR006W	YER178W	VPS27	PDA1	GRD11|VPL23|VPT27|SSV17|DID7	N/A	PF00676	PF00676	NegativeGenetic				CostanzoM(2010)	20093466
GRMZM2G140150_P01	GRMZM2G140150_P01	GRMZM2G140150_P01GRMZM2G140150_P01	homo	Saccharomyces cerevisiae	OnetoOne	Inparanoid	YOR033C	YER178W	EXO1	PDA1	DHS1	N/A	PF00676	PF00676	NegativeGenetic				CostanzoM(2010)	20093466
GRMZM2G140150_P01	GRMZM2G140150_P01	GRMZM2G140150_P01GRMZM2G140150_P01	homo	Saccharomyces cerevisiae	OnetoOne	Inparanoid	YOR043W	YER178W	WHI2	PDA1	N/A	N/A	PF00676	PF00676	NegativeGenetic				CostanzoM(2010)	20093466
GRMZM2G140150_P01	GRMZM2G140150_P01	GRMZM2G140150_P01GRMZM2G140150_P01	homo	Saccharomyces cerevisiae	OnetoOne	Inparanoid	YOR108W	YER178W	LEU9	PDA1	N/A	N/A	PF00676	PF00676	NegativeGenetic				CostanzoM(2010)	20093466
GRMZM2G140150_P01	GRMZM2G140150_P01	GRMZM2G140150_P01GRMZM2G140150_P01	homo	Saccharomyces cerevisiae	OnetoOne	Inparanoid	YOR184W	YER178W	SER1	PDA1	ADE9	N/A	PF00676	PF00676	NegativeGenetic				CostanzoM(2010)	20093466
GRMZM2G140150_P01	GRMZM2G140150_P01	GRMZM2G140150_P01GRMZM2G140150_P01	homo	Saccharomyces cerevisiae	OnetoOne	Inparanoid	YOR211C	YER178W	MGM1	PDA1	MNA1	N/A	PF00676	PF00676	NegativeGenetic				CostanzoM(2010)	20093466
GRMZM2G140150_P01	GRMZM2G140150_P01	GRMZM2G140150_P01GRMZM2G140150_P01	homo	Saccharomyces cerevisiae	OnetoOne	Inparanoid	YOR221C	YER178W	MCT1	PDA1	N/A	N/A	PF00676	PF00676	NegativeGenetic				CostanzoM(2010)	20093466
GRMZM2G140150_P01	GRMZM2G140150_P01	GRMZM2G140150_P01GRMZM2G140150_P01	homo	Saccharomyces cerevisiae	OnetoOne	Inparanoid	YOR374W	YER178W	ALD4	PDA1	ALD7	N/A	PF00676	PF00676	NegativeGenetic				CostanzoM(2010)	20093466
GRMZM2G140150_P01	GRMZM2G140150_P01	GRMZM2G140150_P01GRMZM2G140150_P01	homo	Saccharomyces cerevisiae	OnetoOne	Inparanoid	YOR393W	YER178W	ERR1	PDA1	N/A	N/A	PF00676	PF00676	NegativeGenetic				CostanzoM(2010)	20093466
GRMZM2G140150_P01	GRMZM2G140150_P01	GRMZM2G140150_P01GRMZM2G140150_P01	homo	Saccharomyces cerevisiae	OnetoOne	Inparanoid	YPL227C	YER178W	ALG5	PDA1	N/A	N/A	PF00676	PF00676	NegativeGenetic				CostanzoM(2010)	20093466
GRMZM2G140150_P01	GRMZM2G140150_P01	GRMZM2G140150_P01GRMZM2G140150_P01	homo	Saccharomyces cerevisiae	OnetoOne	Inparanoid	YPL202C	YER178W	AFT2	PDA1	N/A	N/A	PF00676	PF00676	NegativeGenetic				CostanzoM(2010)	20093466
GRMZM2G140150_P01	GRMZM2G140150_P01	GRMZM2G140150_P01GRMZM2G140150_P01	homo	Saccharomyces cerevisiae	OnetoOne	Inparanoid	YPL194W	YER178W	DDC1	PDA1	N/A	N/A	PF00676	PF00676	NegativeGenetic				CostanzoM(2010)	20093466
GRMZM2G140150_P01	GRMZM2G140150_P01	GRMZM2G140150_P01GRMZM2G140150_P01	homo	Saccharomyces cerevisiae	OnetoOne	Inparanoid	YPL159C	YER178W	PET20	PDA1	N/A	N/A	PF00676	PF00676	NegativeGenetic				CostanzoM(2010)	20093466
GRMZM2G140150_P01	GRMZM2G140150_P01	GRMZM2G140150_P01GRMZM2G140150_P01	homo	Saccharomyces cerevisiae	OnetoOne	Inparanoid	YPL150W	YER178W	YPL150W	PDA1	N/A	N/A	PF00676	PF00676	NegativeGenetic				CostanzoM(2010)	20093466
GRMZM2G140150_P01	GRMZM2G140150_P01	GRMZM2G140150_P01GRMZM2G140150_P01	homo	Saccharomyces cerevisiae	OnetoOne	Inparanoid	YPL145C	YER178W	KES1	PDA1	BSR3|LPI3|OSH4	N/A	PF00676	PF00676	NegativeGenetic				CostanzoM(2010)	20093466
GRMZM2G140150_P01	GRMZM2G140150_P01	GRMZM2G140150_P01GRMZM2G140150_P01	homo	Saccharomyces cerevisiae	OnetoOne	Inparanoid	YPR194C	YER178W	OPT2	PDA1	N/A	N/A	PF00676	PF00676	NegativeGenetic				CostanzoM(2010)	20093466
GRMZM2G140150_P01	GRMZM2G140150_P01	GRMZM2G140150_P01GRMZM2G140150_P01	homo	Saccharomyces cerevisiae	OnetoOne	Inparanoid	YPL061W	YER178W	ALD6	PDA1	ALD1	N/A	PF00676	PF00676	NegativeGenetic				SzappanosB(2011)	21623372
GRMZM2G140150_P01	GRMZM2G140150_P01	GRMZM2G140150_P01GRMZM2G140150_P01	homo	Saccharomyces cerevisiae	OnetoOne	Inparanoid	YGR208W	YER178W	SER2	PDA1	N/A	N/A	PF00676	PF00676	NegativeGenetic				SzappanosB(2011)	21623372
GRMZM2G140150_P01	GRMZM2G140150_P01	GRMZM2G140150_P01GRMZM2G140150_P01	homo	Saccharomyces cerevisiae	OnetoOne	Inparanoid	YBL015W	YER178W	ACH1	PDA1	N/A	N/A	PF00676	PF00676	NegativeGenetic				SzappanosB(2011)	21623372
GRMZM2G140150_P01	GRMZM2G140150_P01	GRMZM2G140150_P01GRMZM2G140150_P01	homo	Saccharomyces cerevisiae	OnetoOne	Inparanoid	YCR005C	YER178W	CIT2	PDA1	N/A	N/A	PF00676	PF00676	NegativeGenetic				SzappanosB(2011)	21623372
GRMZM2G140150_P01	GRMZM2G140150_P01	GRMZM2G140150_P01GRMZM2G140150_P01	homo	Saccharomyces cerevisiae	OnetoOne	Inparanoid	YCR036W	YER178W	RBK1	PDA1	N/A	N/A	PF00676	PF00676	NegativeGenetic				SzappanosB(2011)	21623372
GRMZM2G140150_P01	GRMZM2G140150_P01	GRMZM2G140150_P01GRMZM2G140150_P01	homo	Saccharomyces cerevisiae	OnetoOne	Inparanoid	YLR343W	YER178W	GAS2	PDA1	N/A	N/A	PF00676	PF00676	NegativeGenetic				SzappanosB(2011)	21623372
GRMZM2G140150_P01	GRMZM2G140150_P01	GRMZM2G140150_P01GRMZM2G140150_P01	homo	Saccharomyces cerevisiae	OnetoOne	Inparanoid	YDR232W	YER178W	HEM1	PDA1	CYD1|OLE3	N/A	PF00676	PF00676	NegativeGenetic				SzappanosB(2011)	21623372
GRMZM2G140150_P01	GRMZM2G140150_P01	GRMZM2G140150_P01GRMZM2G140150_P01	homo	Saccharomyces cerevisiae	OnetoOne	Inparanoid	YLR359W	YER178W	ADE13	PDA1	BRA1|BRA8	N/A	PF00676	PF00676	NegativeGenetic				SzappanosB(2011)	21623372
GRMZM2G140150_P01	GRMZM2G140150_P01	GRMZM2G140150_P01GRMZM2G140150_P01	homo	Saccharomyces cerevisiae	OnetoOne	Inparanoid	YGR177C	YER178W	ATF2	PDA1	N/A	N/A	PF00676	PF00676	NegativeGenetic				SzappanosB(2011)	21623372
GRMZM2G140150_P01	GRMZM2G140150_P01	GRMZM2G140150_P01GRMZM2G140150_P01	homo	Saccharomyces cerevisiae	OnetoOne	Inparanoid	YDR127W	YER178W	ARO1	PDA1	N/A	N/A	PF00676	PF00676	NegativeGenetic				SzappanosB(2011)	21623372
GRMZM2G140150_P01	GRMZM2G140150_P01	GRMZM2G140150_P01GRMZM2G140150_P01	homo	Saccharomyces cerevisiae	OnetoOne	Inparanoid	YDR158W	YER178W	HOM2	PDA1	N/A	N/A	PF00676	PF00676	NegativeGenetic				SzappanosB(2011)	21623372
GRMZM2G140150_P01	GRMZM2G140150_P01	GRMZM2G140150_P01GRMZM2G140150_P01	homo	Saccharomyces cerevisiae	OnetoOne	Inparanoid	YGL148W	YER178W	ARO2	PDA1	N/A	N/A	PF00676	PF00676	NegativeGenetic				SzappanosB(2011)	21623372
GRMZM2G140150_P01	GRMZM2G140150_P01	GRMZM2G140150_P01GRMZM2G140150_P01	homo	Saccharomyces cerevisiae	OnetoOne	Inparanoid	YOR142W	YER178W	LSC1	PDA1	N/A	N/A	PF00676	PF00676	NegativeGenetic				SzappanosB(2011)	21623372
GRMZM2G140150_P01	GRMZM2G140150_P01	GRMZM2G140150_P01GRMZM2G140150_P01	homo	Saccharomyces cerevisiae	OnetoOne	Inparanoid	YJL130C	YER178W	URA2	PDA1	N/A	N/A	PF00676	PF00676	NegativeGenetic				SzappanosB(2011)	21623372
GRMZM2G140150_P01	GRMZM2G140150_P01	GRMZM2G140150_P01GRMZM2G140150_P01	homo	Saccharomyces cerevisiae	OnetoOne	Inparanoid	YOR388C	YER178W	FDH1	PDA1	N/A	N/A	PF00676	PF00676	NegativeGenetic				SzappanosB(2011)	21623372
GRMZM2G140150_P01	GRMZM2G140150_P01	GRMZM2G140150_P01GRMZM2G140150_P01	homo	Saccharomyces cerevisiae	OnetoOne	Inparanoid	YBR291C	YER178W	CTP1	PDA1	N/A	N/A	PF00676	PF00676	NegativeGenetic				SzappanosB(2011)	21623372
GRMZM2G140150_P01	GRMZM2G140150_P01	GRMZM2G140150_P01GRMZM2G140150_P01	homo	Saccharomyces cerevisiae	OnetoOne	Inparanoid	YHR002W	YER178W	LEU5	PDA1	N/A	N/A	PF00676	PF00676	NegativeGenetic				SzappanosB(2011)	21623372
GRMZM2G140150_P01	GRMZM2G140150_P01	GRMZM2G140150_P01GRMZM2G140150_P01	homo	Saccharomyces cerevisiae	OnetoOne	Inparanoid	YCR053W	YER178W	THR4	PDA1	N/A	N/A	PF00676	PF00676	NegativeGenetic				SzappanosB(2011)	21623372
GRMZM2G140150_P01	GRMZM2G140150_P01	GRMZM2G140150_P01GRMZM2G140150_P01	homo	Saccharomyces cerevisiae	OnetoOne	Inparanoid	YKL060C	YER178W	FBA1	PDA1	LOT1	N/A	PF00676	PF00676	NegativeGenetic				SzappanosB(2011)	21623372
GRMZM2G140150_P01	GRMZM2G140150_P01	GRMZM2G140150_P01GRMZM2G140150_P01	homo	Saccharomyces cerevisiae	OnetoOne	Inparanoid	YGR244C	YER178W	LSC2	PDA1	N/A	N/A	PF00676	PF00676	NegativeGenetic				SzappanosB(2011)	21623372
GRMZM2G140150_P01	GRMZM2G140150_P01	GRMZM2G140150_P01GRMZM2G140150_P01	homo	Saccharomyces cerevisiae	OnetoOne	Inparanoid	YDR305C	YER178W	HNT2	PDA1	APH1	N/A	PF00676	PF00676	NegativeGenetic				SzappanosB(2011)	21623372
GRMZM2G140150_P01	GRMZM2G140150_P01	GRMZM2G140150_P01GRMZM2G140150_P01	homo	Saccharomyces cerevisiae	OnetoOne	Inparanoid	YLR420W	YER178W	URA4	PDA1	N/A	N/A	PF00676	PF00676	NegativeGenetic				SzappanosB(2011)	21623372
GRMZM2G140150_P01	GRMZM2G140150_P01	GRMZM2G140150_P01GRMZM2G140150_P01	homo	Saccharomyces cerevisiae	OnetoOne	Inparanoid	YJR066W	YER178W	TOR1	PDA1	DRR1	N/A	PF00676	PF00676	NegativeGenetic				SzappanosB(2011)	21623372
GRMZM2G140150_P01	GRMZM2G140150_P01	GRMZM2G140150_P01GRMZM2G140150_P01	homo	Saccharomyces cerevisiae	OnetoOne	Inparanoid	YOR221C	YER178W	MCT1	PDA1	N/A	N/A	PF00676	PF00676	NegativeGenetic				SzappanosB(2011)	21623372
GRMZM2G140150_P01	GRMZM2G140150_P01	GRMZM2G140150_P01GRMZM2G140150_P01	homo	Saccharomyces cerevisiae	OnetoOne	Inparanoid	YJR139C	YER178W	HOM6	PDA1	N/A	N/A	PF00676	PF00676	NegativeGenetic				SzappanosB(2011)	21623372
GRMZM2G140150_P01	GRMZM2G140150_P01	GRMZM2G140150_P01GRMZM2G140150_P01	homo	Saccharomyces cerevisiae	OnetoOne	Inparanoid	YPR060C	YER178W	ARO7	PDA1	OSM2|TYR7|HGS1	N/A	PF00676	PF00676	NegativeGenetic				SzappanosB(2011)	21623372
GRMZM2G140150_P01	GRMZM2G140150_P01	GRMZM2G140150_P01GRMZM2G140150_P01	homo	Saccharomyces cerevisiae	OnetoOne	Inparanoid	YJR144W	YER178W	MGM101	PDA1	MGM9	N/A	PF00676	PF00676	NegativeGenetic				HoppinsS(2011)	21987634
GRMZM2G140150_P01	GRMZM2G140150_P01	GRMZM2G140150_P01GRMZM2G140150_P01	homo	Saccharomyces cerevisiae	OnetoOne	Inparanoid	YKL134C	YER178W	2012-10-01	PDA1	N/A	N/A	PF00676	PF00676	NegativeGenetic				HoppinsS(2011)	21987634
GRMZM2G140150_P01	GRMZM2G140150_P01	GRMZM2G140150_P01GRMZM2G140150_P01	homo	Saccharomyces cerevisiae	OnetoOne	Inparanoid	YLR091W	YER178W	GEP5	PDA1	RRG5	N/A	PF00676	PF00676	NegativeGenetic				HoppinsS(2011)	21987634
GRMZM2G140150_P01	GRMZM2G140150_P01	GRMZM2G140150_P01GRMZM2G140150_P01	homo	Saccharomyces cerevisiae	OnetoOne	Inparanoid	YLR368W	YER178W	MDM30	PDA1	DSG1	N/A	PF00676	PF00676	NegativeGenetic				HoppinsS(2011)	21987634
GRMZM2G140150_P01	GRMZM2G140150_P01	GRMZM2G140150_P01GRMZM2G140150_P01	homo	Saccharomyces cerevisiae	OnetoOne	Inparanoid	YMR241W	YER178W	YHM2	PDA1	N/A	N/A	PF00676	PF00676	NegativeGenetic				HoppinsS(2011)	21987634
GRMZM2G140150_P01	GRMZM2G140150_P01	GRMZM2G140150_P01GRMZM2G140150_P01	homo	Saccharomyces cerevisiae	OnetoOne	Inparanoid	YMR293C	YER178W	HER2	PDA1	RRG6|GEP6	N/A	PF00676	PF00676	NegativeGenetic				HoppinsS(2011)	21987634
GRMZM2G140150_P01	GRMZM2G140150_P01	GRMZM2G140150_P01GRMZM2G140150_P01	homo	Saccharomyces cerevisiae	OnetoOne	Inparanoid	YOL067C	YER178W	RTG1	PDA1	N/A	N/A	PF00676	PF00676	NegativeGenetic				HoppinsS(2011)	21987634
GRMZM2G140150_P01	GRMZM2G140150_P01	GRMZM2G140150_P01GRMZM2G140150_P01	homo	Saccharomyces cerevisiae	OnetoOne	Inparanoid	YOR205C	YER178W	GEP3	PDA1	FMP38|AIM40	N/A	PF00676	PF00676	NegativeGenetic				HoppinsS(2011)	21987634
GRMZM2G140150_P01	GRMZM2G140150_P01	GRMZM2G140150_P01GRMZM2G140150_P01	homo	Saccharomyces cerevisiae	OnetoOne	Inparanoid	YOR330C	YER178W	MIP1	PDA1	N/A	N/A	PF00676	PF00676	NegativeGenetic				HoppinsS(2011)	21987634
GRMZM2G140150_P01	GRMZM2G140150_P01	GRMZM2G140150_P01GRMZM2G140150_P01	homo	Saccharomyces cerevisiae	OnetoOne	Inparanoid	YOR334W	YER178W	MRS2	PDA1	N/A	N/A	PF00676	PF00676	NegativeGenetic				HoppinsS(2011)	21987634
GRMZM2G140150_P01	GRMZM2G140150_P01	GRMZM2G140150_P01GRMZM2G140150_P01	homo	Saccharomyces cerevisiae	OnetoOne	Inparanoid	YPL060W	YER178W	LPE10	PDA1	N/A	N/A	PF00676	PF00676	NegativeGenetic				HoppinsS(2011)	21987634
GRMZM2G140150_P01	GRMZM2G140150_P01	GRMZM2G140150_P01GRMZM2G140150_P01	homo	Saccharomyces cerevisiae	OnetoOne	Inparanoid	YFL001W	YER178W	DEG1	PDA1	PUS3|HRM3	N/A	PF00676	PF00676	PositiveGenetic				CollinsSR(2007)	17314980
GRMZM2G140150_P01	GRMZM2G140150_P01	GRMZM2G140150_P01GRMZM2G140150_P01	homo	Saccharomyces cerevisiae	OnetoOne	Inparanoid	YLR262C	YER178W	YPT6	PDA1	N/A	N/A	PF00676	PF00676	PositiveGenetic				CollinsSR(2007)	17314980
GRMZM2G140150_P01	GRMZM2G140150_P01	GRMZM2G140150_P01GRMZM2G140150_P01	homo	Saccharomyces cerevisiae	OnetoOne	Inparanoid	YFR037C	YER178W	RSC8	PDA1	SWH3	N/A	PF00676	PF00676	PositiveGenetic				CollinsSR(2007)	17314980
GRMZM2G140150_P01	GRMZM2G140150_P01	GRMZM2G140150_P01GRMZM2G140150_P01	homo	Saccharomyces cerevisiae	OnetoOne	Inparanoid	YPL129W	YER178W	TAF14	PDA1	SWP29|TFG3|ANC1|TAF30	N/A	PF00676	PF00676	PositiveGenetic				CollinsSR(2007)	17314980
GRMZM2G140150_P01	GRMZM2G140150_P01	GRMZM2G140150_P01GRMZM2G140150_P01	homo	Saccharomyces cerevisiae	OnetoOne	Inparanoid	YHR208W	YER178W	BAT1	PDA1	TWT1|ECA39	N/A	PF00676	PF00676	PositiveGenetic				CostanzoM(2010)	20093466
GRMZM2G140150_P01	GRMZM2G140150_P01	GRMZM2G140150_P01GRMZM2G140150_P01	homo	Saccharomyces cerevisiae	OnetoOne	Inparanoid	YJR049C	YER178W	UTR1	PDA1	N/A	N/A	PF00676	PF00676	PositiveGenetic				CostanzoM(2010)	20093466
GRMZM2G140150_P01	GRMZM2G140150_P01	GRMZM2G140150_P01GRMZM2G140150_P01	homo	Saccharomyces cerevisiae	OnetoOne	Inparanoid	YMR165C	YER178W	PAH1	PDA1	SMP2	N/A	PF00676	PF00676	PositiveGenetic				CostanzoM(2010)	20093466
GRMZM2G140150_P01	GRMZM2G140150_P01	GRMZM2G140150_P01GRMZM2G140150_P01	homo	Saccharomyces cerevisiae	OnetoOne	Inparanoid	YOR311C	YER178W	DGK1	PDA1	HSD1	N/A	PF00676	PF00676	PositiveGenetic				CostanzoM(2010)	20093466
GRMZM2G140150_P01	GRMZM2G140150_P01	GRMZM2G140150_P01GRMZM2G140150_P01	homo	Saccharomyces cerevisiae	OnetoOne	Inparanoid	YPL181W	YER178W	CTI6	PDA1	RXT1	N/A	PF00676	PF00676	PositiveGenetic				CostanzoM(2010)	20093466
GRMZM2G140150_P01	GRMZM2G140150_P01	GRMZM2G140150_P01GRMZM2G140150_P01	homo	Saccharomyces cerevisiae	OnetoOne	Inparanoid	YJR130C	YER178W	STR2	PDA1	N/A	N/A	PF00676	PF00676	PositiveGenetic				SzappanosB(2011)	21623372
GRMZM2G140150_P01	GRMZM2G140150_P01	GRMZM2G140150_P01GRMZM2G140150_P01	homo	Saccharomyces cerevisiae	OnetoOne	Inparanoid	YNL071W	YER178W	LAT1	PDA1	PDA2|ODP2	N/A	PF00676	PF00676	PositiveGenetic				SzappanosB(2011)	21623372
GRMZM2G140150_P01	GRMZM2G140150_P01	GRMZM2G140150_P01GRMZM2G140150_P01	homo	Saccharomyces cerevisiae	OnetoOne	Inparanoid	YBR221C	YER178W	PDB1	PDA1	N/A	N/A	PF00676	PF00676	PositiveGenetic				SzappanosB(2011)	21623372
GRMZM2G140150_P01	GRMZM2G140150_P01	GRMZM2G140150_P01GRMZM2G140150_P01	homo	Saccharomyces cerevisiae	OnetoOne	Inparanoid	YLR089C	YER178W	ALT1	PDA1	N/A	N/A	PF00676	PF00676	PositiveGenetic				SzappanosB(2011)	21623372
GRMZM2G140150_P01	GRMZM2G140150_P01	GRMZM2G140150_P01GRMZM2G140150_P01	homo	Saccharomyces cerevisiae	OnetoOne	Inparanoid	YJR049C	YER178W	UTR1	PDA1	N/A	N/A	PF00676	PF00676	PositiveGenetic				SzappanosB(2011)	21623372
GRMZM2G140150_P01	GRMZM2G140150_P01	GRMZM2G140150_P01GRMZM2G140150_P01	homo	Saccharomyces cerevisiae	OnetoOne	Inparanoid	YNL071W	YER178W	LAT1	PDA1	PDA2|ODP2	N/A	PF00676	PF00676	PositiveGenetic				HoppinsS(2011)	21987634
GRMZM2G140150_P01	GRMZM2G140150_P01	GRMZM2G140150_P01GRMZM2G140150_P01	homo	Saccharomyces cerevisiae	OnetoOne	Inparanoid	YNR001C	YER178W	CIT1	PDA1	LYS6	N/A	PF00676	PF00676	PositiveGenetic				HoppinsS(2011)	21987634
GRMZM2G140150_P01	GRMZM2G140150_P01	GRMZM2G140150_P01GRMZM2G140150_P01	homo	Saccharomyces cerevisiae	OnetoOne	Inparanoid	YOL108C	YER178W	INO4	PDA1	N/A	N/A	PF00676	PF00676	PositiveGenetic				HoppinsS(2011)	21987634
GRMZM2G140150_P01	GRMZM2G140150_P01	GRMZM2G140150_P01GRMZM2G140150_P01	homo	Saccharomyces cerevisiae	OnetoOne	Inparanoid	YLR418C	YER178W	CDC73	PDA1	N/A	N/A	PF00676	PF00676	SyntheticGrowthDefect				TongAH(2004)	14764870
GRMZM2G140150_P01	GRMZM2G140150_P01	GRMZM2G140150_P01GRMZM2G140150_P01	homo	Saccharomyces cerevisiae	OnetoOne	Inparanoid	YNL192W	YER178W	CHS1	PDA1	USA4	N/A	PF00676	PF00676	SyntheticGrowthDefect				TongAH(2004)	14764870
GRMZM2G140150_P01	GRMZM2G140150_P01	GRMZM2G140150_P01GRMZM2G140150_P01	homo	Saccharomyces cerevisiae	OnetoOne	Inparanoid	YGR229C	YER178W	SMI1	PDA1	KNR4	N/A	PF00676	PF00676	SyntheticGrowthDefect				TongAH(2004)	14764870
GRMZM2G140150_P01	GRMZM2G140150_P01	GRMZM2G140150_P01GRMZM2G140150_P01	homo	Saccharomyces cerevisiae	OnetoOne	Inparanoid	YGR105W	YER178W	VMA21	PDA1	N/A	N/A	PF00676	PF00676	SyntheticGrowthDefect				FinniganGC(2010)	21196517
GRMZM2G140150_P01	GRMZM2G140150_P01	GRMZM2G140150_P01GRMZM2G140150_P01	homo	Saccharomyces cerevisiae	OnetoOne	Inparanoid	YGR106C	YER178W	VOA1	PDA1	N/A	N/A	PF00676	PF00676	SyntheticGrowthDefect				FinniganGC(2010)	21196517
GRMZM2G140150_P01	GRMZM2G140150_P01	GRMZM2G140150_P01GRMZM2G140150_P01	homo	Saccharomyces cerevisiae	OnetoOne	Inparanoid	YLR418C	YER178W	CDC73	PDA1	N/A	N/A	PF00676	PF00676	SyntheticGrowthDefect				KroganNJ(2003)	14690608
GRMZM2G140150_P01	GRMZM2G140150_P01	GRMZM2G140150_P01GRMZM2G140150_P01	homo	Saccharomyces cerevisiae	OnetoOne	Inparanoid	YPL240C	YER178W	HSP82	PDA1	HSP90	N/A	PF00676	PF00676	SyntheticLethality				ZhaoR(2005)	15766533
GRMZM2G140150_P01	GRMZM2G140150_P01	GRMZM2G140150_P01GRMZM2G140150_P01	homo	Saccharomyces cerevisiae	OnetoOne	Inparanoid	YNL192W	YER178W	CHS1	PDA1	USA4	N/A	PF00676	PF00676	SyntheticLethality				LesageG(2005)	15715908
GRMZM2G140150_P01	GRMZM2G140150_P01	GRMZM2G140150_P01GRMZM2G140150_P01	homo	Saccharomyces cerevisiae	OnetoOne	Inparanoid	YOR080W	YER178W	DIA2	PDA1	YOR29-31	N/A	PF00676	PF00676	SyntheticLethality				BlakeD(2006)	16751663
GRMZM2G140150_P01	GRMZM2G140150_P01	GRMZM2G140150_P01GRMZM2G140150_P01	homo	Saccharomyces cerevisiae	OnetoOne	Inparanoid	YML042W	YER178W	CAT2	PDA1	YCAT	N/A	PF00676	PF00676	SyntheticLethality				DeutscherD(2006)	16941010
GRMZM2G140150_P01	GRMZM2G140150_P01	GRMZM2G140150_P01GRMZM2G140150_P01	homo	Saccharomyces cerevisiae	OnetoOne	Inparanoid	YGR229C	YER178W	SMI1	PDA1	KNR4	N/A	PF00676	PF00676	SyntheticLethality				LesageG(2004)	15166135
GRMZM2G140150_P01	GRMZM2G140150_P01	GRMZM2G140150_P01GRMZM2G140150_P01	homo	Saccharomyces cerevisiae	OnetoOne	Inparanoid	YDL220C	YER178W	CDC13	PDA1	EST4	N/A	PF00676	PF00676	SyntheticRescue				AddinallSG(2008)	18845848
GRMZM2G140150_P01	GRMZM2G140150_P01	GRMZM2G140150_P01GRMZM2G140150_P01	homo	Saccharomyces cerevisiae	OnetoOne	Inparanoid	YGR229C	YER178W	SMI1	PDA1	KNR4	N/A	PF00676	PF00676	two hybrid				BasmajiF(2006)	16362369
GRMZM2G414569_P01	GRMZM2G414569_P01	GRMZM2G414569_P01GRMZM2G414569_P01	homo	Saccharomyces cerevisiae	OnetoOne	Inparanoid	YAR002C-A	YML012W	ERP1	ERV25	N/A	N/A	PF01105	PF01105	AffinityCapture-MS				GavinAC(2002)	11805826
GRMZM2G414569_P01	GRMZM2G414569_P01	GRMZM2G414569_P01GRMZM2G414569_P01	homo	Saccharomyces cerevisiae	OnetoOne	Inparanoid	YAL007C	YML012W	ERP2	ERV25	N/A	N/A	PF01105	PF01105	AffinityCapture-MS				GavinAC(2002)	11805826
GRMZM2G414569_P01	GRMZM2G414569_P01	GRMZM2G414569_P01GRMZM2G414569_P01	homo	Saccharomyces cerevisiae	OnetoOne	Inparanoid	YGL142C	YML012W	GPI10	ERV25	N/A	N/A	PF01105	PF01105	AffinityCapture-MS				GavinAC(2002)	11805826
GRMZM2G414569_P01	GRMZM2G414569_P01	GRMZM2G414569_P01GRMZM2G414569_P01	homo	Saccharomyces cerevisiae	OnetoOne	Inparanoid	YAL007C	YML012W	ERP2	ERV25	N/A	N/A	PF01105	PF01105	AffinityCapture-MS				KroganNJ(2006)	16554755
GRMZM2G414569_P01	GRMZM2G414569_P01	GRMZM2G414569_P01GRMZM2G414569_P01	homo	Saccharomyces cerevisiae	OnetoOne	Inparanoid	YGL200C	YML012W	EMP24	ERV25	BST2	N/A	PF01105	PF01105	AffinityCapture-MS				KroganNJ(2006)	16554755
GRMZM2G414569_P01	GRMZM2G414569_P01	GRMZM2G414569_P01GRMZM2G414569_P01	homo	Saccharomyces cerevisiae	OnetoOne	Inparanoid	YAL007C	YML012W	ERP2	ERV25	N/A	N/A	PF01105	PF01105	AffinityCapture-MS				GavinAC(2006)	16429126
GRMZM2G414569_P01	GRMZM2G414569_P01	GRMZM2G414569_P01GRMZM2G414569_P01	homo	Saccharomyces cerevisiae	OnetoOne	Inparanoid	YAR002C-A	YML012W	ERP1	ERV25	N/A	N/A	PF01105	PF01105	AffinityCapture-MS				GavinAC(2006)	16429126
GRMZM2G414569_P01	GRMZM2G414569_P01	GRMZM2G414569_P01GRMZM2G414569_P01	homo	Saccharomyces cerevisiae	OnetoOne	Inparanoid	YDL018C	YML012W	ERP3	ERV25	N/A	N/A	PF01105	PF01105	AffinityCapture-MS				GavinAC(2006)	16429126
GRMZM2G414569_P01	GRMZM2G414569_P01	GRMZM2G414569_P01GRMZM2G414569_P01	homo	Saccharomyces cerevisiae	OnetoOne	Inparanoid	YGL200C	YML012W	EMP24	ERV25	BST2	N/A	PF01105	PF01105	AffinityCapture-MS				GavinAC(2006)	16429126
GRMZM2G414569_P01	GRMZM2G414569_P01	GRMZM2G414569_P01GRMZM2G414569_P01	homo	Saccharomyces cerevisiae	OnetoOne	Inparanoid	YAL007C	YML012W	ERP2	ERV25	N/A	N/A	PF01105	PF01105	AffinityCapture-MS				CollinsSR(2007)	17200106
GRMZM2G414569_P01	GRMZM2G414569_P01	GRMZM2G414569_P01GRMZM2G414569_P01	homo	Saccharomyces cerevisiae	OnetoOne	Inparanoid	YAR002C-A	YML012W	ERP1	ERV25	N/A	N/A	PF01105	PF01105	AffinityCapture-MS				CollinsSR(2007)	17200106
GRMZM2G414569_P01	GRMZM2G414569_P01	GRMZM2G414569_P01GRMZM2G414569_P01	homo	Saccharomyces cerevisiae	OnetoOne	Inparanoid	YDL018C	YML012W	ERP3	ERV25	N/A	N/A	PF01105	PF01105	AffinityCapture-MS				CollinsSR(2007)	17200106
GRMZM2G414569_P01	GRMZM2G414569_P01	GRMZM2G414569_P01GRMZM2G414569_P01	homo	Saccharomyces cerevisiae	OnetoOne	Inparanoid	YGL200C	YML012W	EMP24	ERV25	BST2	N/A	PF01105	PF01105	AffinityCapture-MS				CollinsSR(2007)	17200106
GRMZM2G414569_P01	GRMZM2G414569_P01	GRMZM2G414569_P01GRMZM2G414569_P01	homo	Saccharomyces cerevisiae	OnetoOne	Inparanoid	YLL039C	YML012W	UBI4	ERV25	SCD2|UB14	N/A	PF01105	PF01105	AffinityCapture-MS				PengJ(2003)	12872131
GRMZM2G414569_P01	GRMZM2G414569_P01	GRMZM2G414569_P01GRMZM2G414569_P01	homo	Saccharomyces cerevisiae	OnetoOne	Inparanoid	YML065W	YML012W	ORC1	ERV25	N/A	N/A	PF01105	PF01105	AffinityCapture-MS				MuellerP(2010)	20595233
GRMZM2G414569_P01	GRMZM2G414569_P01	GRMZM2G414569_P01GRMZM2G414569_P01	homo	Saccharomyces cerevisiae	OnetoOne	Inparanoid	YDL095W	YML012W	PMT1	ERV25	N/A	N/A	PF01105	PF01105	AffinityCapture-MS				GoderV(2011)	21147851
GRMZM2G414569_P01	GRMZM2G414569_P01	GRMZM2G414569_P01GRMZM2G414569_P01	homo	Saccharomyces cerevisiae	OnetoOne	Inparanoid	YAL023C	YML012W	PMT2	ERV25	FUN25	N/A	PF01105	PF01105	AffinityCapture-MS				GoderV(2011)	21147851
GRMZM2G414569_P01	GRMZM2G414569_P01	GRMZM2G414569_P01GRMZM2G414569_P01	homo	Saccharomyces cerevisiae	OnetoOne	Inparanoid	YGL122C	YML012W	NAB2	ERV25	N/A	N/A	PF01105	PF01105	AffinityCapture-RNA				BatisseJ(2009)	19840948
GRMZM2G414569_P01	GRMZM2G414569_P01	GRMZM2G414569_P01GRMZM2G414569_P01	homo	Saccharomyces cerevisiae	OnetoOne	Inparanoid	YNL255C	YML012W	GIS2	ERV25	N/A	N/A	PF01105	PF01105	AffinityCapture-RNA				ScherrerT(2011)	21232131
GRMZM2G414569_P01	GRMZM2G414569_P01	GRMZM2G414569_P01GRMZM2G414569_P01	homo	Saccharomyces cerevisiae	OnetoOne	Inparanoid	YAR002C-A	YML012W	ERP1	ERV25	N/A	N/A	PF01105	PF01105	AffinityCapture-Western				MarziochM(1999)	10359606
GRMZM2G414569_P01	GRMZM2G414569_P01	GRMZM2G414569_P01GRMZM2G414569_P01	homo	Saccharomyces cerevisiae	OnetoOne	Inparanoid	YLR026C	YML012W	SED5	ERV25	N/A	N/A	PF01105	PF01105	AffinityCapture-Western				ChoJH(2000)	10713261
GRMZM2G414569_P01	GRMZM2G414569_P01	GRMZM2G414569_P01GRMZM2G414569_P01	homo	Saccharomyces cerevisiae	OnetoOne	Inparanoid	YGL200C	YML012W	EMP24	ERV25	BST2	N/A	PF01105	PF01105	AffinityCapture-Western				BeldenWJ(1996)	8900179
GRMZM2G414569_P01	GRMZM2G414569_P01	GRMZM2G414569_P01GRMZM2G414569_P01	homo	Saccharomyces cerevisiae	OnetoOne	Inparanoid	YMR307W	YML012W	GAS1	ERV25	GGP1|CWH52	N/A	PF01105	PF01105	AffinityCapture-Western				MunizM(2000)	10704443
GRMZM2G414569_P01	GRMZM2G414569_P01	GRMZM2G414569_P01GRMZM2G414569_P01	homo	Saccharomyces cerevisiae	OnetoOne	Inparanoid	YPL218W	YML012W	SAR1	ERV25	N/A	N/A	PF01105	PF01105	AffinityCapture-Western				OtteS(2002)	12426381
GRMZM2G414569_P01	GRMZM2G414569_P01	GRMZM2G414569_P01GRMZM2G414569_P01	homo	Saccharomyces cerevisiae	OnetoOne	Inparanoid	YNL307C	YML012W	MCK1	ERV25	YPK1|CMS1	N/A	PF01105	PF01105	BiochemicalActivity				PtacekJ(2005)	16319894
GRMZM2G414569_P01	GRMZM2G414569_P01	GRMZM2G414569_P01GRMZM2G414569_P01	homo	Saccharomyces cerevisiae	OnetoOne	Inparanoid	YAR002C-A	YML012W	ERP1	ERV25	N/A	N/A	PF01105	PF01105	Co-fractionation				OtteS(2001)	11157978
GRMZM2G414569_P01	GRMZM2G414569_P01	GRMZM2G414569_P01GRMZM2G414569_P01	homo	Saccharomyces cerevisiae	OnetoOne	Inparanoid	YAR002C-A	YML012W	ERP1	ERV25	N/A	N/A	PF01105	PF01105	Co-fractionation				MarziochM(1999)	10359606
GRMZM2G414569_P01	GRMZM2G414569_P01	GRMZM2G414569_P01GRMZM2G414569_P01	homo	Saccharomyces cerevisiae	OnetoOne	Inparanoid	YLR026C	YML012W	SED5	ERV25	N/A	N/A	PF01105	PF01105	Co-purification				InadomeH(2005)	16107716
GRMZM2G414569_P01	GRMZM2G414569_P01	GRMZM2G414569_P01GRMZM2G414569_P01	homo	Saccharomyces cerevisiae	OnetoOne	Inparanoid	YBR205W	YML012W	KTR3	ERV25	N/A	N/A	PF01105	PF01105	Co-purification				NodaY(2010)	20236934
GRMZM2G414569_P01	GRMZM2G414569_P01	GRMZM2G414569_P01GRMZM2G414569_P01	homo	Saccharomyces cerevisiae	OnetoOne	Inparanoid	YBR015C	YML012W	MNN2	ERV25	TTP1|LDB8|CRV4	N/A	PF01105	PF01105	Co-purification				NodaY(2010)	20236934
GRMZM2G414569_P01	GRMZM2G414569_P01	GRMZM2G414569_P01GRMZM2G414569_P01	homo	Saccharomyces cerevisiae	OnetoOne	Inparanoid	YOR304W	YML012W	ISW2	ERV25	N/A	N/A	PF01105	PF01105	NegativeGenetic				CostanzoM(2010)	20093466
GRMZM2G414569_P01	GRMZM2G414569_P01	GRMZM2G414569_P01GRMZM2G414569_P01	homo	Saccharomyces cerevisiae	OnetoOne	Inparanoid	YPR183W	YML012W	DPM1	ERV25	SED3	N/A	PF01105	PF01105	NegativeGenetic				SchuldinerM(2005)	16269340
GRMZM2G414569_P01	GRMZM2G414569_P01	GRMZM2G414569_P01GRMZM2G414569_P01	homo	Saccharomyces cerevisiae	OnetoOne	Inparanoid	YMR015C	YML012W	ERG5	ERV25	CYP61	N/A	PF01105	PF01105	NegativeGenetic				SchuldinerM(2005)	16269340
GRMZM2G414569_P01	GRMZM2G414569_P01	GRMZM2G414569_P01GRMZM2G414569_P01	homo	Saccharomyces cerevisiae	OnetoOne	Inparanoid	YGL054C	YML012W	ERV14	ERV25	N/A	N/A	PF01105	PF01105	NegativeGenetic				SchuldinerM(2005)	16269340
GRMZM2G414569_P01	GRMZM2G414569_P01	GRMZM2G414569_P01GRMZM2G414569_P01	homo	Saccharomyces cerevisiae	OnetoOne	Inparanoid	YGR284C	YML012W	ERV29	ERV25	N/A	N/A	PF01105	PF01105	NegativeGenetic				SchuldinerM(2005)	16269340
GRMZM2G414569_P01	GRMZM2G414569_P01	GRMZM2G414569_P01GRMZM2G414569_P01	homo	Saccharomyces cerevisiae	OnetoOne	Inparanoid	YMR029C	YML012W	FAR8	ERV25	N/A	N/A	PF01105	PF01105	NegativeGenetic				SchuldinerM(2005)	16269340
GRMZM2G414569_P01	GRMZM2G414569_P01	GRMZM2G414569_P01GRMZM2G414569_P01	homo	Saccharomyces cerevisiae	OnetoOne	Inparanoid	YDR108W	YML012W	GSG1	ERV25	MUM1|TRS85	N/A	PF01105	PF01105	NegativeGenetic				SchuldinerM(2005)	16269340
GRMZM2G414569_P01	GRMZM2G414569_P01	GRMZM2G414569_P01GRMZM2G414569_P01	homo	Saccharomyces cerevisiae	OnetoOne	Inparanoid	YFL031W	YML012W	HAC1	ERV25	ERN4|IRE15	N/A	PF01105	PF01105	NegativeGenetic				SchuldinerM(2005)	16269340
GRMZM2G414569_P01	GRMZM2G414569_P01	GRMZM2G414569_P01GRMZM2G414569_P01	homo	Saccharomyces cerevisiae	OnetoOne	Inparanoid	YHR079C	YML012W	IRE1	ERV25	ERN1	N/A	PF01105	PF01105	NegativeGenetic				SchuldinerM(2005)	16269340
GRMZM2G414569_P01	GRMZM2G414569_P01	GRMZM2G414569_P01GRMZM2G414569_P01	homo	Saccharomyces cerevisiae	OnetoOne	Inparanoid	YKL073W	YML012W	LHS1	ERV25	CER1|SSI1	N/A	PF01105	PF01105	NegativeGenetic				SchuldinerM(2005)	16269340
GRMZM2G414569_P01	GRMZM2G414569_P01	GRMZM2G414569_P01GRMZM2G414569_P01	homo	Saccharomyces cerevisiae	OnetoOne	Inparanoid	YGL020C	YML012W	GET1	ERV25	MDM39	N/A	PF01105	PF01105	NegativeGenetic				SchuldinerM(2005)	16269340
GRMZM2G414569_P01	GRMZM2G414569_P01	GRMZM2G414569_P01GRMZM2G414569_P01	homo	Saccharomyces cerevisiae	OnetoOne	Inparanoid	YNL297C	YML012W	MON2	ERV25	YSL2	N/A	PF01105	PF01105	NegativeGenetic				SchuldinerM(2005)	16269340
GRMZM2G414569_P01	GRMZM2G414569_P01	GRMZM2G414569_P01GRMZM2G414569_P01	homo	Saccharomyces cerevisiae	OnetoOne	Inparanoid	YGR089W	YML012W	NNF2	ERV25	N/A	N/A	PF01105	PF01105	NegativeGenetic				SchuldinerM(2005)	16269340
GRMZM2G414569_P01	GRMZM2G414569_P01	GRMZM2G414569_P01GRMZM2G414569_P01	homo	Saccharomyces cerevisiae	OnetoOne	Inparanoid	YAL023C	YML012W	PMT2	ERV25	FUN25	N/A	PF01105	PF01105	NegativeGenetic				SchuldinerM(2005)	16269340
GRMZM2G414569_P01	GRMZM2G414569_P01	GRMZM2G414569_P01GRMZM2G414569_P01	homo	Saccharomyces cerevisiae	OnetoOne	Inparanoid	YJR143C	YML012W	PMT4	ERV25	N/A	N/A	PF01105	PF01105	NegativeGenetic				SchuldinerM(2005)	16269340
GRMZM2G414569_P01	GRMZM2G414569_P01	GRMZM2G414569_P01GRMZM2G414569_P01	homo	Saccharomyces cerevisiae	OnetoOne	Inparanoid	YMR022W	YML012W	UBC7	ERV25	QRI8	N/A	PF01105	PF01105	NegativeGenetic				SchuldinerM(2005)	16269340
GRMZM2G414569_P01	GRMZM2G414569_P01	GRMZM2G414569_P01GRMZM2G414569_P01	homo	Saccharomyces cerevisiae	OnetoOne	Inparanoid	YDR137W	YML012W	RGP1	ERV25	N/A	N/A	PF01105	PF01105	NegativeGenetic				SchuldinerM(2005)	16269340
GRMZM2G414569_P01	GRMZM2G414569_P01	GRMZM2G414569_P01GRMZM2G414569_P01	homo	Saccharomyces cerevisiae	OnetoOne	Inparanoid	YLR039C	YML012W	RIC1	ERV25	N/A	N/A	PF01105	PF01105	NegativeGenetic				SchuldinerM(2005)	16269340
GRMZM2G414569_P01	GRMZM2G414569_P01	GRMZM2G414569_P01GRMZM2G414569_P01	homo	Saccharomyces cerevisiae	OnetoOne	Inparanoid	YER083C	YML012W	GET2	ERV25	RMD7|HUR2	N/A	PF01105	PF01105	NegativeGenetic				SchuldinerM(2005)	16269340
GRMZM2G414569_P01	GRMZM2G414569_P01	GRMZM2G414569_P01GRMZM2G414569_P01	homo	Saccharomyces cerevisiae	OnetoOne	Inparanoid	YGL137W	YML012W	SEC27	ERV25	N/A	N/A	PF01105	PF01105	NegativeGenetic				SchuldinerM(2005)	16269340
GRMZM2G414569_P01	GRMZM2G414569_P01	GRMZM2G414569_P01GRMZM2G414569_P01	homo	Saccharomyces cerevisiae	OnetoOne	Inparanoid	YIL076W	YML012W	SEC28	ERV25	ANU2	N/A	PF01105	PF01105	NegativeGenetic				SchuldinerM(2005)	16269340
GRMZM2G414569_P01	GRMZM2G414569_P01	GRMZM2G414569_P01GRMZM2G414569_P01	homo	Saccharomyces cerevisiae	OnetoOne	Inparanoid	YBR254C	YML012W	TRS20	ERV25	N/A	N/A	PF01105	PF01105	NegativeGenetic				SchuldinerM(2005)	16269340
GRMZM2G414569_P01	GRMZM2G414569_P01	GRMZM2G414569_P01GRMZM2G414569_P01	homo	Saccharomyces cerevisiae	OnetoOne	Inparanoid	YEL002C	YML012W	WBP1	ERV25	N/A	N/A	PF01105	PF01105	NegativeGenetic				SchuldinerM(2005)	16269340
GRMZM2G414569_P01	GRMZM2G414569_P01	GRMZM2G414569_P01GRMZM2G414569_P01	homo	Saccharomyces cerevisiae	OnetoOne	Inparanoid	YMR031C	YML012W	YMR031C	ERV25	N/A	N/A	PF01105	PF01105	NegativeGenetic				SchuldinerM(2005)	16269340
GRMZM2G414569_P01	GRMZM2G414569_P01	GRMZM2G414569_P01GRMZM2G414569_P01	homo	Saccharomyces cerevisiae	OnetoOne	Inparanoid	YDL110C	YML012W	TMA17	ERV25	N/A	N/A	PF01105	PF01105	NegativeGenetic				CostanzoM(2010)	20093466
GRMZM2G414569_P01	GRMZM2G414569_P01	GRMZM2G414569_P01GRMZM2G414569_P01	homo	Saccharomyces cerevisiae	OnetoOne	Inparanoid	YDR189W	YML012W	SLY1	ERV25	N/A	N/A	PF01105	PF01105	NegativeGenetic				CostanzoM(2010)	20093466
GRMZM2G414569_P01	GRMZM2G414569_P01	GRMZM2G414569_P01GRMZM2G414569_P01	homo	Saccharomyces cerevisiae	OnetoOne	Inparanoid	YDR331W	YML012W	GPI8	ERV25	N/A	N/A	PF01105	PF01105	NegativeGenetic				CostanzoM(2010)	20093466
GRMZM2G414569_P01	GRMZM2G414569_P01	GRMZM2G414569_P01GRMZM2G414569_P01	homo	Saccharomyces cerevisiae	OnetoOne	Inparanoid	YDR414C	YML012W	ERD1	ERV25	LDB2	N/A	PF01105	PF01105	NegativeGenetic				CostanzoM(2010)	20093466
GRMZM2G414569_P01	GRMZM2G414569_P01	GRMZM2G414569_P01GRMZM2G414569_P01	homo	Saccharomyces cerevisiae	OnetoOne	Inparanoid	YER083C	YML012W	GET2	ERV25	RMD7|HUR2	N/A	PF01105	PF01105	NegativeGenetic				CostanzoM(2010)	20093466
GRMZM2G414569_P01	GRMZM2G414569_P01	GRMZM2G414569_P01GRMZM2G414569_P01	homo	Saccharomyces cerevisiae	OnetoOne	Inparanoid	YFL031W	YML012W	HAC1	ERV25	ERN4|IRE15	N/A	PF01105	PF01105	NegativeGenetic				CostanzoM(2010)	20093466
GRMZM2G414569_P01	GRMZM2G414569_P01	GRMZM2G414569_P01GRMZM2G414569_P01	homo	Saccharomyces cerevisiae	OnetoOne	Inparanoid	YFR051C	YML012W	RET2	ERV25	N/A	N/A	PF01105	PF01105	NegativeGenetic				CostanzoM(2010)	20093466
GRMZM2G414569_P01	GRMZM2G414569_P01	GRMZM2G414569_P01GRMZM2G414569_P01	homo	Saccharomyces cerevisiae	OnetoOne	Inparanoid	YGL054C	YML012W	ERV14	ERV25	N/A	N/A	PF01105	PF01105	NegativeGenetic				CostanzoM(2010)	20093466
GRMZM2G414569_P01	GRMZM2G414569_P01	GRMZM2G414569_P01GRMZM2G414569_P01	homo	Saccharomyces cerevisiae	OnetoOne	Inparanoid	YGL020C	YML012W	GET1	ERV25	MDM39	N/A	PF01105	PF01105	NegativeGenetic				CostanzoM(2010)	20093466
GRMZM2G414569_P01	GRMZM2G414569_P01	GRMZM2G414569_P01GRMZM2G414569_P01	homo	Saccharomyces cerevisiae	OnetoOne	Inparanoid	YML128C	YML012W	MSC1	ERV25	N/A	N/A	PF01105	PF01105	NegativeGenetic				CostanzoM(2010)	20093466
GRMZM2G414569_P01	GRMZM2G414569_P01	GRMZM2G414569_P01GRMZM2G414569_P01	homo	Saccharomyces cerevisiae	OnetoOne	Inparanoid	YMR272C	YML012W	SCS7	ERV25	FAH1	N/A	PF01105	PF01105	NegativeGenetic				CostanzoM(2010)	20093466
GRMZM2G414569_P01	GRMZM2G414569_P01	GRMZM2G414569_P01GRMZM2G414569_P01	homo	Saccharomyces cerevisiae	OnetoOne	Inparanoid	YKL119C	YML012W	VPH2	ERV25	CLS10|VMA12	N/A	PF01105	PF01105	NegativeGenetic				HoppinsS(2011)	21987634
GRMZM2G414569_P01	GRMZM2G414569_P01	GRMZM2G414569_P01GRMZM2G414569_P01	homo	Saccharomyces cerevisiae	OnetoOne	Inparanoid	YLL006W	YML012W	MMM1	ERV25	YME6	N/A	PF01105	PF01105	NegativeGenetic				HoppinsS(2011)	21987634
GRMZM2G414569_P01	GRMZM2G414569_P01	GRMZM2G414569_P01GRMZM2G414569_P01	homo	Saccharomyces cerevisiae	OnetoOne	Inparanoid	YLR039C	YML012W	RIC1	ERV25	N/A	N/A	PF01105	PF01105	NegativeGenetic				HoppinsS(2011)	21987634
GRMZM2G414569_P01	GRMZM2G414569_P01	GRMZM2G414569_P01GRMZM2G414569_P01	homo	Saccharomyces cerevisiae	OnetoOne	Inparanoid	YLR262C	YML012W	YPT6	ERV25	N/A	N/A	PF01105	PF01105	NegativeGenetic				HoppinsS(2011)	21987634
GRMZM2G414569_P01	GRMZM2G414569_P01	GRMZM2G414569_P01GRMZM2G414569_P01	homo	Saccharomyces cerevisiae	OnetoOne	Inparanoid	YMR015C	YML012W	ERG5	ERV25	CYP61	N/A	PF01105	PF01105	NegativeGenetic				HoppinsS(2011)	21987634
GRMZM2G414569_P01	GRMZM2G414569_P01	GRMZM2G414569_P01GRMZM2G414569_P01	homo	Saccharomyces cerevisiae	OnetoOne	Inparanoid	YMR022W	YML012W	UBC7	ERV25	QRI8	N/A	PF01105	PF01105	NegativeGenetic				HoppinsS(2011)	21987634
GRMZM2G414569_P01	GRMZM2G414569_P01	GRMZM2G414569_P01GRMZM2G414569_P01	homo	Saccharomyces cerevisiae	OnetoOne	Inparanoid	YPL234C	YML012W	TFP3	ERV25	CLS9|VMA11	N/A	PF01105	PF01105	NegativeGenetic				HoppinsS(2011)	21987634
GRMZM2G414569_P01	GRMZM2G414569_P01	GRMZM2G414569_P01GRMZM2G414569_P01	homo	Saccharomyces cerevisiae	OnetoOne	Inparanoid	YML012W	YML012W	ERV25	ERV25	N/A	N/A	PF01105	PF01105	PCA				TarassovK(2008)	18467557
GRMZM2G414569_P01	GRMZM2G414569_P01	GRMZM2G414569_P01GRMZM2G414569_P01	homo	Saccharomyces cerevisiae	OnetoOne	Inparanoid	YAR002C-A	YML012W	ERP1	ERV25	N/A	N/A	PF01105	PF01105	PCA				TarassovK(2008)	18467557
GRMZM2G414569_P01	GRMZM2G414569_P01	GRMZM2G414569_P01GRMZM2G414569_P01	homo	Saccharomyces cerevisiae	OnetoOne	Inparanoid	YBR068C	YML012W	BAP2	ERV25	N/A	N/A	PF01105	PF01105	PCA				TarassovK(2008)	18467557
GRMZM2G414569_P01	GRMZM2G414569_P01	GRMZM2G414569_P01GRMZM2G414569_P01	homo	Saccharomyces cerevisiae	OnetoOne	Inparanoid	YBR106W	YML012W	PHO88	ERV25	N/A	N/A	PF01105	PF01105	PCA				TarassovK(2008)	18467557
GRMZM2G414569_P01	GRMZM2G414569_P01	GRMZM2G414569_P01GRMZM2G414569_P01	homo	Saccharomyces cerevisiae	OnetoOne	Inparanoid	YBR241C	YML012W	YBR241C	ERV25	N/A	N/A	PF01105	PF01105	PCA				TarassovK(2008)	18467557
GRMZM2G414569_P01	GRMZM2G414569_P01	GRMZM2G414569_P01GRMZM2G414569_P01	homo	Saccharomyces cerevisiae	OnetoOne	Inparanoid	YBR283C	YML012W	SSH1	ERV25	N/A	N/A	PF01105	PF01105	PCA				TarassovK(2008)	18467557
GRMZM2G414569_P01	GRMZM2G414569_P01	GRMZM2G414569_P01GRMZM2G414569_P01	homo	Saccharomyces cerevisiae	OnetoOne	Inparanoid	YDL192W	YML012W	ARF1	ERV25	N/A	N/A	PF01105	PF01105	PCA				TarassovK(2008)	18467557
GRMZM2G414569_P01	GRMZM2G414569_P01	GRMZM2G414569_P01GRMZM2G414569_P01	homo	Saccharomyces cerevisiae	OnetoOne	Inparanoid	YDL212W	YML012W	SHR3	ERV25	APF1	N/A	PF01105	PF01105	PCA				TarassovK(2008)	18467557
GRMZM2G414569_P01	GRMZM2G414569_P01	GRMZM2G414569_P01GRMZM2G414569_P01	homo	Saccharomyces cerevisiae	OnetoOne	Inparanoid	YDR297W	YML012W	SUR2	ERV25	SYR2	N/A	PF01105	PF01105	PCA				TarassovK(2008)	18467557
GRMZM2G414569_P01	GRMZM2G414569_P01	GRMZM2G414569_P01GRMZM2G414569_P01	homo	Saccharomyces cerevisiae	OnetoOne	Inparanoid	YEL002C	YML012W	WBP1	ERV25	N/A	N/A	PF01105	PF01105	PCA				TarassovK(2008)	18467557
GRMZM2G414569_P01	GRMZM2G414569_P01	GRMZM2G414569_P01GRMZM2G414569_P01	homo	Saccharomyces cerevisiae	OnetoOne	Inparanoid	YFL048C	YML012W	EMP47	ERV25	N/A	N/A	PF01105	PF01105	PCA				TarassovK(2008)	18467557
GRMZM2G414569_P01	GRMZM2G414569_P01	GRMZM2G414569_P01GRMZM2G414569_P01	homo	Saccharomyces cerevisiae	OnetoOne	Inparanoid	YFL062W	YML012W	COS4	ERV25	N/A	N/A	PF01105	PF01105	PCA				TarassovK(2008)	18467557
GRMZM2G414569_P01	GRMZM2G414569_P01	GRMZM2G414569_P01GRMZM2G414569_P01	homo	Saccharomyces cerevisiae	OnetoOne	Inparanoid	YGL001C	YML012W	ERG26	ERV25	N/A	N/A	PF01105	PF01105	PCA				TarassovK(2008)	18467557
GRMZM2G414569_P01	GRMZM2G414569_P01	GRMZM2G414569_P01GRMZM2G414569_P01	homo	Saccharomyces cerevisiae	OnetoOne	Inparanoid	YGL002W	YML012W	ERP6	ERV25	N/A	N/A	PF01105	PF01105	PCA				TarassovK(2008)	18467557
GRMZM2G414569_P01	GRMZM2G414569_P01	GRMZM2G414569_P01GRMZM2G414569_P01	homo	Saccharomyces cerevisiae	OnetoOne	Inparanoid	YGL055W	YML012W	OLE1	ERV25	MDM2	N/A	PF01105	PF01105	PCA				TarassovK(2008)	18467557
GRMZM2G414569_P01	GRMZM2G414569_P01	GRMZM2G414569_P01GRMZM2G414569_P01	homo	Saccharomyces cerevisiae	OnetoOne	Inparanoid	YGR060W	YML012W	ERG25	ERV25	N/A	N/A	PF01105	PF01105	PCA				TarassovK(2008)	18467557
GRMZM2G414569_P01	GRMZM2G414569_P01	GRMZM2G414569_P01GRMZM2G414569_P01	homo	Saccharomyces cerevisiae	OnetoOne	Inparanoid	YGR105W	YML012W	VMA21	ERV25	N/A	N/A	PF01105	PF01105	PCA				TarassovK(2008)	18467557
GRMZM2G414569_P01	GRMZM2G414569_P01	GRMZM2G414569_P01GRMZM2G414569_P01	homo	Saccharomyces cerevisiae	OnetoOne	Inparanoid	YGR284C	YML012W	ERV29	ERV25	N/A	N/A	PF01105	PF01105	PCA				TarassovK(2008)	18467557
GRMZM2G414569_P01	GRMZM2G414569_P01	GRMZM2G414569_P01GRMZM2G414569_P01	homo	Saccharomyces cerevisiae	OnetoOne	Inparanoid	YHR007C	YML012W	ERG11	ERV25	CYP51	N/A	PF01105	PF01105	PCA				TarassovK(2008)	18467557
GRMZM2G414569_P01	GRMZM2G414569_P01	GRMZM2G414569_P01GRMZM2G414569_P01	homo	Saccharomyces cerevisiae	OnetoOne	Inparanoid	YHR039C	YML012W	MSC7	ERV25	N/A	N/A	PF01105	PF01105	PCA				TarassovK(2008)	18467557
GRMZM2G414569_P01	GRMZM2G414569_P01	GRMZM2G414569_P01GRMZM2G414569_P01	homo	Saccharomyces cerevisiae	OnetoOne	Inparanoid	YHR110W	YML012W	ERP5	ERV25	N/A	N/A	PF01105	PF01105	PCA				TarassovK(2008)	18467557
GRMZM2G414569_P01	GRMZM2G414569_P01	GRMZM2G414569_P01GRMZM2G414569_P01	homo	Saccharomyces cerevisiae	OnetoOne	Inparanoid	YHR123W	YML012W	EPT1	ERV25	N/A	N/A	PF01105	PF01105	PCA				TarassovK(2008)	18467557
GRMZM2G414569_P01	GRMZM2G414569_P01	GRMZM2G414569_P01GRMZM2G414569_P01	homo	Saccharomyces cerevisiae	OnetoOne	Inparanoid	YIL027C	YML012W	KRE27	ERV25	EMC5	N/A	PF01105	PF01105	PCA				TarassovK(2008)	18467557
GRMZM2G414569_P01	GRMZM2G414569_P01	GRMZM2G414569_P01GRMZM2G414569_P01	homo	Saccharomyces cerevisiae	OnetoOne	Inparanoid	YIL043C	YML012W	CBR1	ERV25	CBR5	N/A	PF01105	PF01105	PCA				TarassovK(2008)	18467557
GRMZM2G414569_P01	GRMZM2G414569_P01	GRMZM2G414569_P01GRMZM2G414569_P01	homo	Saccharomyces cerevisiae	OnetoOne	Inparanoid	YIR038C	YML012W	GTT1	ERV25	N/A	N/A	PF01105	PF01105	PCA				TarassovK(2008)	18467557
GRMZM2G414569_P01	GRMZM2G414569_P01	GRMZM2G414569_P01GRMZM2G414569_P01	homo	Saccharomyces cerevisiae	OnetoOne	Inparanoid	YKL165C	YML012W	MCD4	ERV25	SSU21|ZRG16|FSR2	N/A	PF01105	PF01105	PCA				TarassovK(2008)	18467557
GRMZM2G414569_P01	GRMZM2G414569_P01	GRMZM2G414569_P01GRMZM2G414569_P01	homo	Saccharomyces cerevisiae	OnetoOne	Inparanoid	YLR056W	YML012W	ERG3	ERV25	SYR1|PSO6	N/A	PF01105	PF01105	PCA				TarassovK(2008)	18467557
GRMZM2G414569_P01	GRMZM2G414569_P01	GRMZM2G414569_P01GRMZM2G414569_P01	homo	Saccharomyces cerevisiae	OnetoOne	Inparanoid	YLR350W	YML012W	ORM2	ERV25	N/A	N/A	PF01105	PF01105	PCA				TarassovK(2008)	18467557
GRMZM2G414569_P01	GRMZM2G414569_P01	GRMZM2G414569_P01GRMZM2G414569_P01	homo	Saccharomyces cerevisiae	OnetoOne	Inparanoid	YLR378C	YML012W	SEC61	ERV25	N/A	N/A	PF01105	PF01105	PCA				TarassovK(2008)	18467557
GRMZM2G414569_P01	GRMZM2G414569_P01	GRMZM2G414569_P01GRMZM2G414569_P01	homo	Saccharomyces cerevisiae	OnetoOne	Inparanoid	YGL200C	YML012W	EMP24	ERV25	BST2	N/A	PF01105	PF01105	PCA				MillerJP(2005)	16093310
GRMZM2G414569_P01	GRMZM2G414569_P01	GRMZM2G414569_P01GRMZM2G414569_P01	homo	Saccharomyces cerevisiae	OnetoOne	Inparanoid	YMR054W	YML012W	STV1	ERV25	N/A	N/A	PF01105	PF01105	PCA				MillerJP(2005)	16093310
GRMZM2G414569_P01	GRMZM2G414569_P01	GRMZM2G414569_P01GRMZM2G414569_P01	homo	Saccharomyces cerevisiae	OnetoOne	Inparanoid	YML041C	YML012W	VPS71	ERV25	SWC6	N/A	PF01105	PF01105	PhenotypicEnhancement				JonikasMC(2009)	19325107
GRMZM2G414569_P01	GRMZM2G414569_P01	GRMZM2G414569_P01GRMZM2G414569_P01	homo	Saccharomyces cerevisiae	OnetoOne	Inparanoid	YOL012C	YML012W	HTZ1	ERV25	HTA3	N/A	PF01105	PF01105	PhenotypicEnhancement				JonikasMC(2009)	19325107
GRMZM2G414569_P01	GRMZM2G414569_P01	GRMZM2G414569_P01GRMZM2G414569_P01	homo	Saccharomyces cerevisiae	OnetoOne	Inparanoid	YDR485C	YML012W	VPS72	ERV25	SWC2	N/A	PF01105	PF01105	PhenotypicEnhancement				JonikasMC(2009)	19325107
GRMZM2G414569_P01	GRMZM2G414569_P01	GRMZM2G414569_P01GRMZM2G414569_P01	homo	Saccharomyces cerevisiae	OnetoOne	Inparanoid	YMR292W	YML012W	GOT1	ERV25	N/A	N/A	PF01105	PF01105	PhenotypicEnhancement				JonikasMC(2009)	19325107
GRMZM2G414569_P01	GRMZM2G414569_P01	GRMZM2G414569_P01GRMZM2G414569_P01	homo	Saccharomyces cerevisiae	OnetoOne	Inparanoid	YBR231C	YML012W	SWC5	ERV25	AOR1	N/A	PF01105	PF01105	PhenotypicEnhancement				JonikasMC(2009)	19325107
GRMZM2G414569_P01	GRMZM2G414569_P01	GRMZM2G414569_P01GRMZM2G414569_P01	homo	Saccharomyces cerevisiae	OnetoOne	Inparanoid	YDR108W	YML012W	GSG1	ERV25	MUM1|TRS85	N/A	PF01105	PF01105	PhenotypicEnhancement				JonikasMC(2009)	19325107
GRMZM2G414569_P01	GRMZM2G414569_P01	GRMZM2G414569_P01GRMZM2G414569_P01	homo	Saccharomyces cerevisiae	OnetoOne	Inparanoid	YMR161W	YML012W	HLJ1	ERV25	N/A	N/A	PF01105	PF01105	PhenotypicSuppression				JonikasMC(2009)	19325107
GRMZM2G414569_P01	GRMZM2G414569_P01	GRMZM2G414569_P01GRMZM2G414569_P01	homo	Saccharomyces cerevisiae	OnetoOne	Inparanoid	YMR216C	YML012W	SKY1	ERV25	N/A	N/A	PF01105	PF01105	PhenotypicSuppression				JonikasMC(2009)	19325107
GRMZM2G414569_P01	GRMZM2G414569_P01	GRMZM2G414569_P01GRMZM2G414569_P01	homo	Saccharomyces cerevisiae	OnetoOne	Inparanoid	YAR002C-A	YML012W	ERP1	ERV25	N/A	N/A	PF01105	PF01105	PhenotypicSuppression				JonikasMC(2009)	19325107
GRMZM2G414569_P01	GRMZM2G414569_P01	GRMZM2G414569_P01GRMZM2G414569_P01	homo	Saccharomyces cerevisiae	OnetoOne	Inparanoid	YMR264W	YML012W	CUE1	ERV25	KIS4	N/A	PF01105	PF01105	PhenotypicSuppression				JonikasMC(2009)	19325107
GRMZM2G414569_P01	GRMZM2G414569_P01	GRMZM2G414569_P01GRMZM2G414569_P01	homo	Saccharomyces cerevisiae	OnetoOne	Inparanoid	YCR067C	YML012W	SED4	ERV25	N/A	N/A	PF01105	PF01105	PhenotypicSuppression				JonikasMC(2009)	19325107
GRMZM2G414569_P01	GRMZM2G414569_P01	GRMZM2G414569_P01GRMZM2G414569_P01	homo	Saccharomyces cerevisiae	OnetoOne	Inparanoid	YJL062W	YML012W	LAS21	ERV25	GPI7	N/A	PF01105	PF01105	PhenotypicSuppression				JonikasMC(2009)	19325107
GRMZM2G414569_P01	GRMZM2G414569_P01	GRMZM2G414569_P01GRMZM2G414569_P01	homo	Saccharomyces cerevisiae	OnetoOne	Inparanoid	YML013W	YML012W	UBX2	ERV25	SEL1	N/A	PF01105	PF01105	PhenotypicSuppression				JonikasMC(2009)	19325107
GRMZM2G414569_P01	GRMZM2G414569_P01	GRMZM2G414569_P01GRMZM2G414569_P01	homo	Saccharomyces cerevisiae	OnetoOne	Inparanoid	YKL073W	YML012W	LHS1	ERV25	CER1|SSI1	N/A	PF01105	PF01105	PhenotypicSuppression				JonikasMC(2009)	19325107
GRMZM2G414569_P01	GRMZM2G414569_P01	GRMZM2G414569_P01GRMZM2G414569_P01	homo	Saccharomyces cerevisiae	OnetoOne	Inparanoid	YLR372W	YML012W	SUR4	ERV25	SRE1|APA1|VBM1|ELO3	N/A	PF01105	PF01105	PhenotypicSuppression				JonikasMC(2009)	19325107
GRMZM2G414569_P01	GRMZM2G414569_P01	GRMZM2G414569_P01GRMZM2G414569_P01	homo	Saccharomyces cerevisiae	OnetoOne	Inparanoid	YMR202W	YML012W	ERG2	ERV25	END11	N/A	PF01105	PF01105	PhenotypicSuppression				JonikasMC(2009)	19325107
GRMZM2G414569_P01	GRMZM2G414569_P01	GRMZM2G414569_P01GRMZM2G414569_P01	homo	Saccharomyces cerevisiae	OnetoOne	Inparanoid	YNR051C	YML012W	BRE5	ERV25	N/A	N/A	PF01105	PF01105	PhenotypicSuppression				JonikasMC(2009)	19325107
GRMZM2G414569_P01	GRMZM2G414569_P01	GRMZM2G414569_P01GRMZM2G414569_P01	homo	Saccharomyces cerevisiae	OnetoOne	Inparanoid	YCR044C	YML012W	PER1	ERV25	COS16	N/A	PF01105	PF01105	PhenotypicSuppression				JonikasMC(2009)	19325107
GRMZM2G414569_P01	GRMZM2G414569_P01	GRMZM2G414569_P01GRMZM2G414569_P01	homo	Saccharomyces cerevisiae	OnetoOne	Inparanoid	YGR058W	YML012W	PEF1	ERV25	N/A	N/A	PF01105	PF01105	PhenotypicSuppression				JonikasMC(2009)	19325107
GRMZM2G414569_P01	GRMZM2G414569_P01	GRMZM2G414569_P01GRMZM2G414569_P01	homo	Saccharomyces cerevisiae	OnetoOne	Inparanoid	YOL001W	YML012W	PHO80	ERV25	VAC5|AGS3|TUP7	N/A	PF01105	PF01105	PhenotypicSuppression				JonikasMC(2009)	19325107
GRMZM2G414569_P01	GRMZM2G414569_P01	GRMZM2G414569_P01GRMZM2G414569_P01	homo	Saccharomyces cerevisiae	OnetoOne	Inparanoid	YFL025C	YML012W	BST1	ERV25	PER17	N/A	PF01105	PF01105	PhenotypicSuppression				JonikasMC(2009)	19325107
GRMZM2G414569_P01	GRMZM2G414569_P01	GRMZM2G414569_P01GRMZM2G414569_P01	homo	Saccharomyces cerevisiae	OnetoOne	Inparanoid	YIL039W	YML012W	TED1	ERV25	N/A	N/A	PF01105	PF01105	PhenotypicSuppression				JonikasMC(2009)	19325107
GRMZM2G414569_P01	GRMZM2G414569_P01	GRMZM2G414569_P01GRMZM2G414569_P01	homo	Saccharomyces cerevisiae	OnetoOne	Inparanoid	YBR171W	YML012W	SEC66	ERV25	HSS1|SEC71	N/A	PF01105	PF01105	PhenotypicSuppression				JonikasMC(2009)	19325107
GRMZM2G414569_P01	GRMZM2G414569_P01	GRMZM2G414569_P01GRMZM2G414569_P01	homo	Saccharomyces cerevisiae	OnetoOne	Inparanoid	YLR268W	YML012W	SEC22	ERV25	TSL26|SLY2	N/A	PF01105	PF01105	PhenotypicSuppression				JonikasMC(2009)	19325107
GRMZM2G414569_P01	GRMZM2G414569_P01	GRMZM2G414569_P01GRMZM2G414569_P01	homo	Saccharomyces cerevisiae	OnetoOne	Inparanoid	YGR157W	YML012W	CHO2	ERV25	PEM1	N/A	PF01105	PF01105	PositiveGenetic				SchuldinerM(2005)	16269340
GRMZM2G414569_P01	GRMZM2G414569_P01	GRMZM2G414569_P01GRMZM2G414569_P01	homo	Saccharomyces cerevisiae	OnetoOne	Inparanoid	YMR299C	YML012W	DYN3	ERV25	N/A	N/A	PF01105	PF01105	PositiveGenetic				SchuldinerM(2005)	16269340
GRMZM2G414569_P01	GRMZM2G414569_P01	GRMZM2G414569_P01GRMZM2G414569_P01	homo	Saccharomyces cerevisiae	OnetoOne	Inparanoid	YEL003W	YML012W	GIM4	ERV25	PFD2	N/A	PF01105	PF01105	PositiveGenetic				SchuldinerM(2005)	16269340
GRMZM2G414569_P01	GRMZM2G414569_P01	GRMZM2G414569_P01GRMZM2G414569_P01	homo	Saccharomyces cerevisiae	OnetoOne	Inparanoid	YIL090W	YML012W	ICE2	ERV25	N/A	N/A	PF01105	PF01105	PositiveGenetic				SchuldinerM(2005)	16269340
GRMZM2G414569_P01	GRMZM2G414569_P01	GRMZM2G414569_P01GRMZM2G414569_P01	homo	Saccharomyces cerevisiae	OnetoOne	Inparanoid	YJL091C	YML012W	GWT1	ERV25	N/A	N/A	PF01105	PF01105	PositiveGenetic				CostanzoM(2010)	20093466
GRMZM2G414569_P01	GRMZM2G414569_P01	GRMZM2G414569_P01GRMZM2G414569_P01	homo	Saccharomyces cerevisiae	OnetoOne	Inparanoid	YJL034W	YML012W	KAR2	ERV25	GRP78	N/A	PF01105	PF01105	PositiveGenetic				VembarSS(2010)	20430885
GRMZM2G414569_P01	GRMZM2G414569_P01	GRMZM2G414569_P01GRMZM2G414569_P01	homo	Saccharomyces cerevisiae	OnetoOne	Inparanoid	YMR267W	YML012W	PPA2	ERV25	IPP2	N/A	PF01105	PF01105	PositiveGenetic				HoppinsS(2011)	21987634
GRMZM2G414569_P01	GRMZM2G414569_P01	GRMZM2G414569_P01GRMZM2G414569_P01	homo	Saccharomyces cerevisiae	OnetoOne	Inparanoid	YPL158C	YML012W	AIM44	ERV25	N/A	N/A	PF01105	PF01105	PositiveGenetic				HoppinsS(2011)	21987634
GRMZM2G414569_P01	GRMZM2G414569_P01	GRMZM2G414569_P01GRMZM2G414569_P01	homo	Saccharomyces cerevisiae	OnetoOne	Inparanoid	YPR024W	YML012W	YME1	ERV25	YTA11|OSD1	N/A	PF01105	PF01105	PositiveGenetic				HoppinsS(2011)	21987634
GRMZM2G414569_P01	GRMZM2G414569_P01	GRMZM2G414569_P01GRMZM2G414569_P01	homo	Saccharomyces cerevisiae	OnetoOne	Inparanoid	YER083C	YML012W	GET2	ERV25	RMD7|HUR2	N/A	PF01105	PF01105	SyntheticGrowthDefect				PanX(2006)	16487579
GRMZM2G414569_P01	GRMZM2G414569_P01	GRMZM2G414569_P01GRMZM2G414569_P01	homo	Saccharomyces cerevisiae	OnetoOne	Inparanoid	YGL020C	YML012W	GET1	ERV25	MDM39	N/A	PF01105	PF01105	SyntheticGrowthDefect				PanX(2006)	16487579
GRMZM2G414569_P01	GRMZM2G414569_P01	GRMZM2G414569_P01GRMZM2G414569_P01	homo	Saccharomyces cerevisiae	OnetoOne	Inparanoid	YHR079C	YML012W	IRE1	ERV25	ERN1	N/A	PF01105	PF01105	SyntheticGrowthDefect				BirchamPW(2011)	21731954
GRMZM2G414569_P01	GRMZM2G414569_P01	GRMZM2G414569_P01GRMZM2G414569_P01	homo	Saccharomyces cerevisiae	OnetoOne	Inparanoid	YFL031W	YML012W	HAC1	ERV25	ERN4|IRE15	N/A	PF01105	PF01105	SyntheticGrowthDefect				BirchamPW(2011)	21731954
GRMZM2G414569_P01	GRMZM2G414569_P01	GRMZM2G414569_P01GRMZM2G414569_P01	homo	Saccharomyces cerevisiae	OnetoOne	Inparanoid	YNL287W	YML012W	SEC21	ERV25	N/A	N/A	PF01105	PF01105	SyntheticLethality				Aguilera-RomeroA(2008)	18283113
GRMZM2G414569_P01	GRMZM2G414569_P01	GRMZM2G414569_P01GRMZM2G414569_P01	homo	Saccharomyces cerevisiae	OnetoOne	Inparanoid	YER122C	YML012W	GLO3	ERV25	N/A	N/A	PF01105	PF01105	SyntheticLethality				Aguilera-RomeroA(2008)	18283113
GRMZM2G414569_P01	GRMZM2G414569_P01	GRMZM2G414569_P01GRMZM2G414569_P01	homo	Saccharomyces cerevisiae	Many to Many	Inparanoid	YML012W	YML012W	ERV25	ERV25	N/A	N/A	PF01105	PF01105	PCA				TarassovK(2008)	18467557
GRMZM2G181359_P01	GRMZM2G181359_P01	GRMZM2G181359_P01GRMZM2G181359_P01	homo	Saccharomyces cerevisiae	OnetoOne	Inparanoid	YKL145W	YOR259C	RPT1	RPT4	YTA3|CIM5	PCS1|CRL13|SUG2	PF00004	PF00004	AffinityCapture-MS				GavinAC(2002)	11805826
GRMZM2G181359_P01	GRMZM2G181359_P01	GRMZM2G181359_P01GRMZM2G181359_P01	homo	Saccharomyces cerevisiae	OnetoOne	Inparanoid	YDL047W	YOR259C	SIT4	RPT4	N/A	PCS1|CRL13|SUG2	PF00004	PF00004	AffinityCapture-MS				HoY(2002)	11805837
GRMZM2G181359_P01	GRMZM2G181359_P01	GRMZM2G181359_P01GRMZM2G181359_P01	homo	Saccharomyces cerevisiae	OnetoOne	Inparanoid	YDR394W	YOR259C	RPT3	RPT4	YTA2|YNT1	PCS1|CRL13|SUG2	PF00004	PF00004	AffinityCapture-MS				HoY(2002)	11805837
GRMZM2G181359_P01	GRMZM2G181359_P01	GRMZM2G181359_P01GRMZM2G181359_P01	homo	Saccharomyces cerevisiae	OnetoOne	Inparanoid	YDL007W	YOR259C	RPT2	RPT4	YTA5|YHS4	PCS1|CRL13|SUG2	PF00004	PF00004	AffinityCapture-MS				KroganNJ(2006)	16554755
GRMZM2G181359_P01	GRMZM2G181359_P01	GRMZM2G181359_P01GRMZM2G181359_P01	homo	Saccharomyces cerevisiae	OnetoOne	Inparanoid	YGL048C	YOR259C	RPT6	RPT4	SCB68|CIM3|SUG1|CRL3	PCS1|CRL13|SUG2	PF00004	PF00004	AffinityCapture-MS				KroganNJ(2006)	16554755
GRMZM2G181359_P01	GRMZM2G181359_P01	GRMZM2G181359_P01GRMZM2G181359_P01	homo	Saccharomyces cerevisiae	OnetoOne	Inparanoid	YML012W	YOR259C	ERV25	RPT4	N/A	PCS1|CRL13|SUG2	PF00004	PF00004	AffinityCapture-MS				GavinAC(2006)	16429126
GRMZM2G181359_P01	GRMZM2G181359_P01	GRMZM2G181359_P01GRMZM2G181359_P01	homo	Saccharomyces cerevisiae	OnetoOne	Inparanoid	YKL145W	YOR259C	RPT1	RPT4	YTA3|CIM5	PCS1|CRL13|SUG2	PF00004	PF00004	AffinityCapture-MS				GavinAC(2006)	16429126
GRMZM2G181359_P01	GRMZM2G181359_P01	GRMZM2G181359_P01GRMZM2G181359_P01	homo	Saccharomyces cerevisiae	OnetoOne	Inparanoid	YDL007W	YOR259C	RPT2	RPT4	YTA5|YHS4	PCS1|CRL13|SUG2	PF00004	PF00004	AffinityCapture-MS				CollinsSR(2007)	17200106
GRMZM2G181359_P01	GRMZM2G181359_P01	GRMZM2G181359_P01GRMZM2G181359_P01	homo	Saccharomyces cerevisiae	OnetoOne	Inparanoid	YDR394W	YOR259C	RPT3	RPT4	YTA2|YNT1	PCS1|CRL13|SUG2	PF00004	PF00004	AffinityCapture-MS				CollinsSR(2007)	17200106
GRMZM2G181359_P01	GRMZM2G181359_P01	GRMZM2G181359_P01GRMZM2G181359_P01	homo	Saccharomyces cerevisiae	OnetoOne	Inparanoid	YGL048C	YOR259C	RPT6	RPT4	SCB68|CIM3|SUG1|CRL3	PCS1|CRL13|SUG2	PF00004	PF00004	AffinityCapture-MS				CollinsSR(2007)	17200106
GRMZM2G181359_P01	GRMZM2G181359_P01	GRMZM2G181359_P01GRMZM2G181359_P01	homo	Saccharomyces cerevisiae	OnetoOne	Inparanoid	YKL145W	YOR259C	RPT1	RPT4	YTA3|CIM5	PCS1|CRL13|SUG2	PF00004	PF00004	AffinityCapture-MS				CollinsSR(2007)	17200106
GRMZM2G181359_P01	GRMZM2G181359_P01	GRMZM2G181359_P01GRMZM2G181359_P01	homo	Saccharomyces cerevisiae	OnetoOne	Inparanoid	YOR117W	YOR259C	RPT5	RPT4	YTA1	PCS1|CRL13|SUG2	PF00004	PF00004	AffinityCapture-MS				CollinsSR(2007)	17200106
GRMZM2G181359_P01	GRMZM2G181359_P01	GRMZM2G181359_P01GRMZM2G181359_P01	homo	Saccharomyces cerevisiae	OnetoOne	Inparanoid	YFL002C	YOR259C	SPB4	RPT4	N/A	PCS1|CRL13|SUG2	PF00004	PF00004	AffinityCapture-MS				Garcia-GomezJJ(2011)	21825077
GRMZM2G181359_P01	GRMZM2G181359_P01	GRMZM2G181359_P01GRMZM2G181359_P01	homo	Saccharomyces cerevisiae	OnetoOne	Inparanoid	YHR200W	YOR259C	RPN10	RPT4	SUN1|MCB1	PCS1|CRL13|SUG2	PF00004	PF00004	AffinityCapture-MS				GavinAC(2002)	11805826
GRMZM2G181359_P01	GRMZM2G181359_P01	GRMZM2G181359_P01GRMZM2G181359_P01	homo	Saccharomyces cerevisiae	OnetoOne	Inparanoid	YFR052W	YOR259C	RPN12	RPT4	NIN1	PCS1|CRL13|SUG2	PF00004	PF00004	AffinityCapture-MS				GavinAC(2002)	11805826
GRMZM2G181359_P01	GRMZM2G181359_P01	GRMZM2G181359_P01GRMZM2G181359_P01	homo	Saccharomyces cerevisiae	OnetoOne	Inparanoid	YDL147W	YOR259C	RPN5	RPT4	NAS5	PCS1|CRL13|SUG2	PF00004	PF00004	AffinityCapture-MS				GavinAC(2002)	11805826
GRMZM2G181359_P01	GRMZM2G181359_P01	GRMZM2G181359_P01GRMZM2G181359_P01	homo	Saccharomyces cerevisiae	OnetoOne	Inparanoid	YDL097C	YOR259C	RPN6	RPT4	NAS4	PCS1|CRL13|SUG2	PF00004	PF00004	AffinityCapture-MS				GavinAC(2002)	11805826
GRMZM2G181359_P01	GRMZM2G181359_P01	GRMZM2G181359_P01GRMZM2G181359_P01	homo	Saccharomyces cerevisiae	OnetoOne	Inparanoid	YFR010W	YOR259C	UBP6	RPT4	N/A	PCS1|CRL13|SUG2	PF00004	PF00004	AffinityCapture-MS				GavinAC(2002)	11805826
GRMZM2G181359_P01	GRMZM2G181359_P01	GRMZM2G181359_P01GRMZM2G181359_P01	homo	Saccharomyces cerevisiae	OnetoOne	Inparanoid	YDL029W	YOR259C	ARP2	RPT4	ACT2	PCS1|CRL13|SUG2	PF00004	PF00004	AffinityCapture-MS				HoY(2002)	11805837
GRMZM2G181359_P01	GRMZM2G181359_P01	GRMZM2G181359_P01GRMZM2G181359_P01	homo	Saccharomyces cerevisiae	OnetoOne	Inparanoid	YNL311C	YOR259C	YNL311C	RPT4	N/A	PCS1|CRL13|SUG2	PF00004	PF00004	AffinityCapture-MS				HoY(2002)	11805837
GRMZM2G181359_P01	GRMZM2G181359_P01	GRMZM2G181359_P01GRMZM2G181359_P01	homo	Saccharomyces cerevisiae	OnetoOne	Inparanoid	YGL004C	YOR259C	RPN14	RPT4	N/A	PCS1|CRL13|SUG2	PF00004	PF00004	AffinityCapture-MS				HoY(2002)	11805837
GRMZM2G181359_P01	GRMZM2G181359_P01	GRMZM2G181359_P01GRMZM2G181359_P01	homo	Saccharomyces cerevisiae	OnetoOne	Inparanoid	YDR398W	YOR259C	UTP5	RPT4	N/A	PCS1|CRL13|SUG2	PF00004	PF00004	AffinityCapture-MS				HoY(2002)	11805837
GRMZM2G181359_P01	GRMZM2G181359_P01	GRMZM2G181359_P01GRMZM2G181359_P01	homo	Saccharomyces cerevisiae	OnetoOne	Inparanoid	YBR017C	YOR259C	KAP104	RPT4	N/A	PCS1|CRL13|SUG2	PF00004	PF00004	AffinityCapture-MS				HoY(2002)	11805837
GRMZM2G181359_P01	GRMZM2G181359_P01	GRMZM2G181359_P01GRMZM2G181359_P01	homo	Saccharomyces cerevisiae	OnetoOne	Inparanoid	YDL225W	YOR259C	SHS1	RPT4	2012-09-07	PCS1|CRL13|SUG2	PF00004	PF00004	AffinityCapture-MS				HoY(2002)	11805837
GRMZM2G181359_P01	GRMZM2G181359_P01	GRMZM2G181359_P01GRMZM2G181359_P01	homo	Saccharomyces cerevisiae	OnetoOne	Inparanoid	YDR363W-A	YOR259C	SEM1	RPT4	DSS1|HOD1	PCS1|CRL13|SUG2	PF00004	PF00004	AffinityCapture-MS				SoneT(2004)	15117943
GRMZM2G181359_P01	GRMZM2G181359_P01	GRMZM2G181359_P01GRMZM2G181359_P01	homo	Saccharomyces cerevisiae	OnetoOne	Inparanoid	YDL040C	YOR259C	NAT1	RPT4	NAA15|AAA1	PCS1|CRL13|SUG2	PF00004	PF00004	AffinityCapture-MS				KimuraY(2003)	12504901
GRMZM2G181359_P01	GRMZM2G181359_P01	GRMZM2G181359_P01GRMZM2G181359_P01	homo	Saccharomyces cerevisiae	OnetoOne	Inparanoid	YER012W	YOR259C	PRE1	RPT4	N/A	PCS1|CRL13|SUG2	PF00004	PF00004	AffinityCapture-MS				VermaR(2000)	11029046
GRMZM2G181359_P01	GRMZM2G181359_P01	GRMZM2G181359_P01GRMZM2G181359_P01	homo	Saccharomyces cerevisiae	OnetoOne	Inparanoid	YDL097C	YOR259C	RPN6	RPT4	NAS4	PCS1|CRL13|SUG2	PF00004	PF00004	AffinityCapture-MS				KroganNJ(2006)	16554755
GRMZM2G181359_P01	GRMZM2G181359_P01	GRMZM2G181359_P01GRMZM2G181359_P01	homo	Saccharomyces cerevisiae	OnetoOne	Inparanoid	YDL147W	YOR259C	RPN5	RPT4	NAS5	PCS1|CRL13|SUG2	PF00004	PF00004	AffinityCapture-MS				KroganNJ(2006)	16554755
GRMZM2G181359_P01	GRMZM2G181359_P01	GRMZM2G181359_P01GRMZM2G181359_P01	homo	Saccharomyces cerevisiae	OnetoOne	Inparanoid	YDR363W-A	YOR259C	SEM1	RPT4	DSS1|HOD1	PCS1|CRL13|SUG2	PF00004	PF00004	AffinityCapture-MS				KroganNJ(2006)	16554755
GRMZM2G181359_P01	GRMZM2G181359_P01	GRMZM2G181359_P01GRMZM2G181359_P01	homo	Saccharomyces cerevisiae	OnetoOne	Inparanoid	YDR427W	YOR259C	RPN9	RPT4	N/A	PCS1|CRL13|SUG2	PF00004	PF00004	AffinityCapture-MS				KroganNJ(2006)	16554755
GRMZM2G181359_P01	GRMZM2G181359_P01	GRMZM2G181359_P01GRMZM2G181359_P01	homo	Saccharomyces cerevisiae	OnetoOne	Inparanoid	YEL037C	YOR259C	RAD23	RPT4	N/A	PCS1|CRL13|SUG2	PF00004	PF00004	AffinityCapture-MS				KroganNJ(2006)	16554755
GRMZM2G181359_P01	GRMZM2G181359_P01	GRMZM2G181359_P01GRMZM2G181359_P01	homo	Saccharomyces cerevisiae	OnetoOne	Inparanoid	YFR004W	YOR259C	RPN11	RPT4	MPR1	PCS1|CRL13|SUG2	PF00004	PF00004	AffinityCapture-MS				KroganNJ(2006)	16554755
GRMZM2G181359_P01	GRMZM2G181359_P01	GRMZM2G181359_P01GRMZM2G181359_P01	homo	Saccharomyces cerevisiae	OnetoOne	Inparanoid	YFR010W	YOR259C	UBP6	RPT4	N/A	PCS1|CRL13|SUG2	PF00004	PF00004	AffinityCapture-MS				KroganNJ(2006)	16554755
GRMZM2G181359_P01	GRMZM2G181359_P01	GRMZM2G181359_P01GRMZM2G181359_P01	homo	Saccharomyces cerevisiae	OnetoOne	Inparanoid	YFR052W	YOR259C	RPN12	RPT4	NIN1	PCS1|CRL13|SUG2	PF00004	PF00004	AffinityCapture-MS				KroganNJ(2006)	16554755
GRMZM2G181359_P01	GRMZM2G181359_P01	GRMZM2G181359_P01GRMZM2G181359_P01	homo	Saccharomyces cerevisiae	OnetoOne	Inparanoid	YHR027C	YOR259C	RPN1	RPT4	NAS1|HRD2	PCS1|CRL13|SUG2	PF00004	PF00004	AffinityCapture-MS				KroganNJ(2006)	16554755
GRMZM2G181359_P01	GRMZM2G181359_P01	GRMZM2G181359_P01GRMZM2G181359_P01	homo	Saccharomyces cerevisiae	OnetoOne	Inparanoid	YHR200W	YOR259C	RPN10	RPT4	SUN1|MCB1	PCS1|CRL13|SUG2	PF00004	PF00004	AffinityCapture-MS				KroganNJ(2006)	16554755
GRMZM2G181359_P01	GRMZM2G181359_P01	GRMZM2G181359_P01GRMZM2G181359_P01	homo	Saccharomyces cerevisiae	OnetoOne	Inparanoid	YIL075C	YOR259C	RPN2	RPT4	SEN3	PCS1|CRL13|SUG2	PF00004	PF00004	AffinityCapture-MS				KroganNJ(2006)	16554755
GRMZM2G181359_P01	GRMZM2G181359_P01	GRMZM2G181359_P01GRMZM2G181359_P01	homo	Saccharomyces cerevisiae	OnetoOne	Inparanoid	YOR261C	YOR259C	RPN8	RPT4	N/A	PCS1|CRL13|SUG2	PF00004	PF00004	AffinityCapture-MS				KroganNJ(2006)	16554755
GRMZM2G181359_P01	GRMZM2G181359_P01	GRMZM2G181359_P01GRMZM2G181359_P01	homo	Saccharomyces cerevisiae	OnetoOne	Inparanoid	YPR108W	YOR259C	RPN7	RPT4	N/A	PCS1|CRL13|SUG2	PF00004	PF00004	AffinityCapture-MS				KroganNJ(2006)	16554755
GRMZM2G181359_P01	GRMZM2G181359_P01	GRMZM2G181359_P01GRMZM2G181359_P01	homo	Saccharomyces cerevisiae	OnetoOne	Inparanoid	YER021W	YOR259C	RPN3	RPT4	SUN2	PCS1|CRL13|SUG2	PF00004	PF00004	AffinityCapture-MS				KroganNJ(2006)	16554755
GRMZM2G181359_P01	GRMZM2G181359_P01	GRMZM2G181359_P01GRMZM2G181359_P01	homo	Saccharomyces cerevisiae	OnetoOne	Inparanoid	YHR027C	YOR259C	RPN1	RPT4	NAS1|HRD2	PCS1|CRL13|SUG2	PF00004	PF00004	AffinityCapture-MS				GavinAC(2006)	16429126
GRMZM2G181359_P01	GRMZM2G181359_P01	GRMZM2G181359_P01GRMZM2G181359_P01	homo	Saccharomyces cerevisiae	OnetoOne	Inparanoid	YML124C	YOR259C	TUB3	RPT4	N/A	PCS1|CRL13|SUG2	PF00004	PF00004	AffinityCapture-MS				GavinAC(2006)	16429126
GRMZM2G181359_P01	GRMZM2G181359_P01	GRMZM2G181359_P01GRMZM2G181359_P01	homo	Saccharomyces cerevisiae	OnetoOne	Inparanoid	YDR427W	YOR259C	RPN9	RPT4	N/A	PCS1|CRL13|SUG2	PF00004	PF00004	AffinityCapture-MS				GavinAC(2006)	16429126
GRMZM2G181359_P01	GRMZM2G181359_P01	GRMZM2G181359_P01GRMZM2G181359_P01	homo	Saccharomyces cerevisiae	OnetoOne	Inparanoid	YHL030W	YOR259C	ECM29	RPT4	N/A	PCS1|CRL13|SUG2	PF00004	PF00004	AffinityCapture-MS				GavinAC(2006)	16429126
GRMZM2G181359_P01	GRMZM2G181359_P01	GRMZM2G181359_P01GRMZM2G181359_P01	homo	Saccharomyces cerevisiae	OnetoOne	Inparanoid	YHR200W	YOR259C	RPN10	RPT4	SUN1|MCB1	PCS1|CRL13|SUG2	PF00004	PF00004	AffinityCapture-MS				GavinAC(2006)	16429126
GRMZM2G181359_P01	GRMZM2G181359_P01	GRMZM2G181359_P01GRMZM2G181359_P01	homo	Saccharomyces cerevisiae	OnetoOne	Inparanoid	YDL097C	YOR259C	RPN6	RPT4	NAS4	PCS1|CRL13|SUG2	PF00004	PF00004	AffinityCapture-MS				GavinAC(2006)	16429126
GRMZM2G181359_P01	GRMZM2G181359_P01	GRMZM2G181359_P01GRMZM2G181359_P01	homo	Saccharomyces cerevisiae	OnetoOne	Inparanoid	YDL147W	YOR259C	RPN5	RPT4	NAS5	PCS1|CRL13|SUG2	PF00004	PF00004	AffinityCapture-MS				GavinAC(2006)	16429126
GRMZM2G181359_P01	GRMZM2G181359_P01	GRMZM2G181359_P01GRMZM2G181359_P01	homo	Saccharomyces cerevisiae	OnetoOne	Inparanoid	YFR010W	YOR259C	UBP6	RPT4	N/A	PCS1|CRL13|SUG2	PF00004	PF00004	AffinityCapture-MS				GavinAC(2006)	16429126
GRMZM2G181359_P01	GRMZM2G181359_P01	GRMZM2G181359_P01GRMZM2G181359_P01	homo	Saccharomyces cerevisiae	OnetoOne	Inparanoid	YFR052W	YOR259C	RPN12	RPT4	NIN1	PCS1|CRL13|SUG2	PF00004	PF00004	AffinityCapture-MS				GavinAC(2006)	16429126
GRMZM2G181359_P01	GRMZM2G181359_P01	GRMZM2G181359_P01GRMZM2G181359_P01	homo	Saccharomyces cerevisiae	OnetoOne	Inparanoid	YLR421C	YOR259C	RPN13	RPT4	N/A	PCS1|CRL13|SUG2	PF00004	PF00004	AffinityCapture-MS				GavinAC(2006)	16429126
GRMZM2G181359_P01	GRMZM2G181359_P01	GRMZM2G181359_P01GRMZM2G181359_P01	homo	Saccharomyces cerevisiae	OnetoOne	Inparanoid	YCR014C	YOR259C	POL4	RPT4	N/A	PCS1|CRL13|SUG2	PF00004	PF00004	AffinityCapture-MS				CollinsSR(2007)	17200106
GRMZM2G181359_P01	GRMZM2G181359_P01	GRMZM2G181359_P01GRMZM2G181359_P01	homo	Saccharomyces cerevisiae	OnetoOne	Inparanoid	YDL013W	YOR259C	SLX5	RPT4	HEX3|ULS2	PCS1|CRL13|SUG2	PF00004	PF00004	AffinityCapture-MS				CollinsSR(2007)	17200106
GRMZM2G181359_P01	GRMZM2G181359_P01	GRMZM2G181359_P01GRMZM2G181359_P01	homo	Saccharomyces cerevisiae	OnetoOne	Inparanoid	YDL097C	YOR259C	RPN6	RPT4	NAS4	PCS1|CRL13|SUG2	PF00004	PF00004	AffinityCapture-MS				CollinsSR(2007)	17200106
GRMZM2G181359_P01	GRMZM2G181359_P01	GRMZM2G181359_P01GRMZM2G181359_P01	homo	Saccharomyces cerevisiae	OnetoOne	Inparanoid	YDL147W	YOR259C	RPN5	RPT4	NAS5	PCS1|CRL13|SUG2	PF00004	PF00004	AffinityCapture-MS				CollinsSR(2007)	17200106
GRMZM2G181359_P01	GRMZM2G181359_P01	GRMZM2G181359_P01GRMZM2G181359_P01	homo	Saccharomyces cerevisiae	OnetoOne	Inparanoid	YDR108W	YOR259C	GSG1	RPT4	MUM1|TRS85	PCS1|CRL13|SUG2	PF00004	PF00004	AffinityCapture-MS				CollinsSR(2007)	17200106
GRMZM2G181359_P01	GRMZM2G181359_P01	GRMZM2G181359_P01GRMZM2G181359_P01	homo	Saccharomyces cerevisiae	OnetoOne	Inparanoid	YDR363W-A	YOR259C	SEM1	RPT4	DSS1|HOD1	PCS1|CRL13|SUG2	PF00004	PF00004	AffinityCapture-MS				CollinsSR(2007)	17200106
GRMZM2G181359_P01	GRMZM2G181359_P01	GRMZM2G181359_P01GRMZM2G181359_P01	homo	Saccharomyces cerevisiae	OnetoOne	Inparanoid	YDR427W	YOR259C	RPN9	RPT4	N/A	PCS1|CRL13|SUG2	PF00004	PF00004	AffinityCapture-MS				CollinsSR(2007)	17200106
GRMZM2G181359_P01	GRMZM2G181359_P01	GRMZM2G181359_P01GRMZM2G181359_P01	homo	Saccharomyces cerevisiae	OnetoOne	Inparanoid	YER021W	YOR259C	RPN3	RPT4	SUN2	PCS1|CRL13|SUG2	PF00004	PF00004	AffinityCapture-MS				CollinsSR(2007)	17200106
GRMZM2G181359_P01	GRMZM2G181359_P01	GRMZM2G181359_P01GRMZM2G181359_P01	homo	Saccharomyces cerevisiae	OnetoOne	Inparanoid	YFR004W	YOR259C	RPN11	RPT4	MPR1	PCS1|CRL13|SUG2	PF00004	PF00004	AffinityCapture-MS				CollinsSR(2007)	17200106
GRMZM2G181359_P01	GRMZM2G181359_P01	GRMZM2G181359_P01GRMZM2G181359_P01	homo	Saccharomyces cerevisiae	OnetoOne	Inparanoid	YFR010W	YOR259C	UBP6	RPT4	N/A	PCS1|CRL13|SUG2	PF00004	PF00004	AffinityCapture-MS				CollinsSR(2007)	17200106
GRMZM2G181359_P01	GRMZM2G181359_P01	GRMZM2G181359_P01GRMZM2G181359_P01	homo	Saccharomyces cerevisiae	OnetoOne	Inparanoid	YFR052W	YOR259C	RPN12	RPT4	NIN1	PCS1|CRL13|SUG2	PF00004	PF00004	AffinityCapture-MS				CollinsSR(2007)	17200106
GRMZM2G181359_P01	GRMZM2G181359_P01	GRMZM2G181359_P01GRMZM2G181359_P01	homo	Saccharomyces cerevisiae	OnetoOne	Inparanoid	YGR232W	YOR259C	NAS6	RPT4	N/A	PCS1|CRL13|SUG2	PF00004	PF00004	AffinityCapture-MS				CollinsSR(2007)	17200106
GRMZM2G181359_P01	GRMZM2G181359_P01	GRMZM2G181359_P01GRMZM2G181359_P01	homo	Saccharomyces cerevisiae	OnetoOne	Inparanoid	YHL030W	YOR259C	ECM29	RPT4	N/A	PCS1|CRL13|SUG2	PF00004	PF00004	AffinityCapture-MS				CollinsSR(2007)	17200106
GRMZM2G181359_P01	GRMZM2G181359_P01	GRMZM2G181359_P01GRMZM2G181359_P01	homo	Saccharomyces cerevisiae	OnetoOne	Inparanoid	YHR027C	YOR259C	RPN1	RPT4	NAS1|HRD2	PCS1|CRL13|SUG2	PF00004	PF00004	AffinityCapture-MS				CollinsSR(2007)	17200106
GRMZM2G181359_P01	GRMZM2G181359_P01	GRMZM2G181359_P01GRMZM2G181359_P01	homo	Saccharomyces cerevisiae	OnetoOne	Inparanoid	YHR200W	YOR259C	RPN10	RPT4	SUN1|MCB1	PCS1|CRL13|SUG2	PF00004	PF00004	AffinityCapture-MS				CollinsSR(2007)	17200106
GRMZM2G181359_P01	GRMZM2G181359_P01	GRMZM2G181359_P01GRMZM2G181359_P01	homo	Saccharomyces cerevisiae	OnetoOne	Inparanoid	YIL075C	YOR259C	RPN2	RPT4	SEN3	PCS1|CRL13|SUG2	PF00004	PF00004	AffinityCapture-MS				CollinsSR(2007)	17200106
GRMZM2G181359_P01	GRMZM2G181359_P01	GRMZM2G181359_P01GRMZM2G181359_P01	homo	Saccharomyces cerevisiae	OnetoOne	Inparanoid	YLR421C	YOR259C	RPN13	RPT4	N/A	PCS1|CRL13|SUG2	PF00004	PF00004	AffinityCapture-MS				CollinsSR(2007)	17200106
GRMZM2G181359_P01	GRMZM2G181359_P01	GRMZM2G181359_P01GRMZM2G181359_P01	homo	Saccharomyces cerevisiae	OnetoOne	Inparanoid	YMR191W	YOR259C	SPG5	RPT4	N/A	PCS1|CRL13|SUG2	PF00004	PF00004	AffinityCapture-MS				CollinsSR(2007)	17200106
GRMZM2G181359_P01	GRMZM2G181359_P01	GRMZM2G181359_P01GRMZM2G181359_P01	homo	Saccharomyces cerevisiae	OnetoOne	Inparanoid	YMR314W	YOR259C	PRE5	RPT4	N/A	PCS1|CRL13|SUG2	PF00004	PF00004	AffinityCapture-MS				CollinsSR(2007)	17200106
GRMZM2G181359_P01	GRMZM2G181359_P01	GRMZM2G181359_P01GRMZM2G181359_P01	homo	Saccharomyces cerevisiae	OnetoOne	Inparanoid	YHR200W	YOR259C	RPN10	RPT4	SUN1|MCB1	PCS1|CRL13|SUG2	PF00004	PF00004	AffinityCapture-MS				SeongKM(2007)	17499717
GRMZM2G181359_P01	GRMZM2G181359_P01	GRMZM2G181359_P01GRMZM2G181359_P01	homo	Saccharomyces cerevisiae	OnetoOne	Inparanoid	YGR232W	YOR259C	NAS6	RPT4	N/A	PCS1|CRL13|SUG2	PF00004	PF00004	AffinityCapture-MS				RoelofsJ(2009)	19412159
GRMZM2G181359_P01	GRMZM2G181359_P01	GRMZM2G181359_P01GRMZM2G181359_P01	homo	Saccharomyces cerevisiae	OnetoOne	Inparanoid	YMR001C	YOR259C	CDC5	RPT4	PKX2|MSD2	PCS1|CRL13|SUG2	PF00004	PF00004	AffinityCapture-MS				MatosJ(2008)	19013276
GRMZM2G181359_P01	GRMZM2G181359_P01	GRMZM2G181359_P01GRMZM2G181359_P01	homo	Saccharomyces cerevisiae	OnetoOne	Inparanoid	YER151C	YOR259C	UBP3	RPT4	BLM3	PCS1|CRL13|SUG2	PF00004	PF00004	AffinityCapture-MS				Ossareh-NazariB(2010)	20508643
GRMZM2G181359_P01	GRMZM2G181359_P01	GRMZM2G181359_P01GRMZM2G181359_P01	homo	Saccharomyces cerevisiae	OnetoOne	Inparanoid	YKL049C	YOR259C	CSE4	RPT4	CSL2	PCS1|CRL13|SUG2	PF00004	PF00004	AffinityCapture-MS				RanjitkarP(2010)	21070971
GRMZM2G181359_P01	GRMZM2G181359_P01	GRMZM2G181359_P01GRMZM2G181359_P01	homo	Saccharomyces cerevisiae	OnetoOne	Inparanoid	YDL147W	YOR259C	RPN5	RPT4	NAS5	PCS1|CRL13|SUG2	PF00004	PF00004	AffinityCapture-MS				YuZ(2011)	21289098
GRMZM2G181359_P01	GRMZM2G181359_P01	GRMZM2G181359_P01GRMZM2G181359_P01	homo	Saccharomyces cerevisiae	OnetoOne	Inparanoid	YFR004W	YOR259C	RPN11	RPT4	MPR1	PCS1|CRL13|SUG2	PF00004	PF00004	AffinityCapture-MS				PanasenkoOO(2011)	21321079
GRMZM2G181359_P01	GRMZM2G181359_P01	GRMZM2G181359_P01GRMZM2G181359_P01	homo	Saccharomyces cerevisiae	OnetoOne	Inparanoid	YHL030W	YOR259C	ECM29	RPT4	N/A	PCS1|CRL13|SUG2	PF00004	PF00004	AffinityCapture-MS				PanasenkoOO(2011)	21321079
GRMZM2G181359_P01	GRMZM2G181359_P01	GRMZM2G181359_P01GRMZM2G181359_P01	homo	Saccharomyces cerevisiae	OnetoOne	Inparanoid	YFR004W	YOR259C	RPN11	RPT4	MPR1	PCS1|CRL13|SUG2	PF00004	PF00004	AffinityCapture-MS				GomezTA(2011)	21627799
GRMZM2G181359_P01	GRMZM2G181359_P01	GRMZM2G181359_P01GRMZM2G181359_P01	homo	Saccharomyces cerevisiae	OnetoOne	Inparanoid	YFR004W	YOR259C	RPN11	RPT4	MPR1	PCS1|CRL13|SUG2	PF00004	PF00004	AffinityCapture-MS				SakataE(2011)	21658604
GRMZM2G181359_P01	GRMZM2G181359_P01	GRMZM2G181359_P01GRMZM2G181359_P01	homo	Saccharomyces cerevisiae	OnetoOne	Inparanoid	YLL039C	YOR259C	UBI4	RPT4	SCD2|UB14	PCS1|CRL13|SUG2	PF00004	PF00004	AffinityCapture-MS				StaritaLM(2011)	22106047
GRMZM2G181359_P01	GRMZM2G181359_P01	GRMZM2G181359_P01GRMZM2G181359_P01	homo	Saccharomyces cerevisiae	OnetoOne	Inparanoid	YGL122C	YOR259C	NAB2	RPT4	N/A	PCS1|CRL13|SUG2	PF00004	PF00004	AffinityCapture-RNA				BatisseJ(2009)	19840948
GRMZM2G181359_P01	GRMZM2G181359_P01	GRMZM2G181359_P01GRMZM2G181359_P01	homo	Saccharomyces cerevisiae	OnetoOne	Inparanoid	YOR117W	YOR259C	RPT5	RPT4	YTA1	PCS1|CRL13|SUG2	PF00004	PF00004	AffinityCapture-Western				FunakoshiM(2009)	19243080
GRMZM2G181359_P01	GRMZM2G181359_P01	GRMZM2G181359_P01GRMZM2G181359_P01	homo	Saccharomyces cerevisiae	OnetoOne	Inparanoid	YKL145W	YOR259C	RPT1	RPT4	YTA3|CIM5	PCS1|CRL13|SUG2	PF00004	PF00004	AffinityCapture-Western				LeggettDS(2005)	15917626
GRMZM2G181359_P01	GRMZM2G181359_P01	GRMZM2G181359_P01GRMZM2G181359_P01	homo	Saccharomyces cerevisiae	OnetoOne	Inparanoid	YGL207W	YOR259C	SPT16	RPT4	CDC68|SSF1	PCS1|CRL13|SUG2	PF00004	PF00004	AffinityCapture-Western				FerdousA(2001)	11389845
GRMZM2G181359_P01	GRMZM2G181359_P01	GRMZM2G181359_P01GRMZM2G181359_P01	homo	Saccharomyces cerevisiae	OnetoOne	Inparanoid	YPL248C	YOR259C	GAL4	RPT4	GAL81	PCS1|CRL13|SUG2	PF00004	PF00004	AffinityCapture-Western				ChangC(2001)	11418596
GRMZM2G181359_P01	GRMZM2G181359_P01	GRMZM2G181359_P01GRMZM2G181359_P01	homo	Saccharomyces cerevisiae	OnetoOne	Inparanoid	YFR034C	YOR259C	PHO4	RPT4	N/A	PCS1|CRL13|SUG2	PF00004	PF00004	AffinityCapture-Western				SunL(2002)	12200147
GRMZM2G181359_P01	GRMZM2G181359_P01	GRMZM2G181359_P01GRMZM2G181359_P01	homo	Saccharomyces cerevisiae	OnetoOne	Inparanoid	YEL037C	YOR259C	RAD23	RPT4	N/A	PCS1|CRL13|SUG2	PF00004	PF00004	AffinityCapture-Western				RussellSJ(1999)	10394357
GRMZM2G181359_P01	GRMZM2G181359_P01	GRMZM2G181359_P01GRMZM2G181359_P01	homo	Saccharomyces cerevisiae	OnetoOne	Inparanoid	YER012W	YOR259C	PRE1	RPT4	N/A	PCS1|CRL13|SUG2	PF00004	PF00004	AffinityCapture-Western				FunakoshiM(2009)	19446322
GRMZM2G181359_P01	GRMZM2G181359_P01	GRMZM2G181359_P01GRMZM2G181359_P01	homo	Saccharomyces cerevisiae	OnetoOne	Inparanoid	YIL007C	YOR259C	NAS2	RPT4	N/A	PCS1|CRL13|SUG2	PF00004	PF00004	AffinityCapture-Western				FunakoshiM(2009)	19446322
GRMZM2G181359_P01	GRMZM2G181359_P01	GRMZM2G181359_P01GRMZM2G181359_P01	homo	Saccharomyces cerevisiae	OnetoOne	Inparanoid	YIL007C	YOR259C	NAS2	RPT4	N/A	PCS1|CRL13|SUG2	PF00004	PF00004	AffinityCapture-Western				SaekiY(2009)	19446323
GRMZM2G181359_P01	GRMZM2G181359_P01	GRMZM2G181359_P01GRMZM2G181359_P01	homo	Saccharomyces cerevisiae	OnetoOne	Inparanoid	YGR232W	YOR259C	NAS6	RPT4	N/A	PCS1|CRL13|SUG2	PF00004	PF00004	AffinityCapture-Western				SaekiY(2009)	19446323
GRMZM2G181359_P01	GRMZM2G181359_P01	GRMZM2G181359_P01GRMZM2G181359_P01	homo	Saccharomyces cerevisiae	OnetoOne	Inparanoid	YGL004C	YOR259C	RPN14	RPT4	N/A	PCS1|CRL13|SUG2	PF00004	PF00004	AffinityCapture-Western				SaekiY(2009)	19446323
GRMZM2G181359_P01	GRMZM2G181359_P01	GRMZM2G181359_P01GRMZM2G181359_P01	homo	Saccharomyces cerevisiae	OnetoOne	Inparanoid	YBR272C	YOR259C	HSM3	RPT4	N/A	PCS1|CRL13|SUG2	PF00004	PF00004	AffinityCapture-Western				SaekiY(2009)	19446323
GRMZM2G181359_P01	GRMZM2G181359_P01	GRMZM2G181359_P01GRMZM2G181359_P01	homo	Saccharomyces cerevisiae	OnetoOne	Inparanoid	YHR027C	YOR259C	RPN1	RPT4	NAS1|HRD2	PCS1|CRL13|SUG2	PF00004	PF00004	AffinityCapture-Western				SaekiY(2009)	19446323
GRMZM2G181359_P01	GRMZM2G181359_P01	GRMZM2G181359_P01GRMZM2G181359_P01	homo	Saccharomyces cerevisiae	OnetoOne	Inparanoid	YPR108W	YOR259C	RPN7	RPT4	N/A	PCS1|CRL13|SUG2	PF00004	PF00004	AffinityCapture-Western				SaekiY(2009)	19446323
GRMZM2G181359_P01	GRMZM2G181359_P01	GRMZM2G181359_P01GRMZM2G181359_P01	homo	Saccharomyces cerevisiae	OnetoOne	Inparanoid	YBR272C	YOR259C	HSM3	RPT4	N/A	PCS1|CRL13|SUG2	PF00004	PF00004	AffinityCapture-Western				TomkoRJ(2010)	20471945
GRMZM2G181359_P01	GRMZM2G181359_P01	GRMZM2G181359_P01GRMZM2G181359_P01	homo	Saccharomyces cerevisiae	OnetoOne	Inparanoid	YFR004W	YOR259C	RPN11	RPT4	MPR1	PCS1|CRL13|SUG2	PF00004	PF00004	AffinityCapture-Western				LeggettDS(2005)	15917626
GRMZM2G181359_P01	GRMZM2G181359_P01	GRMZM2G181359_P01GRMZM2G181359_P01	homo	Saccharomyces cerevisiae	OnetoOne	Inparanoid	YHR027C	YOR259C	RPN1	RPT4	NAS1|HRD2	PCS1|CRL13|SUG2	PF00004	PF00004	AffinityCapture-Western				SakataE(2011)	21658604
GRMZM2G181359_P01	GRMZM2G181359_P01	GRMZM2G181359_P01GRMZM2G181359_P01	homo	Saccharomyces cerevisiae	OnetoOne	Inparanoid	YGL048C	YOR259C	RPT6	RPT4	SCB68|CIM3|SUG1|CRL3	PCS1|CRL13|SUG2	PF00004	PF00004	Co-fractionation				RussellSJ(1996)	8955118
GRMZM2G181359_P01	GRMZM2G181359_P01	GRMZM2G181359_P01GRMZM2G181359_P01	homo	Saccharomyces cerevisiae	OnetoOne	Inparanoid	YDR394W	YOR259C	RPT3	RPT4	YTA2|YNT1	PCS1|CRL13|SUG2	PF00004	PF00004	Co-fractionation				TakeuchiJ(2004)	15135049
GRMZM2G181359_P01	GRMZM2G181359_P01	GRMZM2G181359_P01GRMZM2G181359_P01	homo	Saccharomyces cerevisiae	OnetoOne	Inparanoid	YDR394W	YOR259C	RPT3	RPT4	YTA2|YNT1	PCS1|CRL13|SUG2	PF00004	PF00004	Co-purification				RubinDM(1998)	9724628
GRMZM2G181359_P01	GRMZM2G181359_P01	GRMZM2G181359_P01GRMZM2G181359_P01	homo	Saccharomyces cerevisiae	OnetoOne	Inparanoid	YHR027C	YOR259C	RPN1	RPT4	NAS1|HRD2	PCS1|CRL13|SUG2	PF00004	PF00004	Co-purification				GlickmanMH(1998)	9741626
GRMZM2G181359_P01	GRMZM2G181359_P01	GRMZM2G181359_P01GRMZM2G181359_P01	homo	Saccharomyces cerevisiae	OnetoOne	Inparanoid	YHR027C	YOR259C	RPN1	RPT4	NAS1|HRD2	PCS1|CRL13|SUG2	PF00004	PF00004	Co-purification				GlickmanMH(1998)	9584156
GRMZM2G181359_P01	GRMZM2G181359_P01	GRMZM2G181359_P01GRMZM2G181359_P01	homo	Saccharomyces cerevisiae	OnetoOne	Inparanoid	YEL037C	YOR259C	RAD23	RPT4	N/A	PCS1|CRL13|SUG2	PF00004	PF00004	Co-purification				FerdousA(2001)	11389845
GRMZM2G181359_P01	GRMZM2G181359_P01	GRMZM2G181359_P01GRMZM2G181359_P01	homo	Saccharomyces cerevisiae	OnetoOne	Inparanoid	YHR027C	YOR259C	RPN1	RPT4	NAS1|HRD2	PCS1|CRL13|SUG2	PF00004	PF00004	Co-purification				SakataE(2011)	21658604
GRMZM2G181359_P01	GRMZM2G181359_P01	GRMZM2G181359_P01GRMZM2G181359_P01	homo	Saccharomyces cerevisiae	OnetoOne	Inparanoid	YPL153C	YOR259C	RAD53	RPT4	MEC2|SPK1|LSD1	PCS1|CRL13|SUG2	PF00004	PF00004	DosageRescue				DesanyBA(1998)	9744871
GRMZM2G181359_P01	GRMZM2G181359_P01	GRMZM2G181359_P01GRMZM2G181359_P01	homo	Saccharomyces cerevisiae	OnetoOne	Inparanoid	YBR136W	YOR259C	MEC1	RPT4	ESR1|SAD3	PCS1|CRL13|SUG2	PF00004	PF00004	DosageRescue				DesanyBA(1998)	9744871
GRMZM2G181359_P01	GRMZM2G181359_P01	GRMZM2G181359_P01GRMZM2G181359_P01	homo	Saccharomyces cerevisiae	OnetoOne	Inparanoid	YGL048C	YOR259C	RPT6	RPT4	SCB68|CIM3|SUG1|CRL3	PCS1|CRL13|SUG2	PF00004	PF00004	PCA				TarassovK(2008)	18467557
GRMZM2G181359_P01	GRMZM2G181359_P01	GRMZM2G181359_P01GRMZM2G181359_P01	homo	Saccharomyces cerevisiae	OnetoOne	Inparanoid	YKL145W	YOR259C	RPT1	RPT4	YTA3|CIM5	PCS1|CRL13|SUG2	PF00004	PF00004	PCA				TarassovK(2008)	18467557
GRMZM2G181359_P01	GRMZM2G181359_P01	GRMZM2G181359_P01GRMZM2G181359_P01	homo	Saccharomyces cerevisiae	OnetoOne	Inparanoid	YOR117W	YOR259C	RPT5	RPT4	YTA1	PCS1|CRL13|SUG2	PF00004	PF00004	PCA				TarassovK(2008)	18467557
GRMZM2G181359_P01	GRMZM2G181359_P01	GRMZM2G181359_P01GRMZM2G181359_P01	homo	Saccharomyces cerevisiae	OnetoOne	Inparanoid	YPL248C	YOR259C	GAL4	RPT4	GAL81	PCS1|CRL13|SUG2	PF00004	PF00004	PhenotypicSuppression				RussellSJ(1996)	8955118
GRMZM2G181359_P01	GRMZM2G181359_P01	GRMZM2G181359_P01GRMZM2G181359_P01	homo	Saccharomyces cerevisiae	OnetoOne	Inparanoid	YPL248C	YOR259C	GAL4	RPT4	GAL81	PCS1|CRL13|SUG2	PF00004	PF00004	ReconstitutedComplex				GonzalezF(2002)	11964484
GRMZM2G181359_P01	GRMZM2G181359_P01	GRMZM2G181359_P01GRMZM2G181359_P01	homo	Saccharomyces cerevisiae	OnetoOne	Inparanoid	YOR257W	YOR259C	CDC31	RPT4	DSK1	PCS1|CRL13|SUG2	PF00004	PF00004	ReconstitutedComplex				ChenL(2008)	18160718
GRMZM2G181359_P01	GRMZM2G181359_P01	GRMZM2G181359_P01GRMZM2G181359_P01	homo	Saccharomyces cerevisiae	OnetoOne	Inparanoid	YGL004C	YOR259C	RPN14	RPT4	N/A	PCS1|CRL13|SUG2	PF00004	PF00004	ReconstitutedComplex				RoelofsJ(2009)	19412159
GRMZM2G181359_P01	GRMZM2G181359_P01	GRMZM2G181359_P01GRMZM2G181359_P01	homo	Saccharomyces cerevisiae	OnetoOne	Inparanoid	YDL020C	YOR259C	RPN4	RPT4	UFD5|SON1	PCS1|CRL13|SUG2	PF00004	PF00004	SyntheticGrowthDefect				ParkS(2009)	19412160
GRMZM2G181359_P01	GRMZM2G181359_P01	GRMZM2G181359_P01GRMZM2G181359_P01	homo	Saccharomyces cerevisiae	OnetoOne	Inparanoid	YER052C	YOR259C	HOM3	RPT4	SIL4|BOR1	PCS1|CRL13|SUG2	PF00004	PF00004	SyntheticGrowthDefect				KingsburyJM(2010)	20305002
GRMZM2G181359_P01	GRMZM2G181359_P01	GRMZM2G181359_P01GRMZM2G181359_P01	homo	Saccharomyces cerevisiae	OnetoOne	Inparanoid	YMR276W	YOR259C	DSK2	RPT4	N/A	PCS1|CRL13|SUG2	PF00004	PF00004	SyntheticRescue				FunakoshiM(2009)	19446322
GRMZM2G181359_P01	GRMZM2G181359_P01	GRMZM2G181359_P01GRMZM2G181359_P01	homo	Saccharomyces cerevisiae	OnetoOne	Inparanoid	YHR025W	YOR259C	THR1	RPT4	N/A	PCS1|CRL13|SUG2	PF00004	PF00004	SyntheticRescue				KingsburyJM(2010)	20305002
GRMZM2G181359_P01	GRMZM2G181359_P01	GRMZM2G181359_P01GRMZM2G181359_P01	homo	Saccharomyces cerevisiae	OnetoOne	Inparanoid	YDR394W	YOR259C	RPT3	RPT4	YTA2|YNT1	PCS1|CRL13|SUG2	PF00004	PF00004	two hybrid				UetzP(2000)	10688190
GRMZM2G181359_P01	GRMZM2G181359_P01	GRMZM2G181359_P01GRMZM2G181359_P01	homo	Saccharomyces cerevisiae	OnetoOne	Inparanoid	YDR394W	YOR259C	RPT3	RPT4	YTA2|YNT1	PCS1|CRL13|SUG2	PF00004	PF00004	two hybrid				CagneyG(2001)	11595789
GRMZM2G181359_P01	GRMZM2G181359_P01	GRMZM2G181359_P01GRMZM2G181359_P01	homo	Saccharomyces cerevisiae	OnetoOne	Inparanoid	YGL048C	YOR259C	RPT6	RPT4	SCB68|CIM3|SUG1|CRL3	PCS1|CRL13|SUG2	PF00004	PF00004	two hybrid				RussellSJ(1996)	8955118
GRMZM2G181359_P01	GRMZM2G181359_P01	GRMZM2G181359_P01GRMZM2G181359_P01	homo	Saccharomyces cerevisiae	OnetoOne	Inparanoid	YPL248C	YOR259C	GAL4	RPT4	GAL81	PCS1|CRL13|SUG2	PF00004	PF00004	two hybrid				ChangC(2001)	11418596
GRMZM2G181359_P01	GRMZM2G181359_P01	GRMZM2G181359_P01GRMZM2G181359_P01	homo	Saccharomyces cerevisiae	OnetoOne	Inparanoid	YKL010C	YOR259C	UFD4	RPT4	N/A	PCS1|CRL13|SUG2	PF00004	PF00004	two hybrid				XieY(2002)	12447385
GRMZM2G181359_P01	GRMZM2G181359_P01	GRMZM2G181359_P01GRMZM2G181359_P01	homo	Saccharomyces cerevisiae	OnetoOne	Inparanoid	YIL007C	YOR259C	NAS2	RPT4	N/A	PCS1|CRL13|SUG2	PF00004	PF00004	two hybrid				SharanR(2005)	15687504
GRMZM2G181359_P01	GRMZM2G181359_P01	GRMZM2G181359_P01GRMZM2G181359_P01	homo	Synechococystis	OnetoOne	Inparanoid	slr0374	slr0374			Hypothetical	Hypothetical	PF00004	PF00004					SynechoNET
GRMZM2G013890_P01	GRMZM2G013890_P01	GRMZM2G013890_P01GRMZM2G013890_P01	homo	Saccharomyces cerevisiae	OnetoOne	Inparanoid	YER171W	YFR009W	RAD3	GCN20	REM1	N/A	PF12848	PF12848	AffinityCapture-MS				GavinAC(2002)	11805826
GRMZM2G013890_P01	GRMZM2G013890_P01	GRMZM2G013890_P01GRMZM2G013890_P01	homo	Saccharomyces cerevisiae	OnetoOne	Inparanoid	YER095W	YFR009W	RAD51	GCN20	MUT5	N/A	PF12848	PF12848	AffinityCapture-MS				GavinAC(2002)	11805826
GRMZM2G013890_P01	GRMZM2G013890_P01	GRMZM2G013890_P01GRMZM2G013890_P01	homo	Saccharomyces cerevisiae	OnetoOne	Inparanoid	YDR170C	YFR009W	SEC7	GCN20	N/A	N/A	PF12848	PF12848	AffinityCapture-MS				GavinAC(2002)	11805826
GRMZM2G013890_P01	GRMZM2G013890_P01	GRMZM2G013890_P01GRMZM2G013890_P01	homo	Saccharomyces cerevisiae	OnetoOne	Inparanoid	YLR058C	YFR009W	SHM2	GCN20	SHMT2	N/A	PF12848	PF12848	AffinityCapture-MS				GavinAC(2002)	11805826
GRMZM2G013890_P01	GRMZM2G013890_P01	GRMZM2G013890_P01GRMZM2G013890_P01	homo	Saccharomyces cerevisiae	OnetoOne	Inparanoid	YDL052C	YFR009W	SLC1	GCN20	N/A	N/A	PF12848	PF12848	AffinityCapture-MS				GavinAC(2002)	11805826
GRMZM2G013890_P01	GRMZM2G013890_P01	GRMZM2G013890_P01GRMZM2G013890_P01	homo	Saccharomyces cerevisiae	OnetoOne	Inparanoid	YNL186W	YFR009W	UBP10	GCN20	DOT4	N/A	PF12848	PF12848	AffinityCapture-MS				KroganNJ(2006)	16554755
GRMZM2G013890_P01	GRMZM2G013890_P01	GRMZM2G013890_P01GRMZM2G013890_P01	homo	Saccharomyces cerevisiae	OnetoOne	Inparanoid	YDL055C	YFR009W	PSA1	GCN20	MPG1|VIG9|SRB1	N/A	PF12848	PF12848	AffinityCapture-MS				GavinAC(2006)	16429126
GRMZM2G013890_P01	GRMZM2G013890_P01	GRMZM2G013890_P01GRMZM2G013890_P01	homo	Saccharomyces cerevisiae	OnetoOne	Inparanoid	YFR040W	YFR009W	SAP155	GCN20	N/A	N/A	PF12848	PF12848	AffinityCapture-MS				GavinAC(2006)	16429126
GRMZM2G013890_P01	GRMZM2G013890_P01	GRMZM2G013890_P01GRMZM2G013890_P01	homo	Saccharomyces cerevisiae	OnetoOne	Inparanoid	YGL195W	YFR009W	GCN1	GCN20	AAS103|NDR1	N/A	PF12848	PF12848	AffinityCapture-MS				GavinAC(2006)	16429126
GRMZM2G013890_P01	GRMZM2G013890_P01	GRMZM2G013890_P01GRMZM2G013890_P01	homo	Saccharomyces cerevisiae	OnetoOne	Inparanoid	YGR234W	YFR009W	YHB1	GCN20	YHB4	N/A	PF12848	PF12848	AffinityCapture-MS				GavinAC(2006)	16429126
GRMZM2G013890_P01	GRMZM2G013890_P01	GRMZM2G013890_P01GRMZM2G013890_P01	homo	Saccharomyces cerevisiae	OnetoOne	Inparanoid	YKL029C	YFR009W	MAE1	GCN20	N/A	N/A	PF12848	PF12848	AffinityCapture-MS				GavinAC(2006)	16429126
GRMZM2G013890_P01	GRMZM2G013890_P01	GRMZM2G013890_P01GRMZM2G013890_P01	homo	Saccharomyces cerevisiae	OnetoOne	Inparanoid	YLL040C	YFR009W	VPS13	GCN20	SOI1|VPT2	N/A	PF12848	PF12848	AffinityCapture-MS				GavinAC(2006)	16429126
GRMZM2G013890_P01	GRMZM2G013890_P01	GRMZM2G013890_P01GRMZM2G013890_P01	homo	Saccharomyces cerevisiae	OnetoOne	Inparanoid	YML124C	YFR009W	TUB3	GCN20	N/A	N/A	PF12848	PF12848	AffinityCapture-MS				GavinAC(2006)	16429126
GRMZM2G013890_P01	GRMZM2G013890_P01	GRMZM2G013890_P01GRMZM2G013890_P01	homo	Saccharomyces cerevisiae	OnetoOne	Inparanoid	YPL235W	YFR009W	RVB2	GCN20	TIH2|TIP48|TIP49B	N/A	PF12848	PF12848	AffinityCapture-MS				GavinAC(2006)	16429126
GRMZM2G013890_P01	GRMZM2G013890_P01	GRMZM2G013890_P01GRMZM2G013890_P01	homo	Saccharomyces cerevisiae	OnetoOne	Inparanoid	YDR170C	YFR009W	SEC7	GCN20	N/A	N/A	PF12848	PF12848	AffinityCapture-MS				GavinAC(2006)	16429126
GRMZM2G013890_P01	GRMZM2G013890_P01	GRMZM2G013890_P01GRMZM2G013890_P01	homo	Saccharomyces cerevisiae	OnetoOne	Inparanoid	YLR452C	YFR009W	SST2	GCN20	N/A	N/A	PF12848	PF12848	AffinityCapture-MS				GavinAC(2006)	16429126
GRMZM2G013890_P01	GRMZM2G013890_P01	GRMZM2G013890_P01GRMZM2G013890_P01	homo	Saccharomyces cerevisiae	OnetoOne	Inparanoid	YNL272C	YFR009W	SEC2	GCN20	N/A	N/A	PF12848	PF12848	AffinityCapture-MS				GavinAC(2006)	16429126
GRMZM2G013890_P01	GRMZM2G013890_P01	GRMZM2G013890_P01GRMZM2G013890_P01	homo	Saccharomyces cerevisiae	OnetoOne	Inparanoid	YHR019C	YFR009W	DED81	GCN20	N/A	N/A	PF12848	PF12848	AffinityCapture-MS				GavinAC(2006)	16429126
GRMZM2G013890_P01	GRMZM2G013890_P01	GRMZM2G013890_P01GRMZM2G013890_P01	homo	Saccharomyces cerevisiae	OnetoOne	Inparanoid	YOR151C	YFR009W	RPB2	GCN20	SIT2|SOH2|RPO22|RPB150	N/A	PF12848	PF12848	AffinityCapture-MS				GavinAC(2006)	16429126
GRMZM2G013890_P01	GRMZM2G013890_P01	GRMZM2G013890_P01GRMZM2G013890_P01	homo	Saccharomyces cerevisiae	OnetoOne	Inparanoid	YDL185W	YFR009W	TFP1	GCN20	VMA1|CLS8	N/A	PF12848	PF12848	AffinityCapture-MS				CollinsSR(2007)	17200106
GRMZM2G013890_P01	GRMZM2G013890_P01	GRMZM2G013890_P01GRMZM2G013890_P01	homo	Saccharomyces cerevisiae	OnetoOne	Inparanoid	YDR188W	YFR009W	CCT6	GCN20	TCP6|TCP20|HTR3	N/A	PF12848	PF12848	AffinityCapture-MS				CollinsSR(2007)	17200106
GRMZM2G013890_P01	GRMZM2G013890_P01	GRMZM2G013890_P01GRMZM2G013890_P01	homo	Saccharomyces cerevisiae	OnetoOne	Inparanoid	YHR200W	YFR009W	RPN10	GCN20	SUN1|MCB1	N/A	PF12848	PF12848	AffinityCapture-MS				GuerreroC(2008)	18757749
GRMZM2G013890_P01	GRMZM2G013890_P01	GRMZM2G013890_P01GRMZM2G013890_P01	homo	Saccharomyces cerevisiae	OnetoOne	Inparanoid	YFR004W	YFR009W	RPN11	GCN20	MPR1	N/A	PF12848	PF12848	AffinityCapture-MS				KaakeRM(2010)	20170199
GRMZM2G013890_P01	GRMZM2G013890_P01	GRMZM2G013890_P01GRMZM2G013890_P01	homo	Saccharomyces cerevisiae	OnetoOne	Inparanoid	YNR051C	YFR009W	BRE5	GCN20	N/A	N/A	PF12848	PF12848	AffinityCapture-MS				Ossareh-NazariB(2010)	20508643
GRMZM2G013890_P01	GRMZM2G013890_P01	GRMZM2G013890_P01GRMZM2G013890_P01	homo	Saccharomyces cerevisiae	OnetoOne	Inparanoid	YER151C	YFR009W	UBP3	GCN20	BLM3	N/A	PF12848	PF12848	AffinityCapture-MS				Ossareh-NazariB(2010)	20508643
GRMZM2G013890_P01	GRMZM2G013890_P01	GRMZM2G013890_P01GRMZM2G013890_P01	homo	Saccharomyces cerevisiae	OnetoOne	Inparanoid	YKL049C	YFR009W	CSE4	GCN20	CSL2	N/A	PF12848	PF12848	AffinityCapture-MS				RanjitkarP(2010)	21070971
GRMZM2G013890_P01	GRMZM2G013890_P01	GRMZM2G013890_P01GRMZM2G013890_P01	homo	Saccharomyces cerevisiae	OnetoOne	Inparanoid	YGR252W	YFR009W	GCN5	GCN20	AAS104|SWI9|ADA4	N/A	PF12848	PF12848	AffinityCapture-MS				LeeKK(2011)	21734642
GRMZM2G013890_P01	GRMZM2G013890_P01	GRMZM2G013890_P01GRMZM2G013890_P01	homo	Saccharomyces cerevisiae	OnetoOne	Inparanoid	YLL039C	YFR009W	UBI4	GCN20	SCD2|UB14	N/A	PF12848	PF12848	AffinityCapture-MS				ZivI(2011)	21427232
GRMZM2G013890_P01	GRMZM2G013890_P01	GRMZM2G013890_P01GRMZM2G013890_P01	homo	Saccharomyces cerevisiae	OnetoOne	Inparanoid	YGL195W	YFR009W	GCN1	GCN20	AAS103|NDR1	N/A	PF12848	PF12848	AffinityCapture-Western				MartonMJ(1997)	9234705
GRMZM2G013890_P01	GRMZM2G013890_P01	GRMZM2G013890_P01GRMZM2G013890_P01	homo	Saccharomyces cerevisiae	OnetoOne	Inparanoid	YGL195W	YFR009W	GCN1	GCN20	AAS103|NDR1	N/A	PF12848	PF12848	AffinityCapture-Western				VazquezdeAldanaCR(1995)	7621831
GRMZM2G013890_P01	GRMZM2G013890_P01	GRMZM2G013890_P01GRMZM2G013890_P01	homo	Saccharomyces cerevisiae	OnetoOne	Inparanoid	YDR283C	YFR009W	GCN2	GCN20	AAS102|AAS1|NDR2	N/A	PF12848	PF12848	AffinityCapture-Western				Garcia-BarrioM(2000)	10775272
GRMZM2G013890_P01	GRMZM2G013890_P01	GRMZM2G013890_P01GRMZM2G013890_P01	homo	Saccharomyces cerevisiae	OnetoOne	Inparanoid	YHR082C	YFR009W	KSP1	GCN20	N/A	N/A	PF12848	PF12848	BiochemicalActivity				PtacekJ(2005)	16319894
GRMZM2G013890_P01	GRMZM2G013890_P01	GRMZM2G013890_P01GRMZM2G013890_P01	homo	Saccharomyces cerevisiae	OnetoOne	Inparanoid	YNL307C	YFR009W	MCK1	GCN20	YPK1|CMS1	N/A	PF12848	PF12848	BiochemicalActivity				PtacekJ(2005)	16319894
GRMZM2G013890_P01	GRMZM2G013890_P01	GRMZM2G013890_P01GRMZM2G013890_P01	homo	Saccharomyces cerevisiae	OnetoOne	Inparanoid	YJL189W	YFR009W	RPL39	GCN20	PUB2|SPB2|RPL46	N/A	PF12848	PF12848	Co-fractionation				MartonMJ(1997)	9234705
GRMZM2G013890_P01	GRMZM2G013890_P01	GRMZM2G013890_P01GRMZM2G013890_P01	homo	Saccharomyces cerevisiae	OnetoOne	Inparanoid	YDL007W	YFR009W	RPT2	GCN20	YTA5|YHS4	N/A	PF12848	PF12848	NegativeGenetic				CostanzoM(2010)	20093466
GRMZM2G013890_P01	GRMZM2G013890_P01	GRMZM2G013890_P01GRMZM2G013890_P01	homo	Saccharomyces cerevisiae	OnetoOne	Inparanoid	YER178W	YFR009W	PDA1	GCN20	N/A	N/A	PF12848	PF12848	NegativeGenetic				CostanzoM(2010)	20093466
GRMZM2G013890_P01	GRMZM2G013890_P01	GRMZM2G013890_P01GRMZM2G013890_P01	homo	Saccharomyces cerevisiae	OnetoOne	Inparanoid	YPR066W	YFR009W	UBA3	GCN20	N/A	N/A	PF12848	PF12848	NegativeGenetic				CollinsSR(2007)	17314980
GRMZM2G013890_P01	GRMZM2G013890_P01	GRMZM2G013890_P01GRMZM2G013890_P01	homo	Saccharomyces cerevisiae	OnetoOne	Inparanoid	YNL147W	YFR009W	LSM7	GCN20	N/A	N/A	PF12848	PF12848	NegativeGenetic				CollinsSR(2007)	17314980
GRMZM2G013890_P01	GRMZM2G013890_P01	GRMZM2G013890_P01GRMZM2G013890_P01	homo	Saccharomyces cerevisiae	OnetoOne	Inparanoid	YGR246C	YFR009W	BRF1	GCN20	TDS4|PCF4	N/A	PF12848	PF12848	NegativeGenetic				CollinsSR(2007)	17314980
GRMZM2G013890_P01	GRMZM2G013890_P01	GRMZM2G013890_P01GRMZM2G013890_P01	homo	Saccharomyces cerevisiae	OnetoOne	Inparanoid	YLR033W	YFR009W	RSC58	GCN20	N/A	N/A	PF12848	PF12848	NegativeGenetic				CollinsSR(2007)	17314980
GRMZM2G013890_P01	GRMZM2G013890_P01	GRMZM2G013890_P01GRMZM2G013890_P01	homo	Saccharomyces cerevisiae	OnetoOne	Inparanoid	YJL148W	YFR009W	RPA34	GCN20	N/A	N/A	PF12848	PF12848	NegativeGenetic				CollinsSR(2007)	17314980
GRMZM2G013890_P01	GRMZM2G013890_P01	GRMZM2G013890_P01GRMZM2G013890_P01	homo	Saccharomyces cerevisiae	OnetoOne	Inparanoid	YGR200C	YFR009W	ELP2	GCN20	TOT2|KTI3	N/A	PF12848	PF12848	NegativeGenetic				CollinsSR(2007)	17314980
GRMZM2G013890_P01	GRMZM2G013890_P01	GRMZM2G013890_P01GRMZM2G013890_P01	homo	Saccharomyces cerevisiae	OnetoOne	Inparanoid	YML102W	YFR009W	CAC2	GCN20	N/A	N/A	PF12848	PF12848	NegativeGenetic				CollinsSR(2007)	17314980
GRMZM2G013890_P01	GRMZM2G013890_P01	GRMZM2G013890_P01GRMZM2G013890_P01	homo	Saccharomyces cerevisiae	OnetoOne	Inparanoid	YPL086C	YFR009W	ELP3	GCN20	KTI8|TOT3|HPA1	N/A	PF12848	PF12848	NegativeGenetic				CollinsSR(2007)	17314980
GRMZM2G013890_P01	GRMZM2G013890_P01	GRMZM2G013890_P01GRMZM2G013890_P01	homo	Saccharomyces cerevisiae	OnetoOne	Inparanoid	YOL067C	YFR009W	RTG1	GCN20	N/A	N/A	PF12848	PF12848	NegativeGenetic				CollinsSR(2007)	17314980
GRMZM2G013890_P01	GRMZM2G013890_P01	GRMZM2G013890_P01GRMZM2G013890_P01	homo	Saccharomyces cerevisiae	OnetoOne	Inparanoid	YOR340C	YFR009W	RPA43	GCN20	N/A	N/A	PF12848	PF12848	NegativeGenetic				CollinsSR(2007)	17314980
GRMZM2G013890_P01	GRMZM2G013890_P01	GRMZM2G013890_P01GRMZM2G013890_P01	homo	Saccharomyces cerevisiae	OnetoOne	Inparanoid	YPL024W	YFR009W	RMI1	GCN20	NCE4	N/A	PF12848	PF12848	NegativeGenetic				CollinsSR(2007)	17314980
GRMZM2G013890_P01	GRMZM2G013890_P01	GRMZM2G013890_P01GRMZM2G013890_P01	homo	Saccharomyces cerevisiae	OnetoOne	Inparanoid	YHR200W	YFR009W	RPN10	GCN20	SUN1|MCB1	N/A	PF12848	PF12848	NegativeGenetic				CollinsSR(2007)	17314980
GRMZM2G013890_P01	GRMZM2G013890_P01	GRMZM2G013890_P01GRMZM2G013890_P01	homo	Saccharomyces cerevisiae	OnetoOne	Inparanoid	YNL025C	YFR009W	SSN8	GCN20	UME3|NUT9|RYE2|SRB11|GIG3	N/A	PF12848	PF12848	NegativeGenetic				CollinsSR(2007)	17314980
GRMZM2G013890_P01	GRMZM2G013890_P01	GRMZM2G013890_P01GRMZM2G013890_P01	homo	Saccharomyces cerevisiae	OnetoOne	Inparanoid	YPL101W	YFR009W	ELP4	GCN20	TOT7|HAP1|KTI9	N/A	PF12848	PF12848	NegativeGenetic				CollinsSR(2007)	17314980
GRMZM2G013890_P01	GRMZM2G013890_P01	GRMZM2G013890_P01GRMZM2G013890_P01	homo	Saccharomyces cerevisiae	OnetoOne	Inparanoid	YDR009W	YFR009W	GAL3	GCN20	N/A	N/A	PF12848	PF12848	NegativeGenetic				WilmesGM(2008)	19061648
GRMZM2G013890_P01	GRMZM2G013890_P01	GRMZM2G013890_P01GRMZM2G013890_P01	homo	Saccharomyces cerevisiae	OnetoOne	Inparanoid	YDR037W	YFR009W	KRS1	GCN20	GCD5	N/A	PF12848	PF12848	NegativeGenetic				WilmesGM(2008)	19061648
GRMZM2G013890_P01	GRMZM2G013890_P01	GRMZM2G013890_P01GRMZM2G013890_P01	homo	Saccharomyces cerevisiae	OnetoOne	Inparanoid	YJL148W	YFR009W	RPA34	GCN20	N/A	N/A	PF12848	PF12848	NegativeGenetic				WilmesGM(2008)	19061648
GRMZM2G013890_P01	GRMZM2G013890_P01	GRMZM2G013890_P01GRMZM2G013890_P01	homo	Saccharomyces cerevisiae	OnetoOne	Inparanoid	YAL020C	YFR009W	ATS1	GCN20	FUN28|KTI13	N/A	PF12848	PF12848	NegativeGenetic				CostanzoM(2010)	20093466
GRMZM2G013890_P01	GRMZM2G013890_P01	GRMZM2G013890_P01GRMZM2G013890_P01	homo	Saccharomyces cerevisiae	OnetoOne	Inparanoid	YBL103C	YFR009W	RTG3	GCN20	N/A	N/A	PF12848	PF12848	NegativeGenetic				CostanzoM(2010)	20093466
GRMZM2G013890_P01	GRMZM2G013890_P01	GRMZM2G013890_P01GRMZM2G013890_P01	homo	Saccharomyces cerevisiae	OnetoOne	Inparanoid	YBR048W	YFR009W	RPS11B	GCN20	N/A	N/A	PF12848	PF12848	NegativeGenetic				CostanzoM(2010)	20093466
GRMZM2G013890_P01	GRMZM2G013890_P01	GRMZM2G013890_P01GRMZM2G013890_P01	homo	Saccharomyces cerevisiae	OnetoOne	Inparanoid	YCR091W	YFR009W	KIN82	GCN20	FPK2	N/A	PF12848	PF12848	NegativeGenetic				CostanzoM(2010)	20093466
GRMZM2G013890_P01	GRMZM2G013890_P01	GRMZM2G013890_P01GRMZM2G013890_P01	homo	Saccharomyces cerevisiae	OnetoOne	Inparanoid	YDL233W	YFR009W	YDL233W	GCN20	N/A	N/A	PF12848	PF12848	NegativeGenetic				CostanzoM(2010)	20093466
GRMZM2G013890_P01	GRMZM2G013890_P01	GRMZM2G013890_P01GRMZM2G013890_P01	homo	Saccharomyces cerevisiae	OnetoOne	Inparanoid	YDL216C	YFR009W	RRI1	GCN20	CSN5|JAB1	N/A	PF12848	PF12848	NegativeGenetic				CostanzoM(2010)	20093466
GRMZM2G013890_P01	GRMZM2G013890_P01	GRMZM2G013890_P01GRMZM2G013890_P01	homo	Saccharomyces cerevisiae	OnetoOne	Inparanoid	YDL182W	YFR009W	LYS20	GCN20	N/A	N/A	PF12848	PF12848	NegativeGenetic				CostanzoM(2010)	20093466
GRMZM2G013890_P01	GRMZM2G013890_P01	GRMZM2G013890_P01GRMZM2G013890_P01	homo	Saccharomyces cerevisiae	OnetoOne	Inparanoid	YDL017W	YFR009W	CDC7	GCN20	SAS1|LSD6	N/A	PF12848	PF12848	NegativeGenetic				CostanzoM(2010)	20093466
GRMZM2G013890_P01	GRMZM2G013890_P01	GRMZM2G013890_P01GRMZM2G013890_P01	homo	Saccharomyces cerevisiae	OnetoOne	Inparanoid	YDR037W	YFR009W	KRS1	GCN20	GCD5	N/A	PF12848	PF12848	NegativeGenetic				CostanzoM(2010)	20093466
GRMZM2G013890_P01	GRMZM2G013890_P01	GRMZM2G013890_P01GRMZM2G013890_P01	homo	Saccharomyces cerevisiae	OnetoOne	Inparanoid	YDR088C	YFR009W	SLU7	GCN20	SLT17	N/A	PF12848	PF12848	NegativeGenetic				CostanzoM(2010)	20093466
GRMZM2G013890_P01	GRMZM2G013890_P01	GRMZM2G013890_P01GRMZM2G013890_P01	homo	Saccharomyces cerevisiae	OnetoOne	Inparanoid	YDR160W	YFR009W	SSY1	GCN20	SHR10	N/A	PF12848	PF12848	NegativeGenetic				CostanzoM(2010)	20093466
GRMZM2G013890_P01	GRMZM2G013890_P01	GRMZM2G013890_P01GRMZM2G013890_P01	homo	Saccharomyces cerevisiae	OnetoOne	Inparanoid	YDR293C	YFR009W	SSD1	GCN20	CLA1|MCS1|SRK1|RLT1	N/A	PF12848	PF12848	NegativeGenetic				CostanzoM(2010)	20093466
GRMZM2G013890_P01	GRMZM2G013890_P01	GRMZM2G013890_P01GRMZM2G013890_P01	homo	Saccharomyces cerevisiae	OnetoOne	Inparanoid	YDR402C	YFR009W	DIT2	GCN20	CYP56	N/A	PF12848	PF12848	NegativeGenetic				CostanzoM(2010)	20093466
GRMZM2G013890_P01	GRMZM2G013890_P01	GRMZM2G013890_P01GRMZM2G013890_P01	homo	Saccharomyces cerevisiae	OnetoOne	Inparanoid	YDR488C	YFR009W	PAC11	GCN20	N/A	N/A	PF12848	PF12848	NegativeGenetic				CostanzoM(2010)	20093466
GRMZM2G013890_P01	GRMZM2G013890_P01	GRMZM2G013890_P01GRMZM2G013890_P01	homo	Saccharomyces cerevisiae	OnetoOne	Inparanoid	YEL034W	YFR009W	HYP2	GCN20	TIF51A	N/A	PF12848	PF12848	NegativeGenetic				CostanzoM(2010)	20093466
GRMZM2G013890_P01	GRMZM2G013890_P01	GRMZM2G013890_P01GRMZM2G013890_P01	homo	Saccharomyces cerevisiae	OnetoOne	Inparanoid	YER061C	YFR009W	CEM1	GCN20	N/A	N/A	PF12848	PF12848	NegativeGenetic				CostanzoM(2010)	20093466
GRMZM2G013890_P01	GRMZM2G013890_P01	GRMZM2G013890_P01GRMZM2G013890_P01	homo	Saccharomyces cerevisiae	OnetoOne	Inparanoid	YGL135W	YFR009W	RPL1B	GCN20	SSM2	N/A	PF12848	PF12848	NegativeGenetic				CostanzoM(2010)	20093466
GRMZM2G013890_P01	GRMZM2G013890_P01	GRMZM2G013890_P01GRMZM2G013890_P01	homo	Saccharomyces cerevisiae	OnetoOne	Inparanoid	YGR081C	YFR009W	SLX9	GCN20	N/A	N/A	PF12848	PF12848	NegativeGenetic				CostanzoM(2010)	20093466
GRMZM2G013890_P01	GRMZM2G013890_P01	GRMZM2G013890_P01GRMZM2G013890_P01	homo	Saccharomyces cerevisiae	OnetoOne	Inparanoid	YGR118W	YFR009W	RPS23A	GCN20	N/A	N/A	PF12848	PF12848	NegativeGenetic				CostanzoM(2010)	20093466
GRMZM2G013890_P01	GRMZM2G013890_P01	GRMZM2G013890_P01GRMZM2G013890_P01	homo	Saccharomyces cerevisiae	OnetoOne	Inparanoid	YGR216C	YFR009W	GPI1	GCN20	N/A	N/A	PF12848	PF12848	NegativeGenetic				CostanzoM(2010)	20093466
GRMZM2G013890_P01	GRMZM2G013890_P01	GRMZM2G013890_P01GRMZM2G013890_P01	homo	Saccharomyces cerevisiae	OnetoOne	Inparanoid	YHR013C	YFR009W	ARD1	GCN20	NAA10	N/A	PF12848	PF12848	NegativeGenetic				CostanzoM(2010)	20093466
GRMZM2G013890_P01	GRMZM2G013890_P01	GRMZM2G013890_P01GRMZM2G013890_P01	homo	Saccharomyces cerevisiae	OnetoOne	Inparanoid	YHR203C	YFR009W	RPS4B	GCN20	N/A	N/A	PF12848	PF12848	NegativeGenetic				CostanzoM(2010)	20093466
GRMZM2G013890_P01	GRMZM2G013890_P01	GRMZM2G013890_P01GRMZM2G013890_P01	homo	Saccharomyces cerevisiae	OnetoOne	Inparanoid	YHR208W	YFR009W	BAT1	GCN20	TWT1|ECA39	N/A	PF12848	PF12848	NegativeGenetic				CostanzoM(2010)	20093466
GRMZM2G013890_P01	GRMZM2G013890_P01	GRMZM2G013890_P01GRMZM2G013890_P01	homo	Saccharomyces cerevisiae	OnetoOne	Inparanoid	YIR005W	YFR009W	IST3	GCN20	SNU17	N/A	PF12848	PF12848	NegativeGenetic				CostanzoM(2010)	20093466
GRMZM2G013890_P01	GRMZM2G013890_P01	GRMZM2G013890_P01GRMZM2G013890_P01	homo	Saccharomyces cerevisiae	OnetoOne	Inparanoid	YJL046W	YFR009W	AIM22	GCN20	LIP3|RRG3	N/A	PF12848	PF12848	NegativeGenetic				CostanzoM(2010)	20093466
GRMZM2G013890_P01	GRMZM2G013890_P01	GRMZM2G013890_P01GRMZM2G013890_P01	homo	Saccharomyces cerevisiae	OnetoOne	Inparanoid	YJR076C	YFR009W	CDC11	GCN20	PSL9	N/A	PF12848	PF12848	NegativeGenetic				CostanzoM(2010)	20093466
GRMZM2G013890_P01	GRMZM2G013890_P01	GRMZM2G013890_P01GRMZM2G013890_P01	homo	Saccharomyces cerevisiae	OnetoOne	Inparanoid	YKL055C	YFR009W	OAR1	GCN20	N/A	N/A	PF12848	PF12848	NegativeGenetic				CostanzoM(2010)	20093466
GRMZM2G013890_P01	GRMZM2G013890_P01	GRMZM2G013890_P01GRMZM2G013890_P01	homo	Saccharomyces cerevisiae	OnetoOne	Inparanoid	YKR055W	YFR009W	RHO4	GCN20	N/A	N/A	PF12848	PF12848	NegativeGenetic				CostanzoM(2010)	20093466
GRMZM2G013890_P01	GRMZM2G013890_P01	GRMZM2G013890_P01GRMZM2G013890_P01	homo	Saccharomyces cerevisiae	OnetoOne	Inparanoid	YKR086W	YFR009W	PRP16	GCN20	RNA16|PRP23	N/A	PF12848	PF12848	NegativeGenetic				CostanzoM(2010)	20093466
GRMZM2G013890_P01	GRMZM2G013890_P01	GRMZM2G013890_P01GRMZM2G013890_P01	homo	Saccharomyces cerevisiae	OnetoOne	Inparanoid	YLR152C	YFR009W	YLR152C	GCN20	N/A	N/A	PF12848	PF12848	NegativeGenetic				CostanzoM(2010)	20093466
GRMZM2G013890_P01	GRMZM2G013890_P01	GRMZM2G013890_P01GRMZM2G013890_P01	homo	Saccharomyces cerevisiae	OnetoOne	Inparanoid	YLR239C	YFR009W	LIP2	GCN20	N/A	N/A	PF12848	PF12848	NegativeGenetic				CostanzoM(2010)	20093466
GRMZM2G013890_P01	GRMZM2G013890_P01	GRMZM2G013890_P01GRMZM2G013890_P01	homo	Saccharomyces cerevisiae	OnetoOne	Inparanoid	YLR298C	YFR009W	YHC1	GCN20	N/A	N/A	PF12848	PF12848	NegativeGenetic				CostanzoM(2010)	20093466
GRMZM2G013890_P01	GRMZM2G013890_P01	GRMZM2G013890_P01GRMZM2G013890_P01	homo	Saccharomyces cerevisiae	OnetoOne	Inparanoid	YLR398C	YFR009W	SKI2	GCN20	N/A	N/A	PF12848	PF12848	NegativeGenetic				CostanzoM(2010)	20093466
GRMZM2G013890_P01	GRMZM2G013890_P01	GRMZM2G013890_P01GRMZM2G013890_P01	homo	Saccharomyces cerevisiae	OnetoOne	Inparanoid	YML026C	YFR009W	RPS18B	GCN20	N/A	N/A	PF12848	PF12848	NegativeGenetic				CostanzoM(2010)	20093466
GRMZM2G013890_P01	GRMZM2G013890_P01	GRMZM2G013890_P01GRMZM2G013890_P01	homo	Saccharomyces cerevisiae	OnetoOne	Inparanoid	YMR318C	YFR009W	ADH6	GCN20	ADHVI	N/A	PF12848	PF12848	NegativeGenetic				CostanzoM(2010)	20093466
GRMZM2G013890_P01	GRMZM2G013890_P01	GRMZM2G013890_P01GRMZM2G013890_P01	homo	Saccharomyces cerevisiae	OnetoOne	Inparanoid	YNL330C	YFR009W	RPD3	GCN20	SDI2|MOF6|REC3|SDS6	N/A	PF12848	PF12848	NegativeGenetic				CostanzoM(2010)	20093466
GRMZM2G013890_P01	GRMZM2G013890_P01	GRMZM2G013890_P01GRMZM2G013890_P01	homo	Saccharomyces cerevisiae	OnetoOne	Inparanoid	YNL122C	YFR009W	YNL122C	GCN20	N/A	N/A	PF12848	PF12848	NegativeGenetic				CostanzoM(2010)	20093466
GRMZM2G013890_P01	GRMZM2G013890_P01	GRMZM2G013890_P01GRMZM2G013890_P01	homo	Saccharomyces cerevisiae	OnetoOne	Inparanoid	YNR033W	YFR009W	ABZ1	GCN20	N/A	N/A	PF12848	PF12848	NegativeGenetic				CostanzoM(2010)	20093466
GRMZM2G013890_P01	GRMZM2G013890_P01	GRMZM2G013890_P01GRMZM2G013890_P01	homo	Saccharomyces cerevisiae	OnetoOne	Inparanoid	YOL089C	YFR009W	HAL9	GCN20	N/A	N/A	PF12848	PF12848	NegativeGenetic				CostanzoM(2010)	20093466
GRMZM2G013890_P01	GRMZM2G013890_P01	GRMZM2G013890_P01GRMZM2G013890_P01	homo	Saccharomyces cerevisiae	OnetoOne	Inparanoid	YOL081W	YFR009W	IRA2	GCN20	CCS1|GLC4	N/A	PF12848	PF12848	NegativeGenetic				CostanzoM(2010)	20093466
GRMZM2G013890_P01	GRMZM2G013890_P01	GRMZM2G013890_P01GRMZM2G013890_P01	homo	Saccharomyces cerevisiae	OnetoOne	Inparanoid	YOL067C	YFR009W	RTG1	GCN20	N/A	N/A	PF12848	PF12848	NegativeGenetic				CostanzoM(2010)	20093466
GRMZM2G013890_P01	GRMZM2G013890_P01	GRMZM2G013890_P01GRMZM2G013890_P01	homo	Saccharomyces cerevisiae	OnetoOne	Inparanoid	YOR077W	YFR009W	RTS2	GCN20	N/A	N/A	PF12848	PF12848	NegativeGenetic				CostanzoM(2010)	20093466
GRMZM2G013890_P01	GRMZM2G013890_P01	GRMZM2G013890_P01GRMZM2G013890_P01	homo	Saccharomyces cerevisiae	OnetoOne	Inparanoid	YOR214C	YFR009W	YOR214C	GCN20	N/A	N/A	PF12848	PF12848	NegativeGenetic				CostanzoM(2010)	20093466
GRMZM2G013890_P01	GRMZM2G013890_P01	GRMZM2G013890_P01GRMZM2G013890_P01	homo	Saccharomyces cerevisiae	OnetoOne	Inparanoid	YOR221C	YFR009W	MCT1	GCN20	N/A	N/A	PF12848	PF12848	NegativeGenetic				CostanzoM(2010)	20093466
GRMZM2G013890_P01	GRMZM2G013890_P01	GRMZM2G013890_P01GRMZM2G013890_P01	homo	Saccharomyces cerevisiae	OnetoOne	Inparanoid	YPL148C	YFR009W	PPT2	GCN20	N/A	N/A	PF12848	PF12848	NegativeGenetic				CostanzoM(2010)	20093466
GRMZM2G013890_P01	GRMZM2G013890_P01	GRMZM2G013890_P01GRMZM2G013890_P01	homo	Saccharomyces cerevisiae	OnetoOne	Inparanoid	YPR018W	YFR009W	RLF2	GCN20	CAC1	N/A	PF12848	PF12848	NegativeGenetic				CostanzoM(2010)	20093466
GRMZM2G013890_P01	GRMZM2G013890_P01	GRMZM2G013890_P01GRMZM2G013890_P01	homo	Saccharomyces cerevisiae	OnetoOne	Inparanoid	YPR101W	YFR009W	SNT309	GCN20	NTC25	N/A	PF12848	PF12848	NegativeGenetic				CostanzoM(2010)	20093466
GRMZM2G013890_P01	GRMZM2G013890_P01	GRMZM2G013890_P01GRMZM2G013890_P01	homo	Saccharomyces cerevisiae	OnetoOne	Inparanoid	YPR178W	YFR009W	PRP4	GCN20	RNA4	N/A	PF12848	PF12848	NegativeGenetic				CostanzoM(2010)	20093466
GRMZM2G013890_P01	GRMZM2G013890_P01	GRMZM2G013890_P01GRMZM2G013890_P01	homo	Saccharomyces cerevisiae	OnetoOne	Inparanoid	YBR095C	YFR009W	RXT2	GCN20	RAF60	N/A	PF12848	PF12848	PhenotypicSuppression				BeltraoP(2009)	19547744
GRMZM2G013890_P01	GRMZM2G013890_P01	GRMZM2G013890_P01GRMZM2G013890_P01	homo	Saccharomyces cerevisiae	OnetoOne	Inparanoid	YPL181W	YFR009W	CTI6	GCN20	RXT1	N/A	PF12848	PF12848	PositiveGenetic				CollinsSR(2007)	17314980
GRMZM2G013890_P01	GRMZM2G013890_P01	GRMZM2G013890_P01GRMZM2G013890_P01	homo	Saccharomyces cerevisiae	OnetoOne	Inparanoid	YPL139C	YFR009W	UME1	GCN20	WTM3	N/A	PF12848	PF12848	PositiveGenetic				CollinsSR(2007)	17314980
GRMZM2G013890_P01	GRMZM2G013890_P01	GRMZM2G013890_P01GRMZM2G013890_P01	homo	Saccharomyces cerevisiae	OnetoOne	Inparanoid	YGL195W	YFR009W	GCN1	GCN20	AAS103|NDR1	N/A	PF12848	PF12848	PositiveGenetic				CollinsSR(2007)	17314980
GRMZM2G013890_P01	GRMZM2G013890_P01	GRMZM2G013890_P01GRMZM2G013890_P01	homo	Saccharomyces cerevisiae	OnetoOne	Inparanoid	YMR263W	YFR009W	SAP30	GCN20	N/A	N/A	PF12848	PF12848	PositiveGenetic				CollinsSR(2007)	17314980
GRMZM2G013890_P01	GRMZM2G013890_P01	GRMZM2G013890_P01GRMZM2G013890_P01	homo	Saccharomyces cerevisiae	OnetoOne	Inparanoid	YML062C	YFR009W	MFT1	GCN20	MFT52	N/A	PF12848	PF12848	PositiveGenetic				CollinsSR(2007)	17314980
GRMZM2G013890_P01	GRMZM2G013890_P01	GRMZM2G013890_P01GRMZM2G013890_P01	homo	Saccharomyces cerevisiae	OnetoOne	Inparanoid	YLR421C	YFR009W	RPN13	GCN20	N/A	N/A	PF12848	PF12848	PositiveGenetic				CollinsSR(2007)	17314980
GRMZM2G013890_P01	GRMZM2G013890_P01	GRMZM2G013890_P01GRMZM2G013890_P01	homo	Saccharomyces cerevisiae	OnetoOne	Inparanoid	YPL129W	YFR009W	TAF14	GCN20	SWP29|TFG3|ANC1|TAF30	N/A	PF12848	PF12848	PositiveGenetic				CollinsSR(2007)	17314980
GRMZM2G013890_P01	GRMZM2G013890_P01	GRMZM2G013890_P01GRMZM2G013890_P01	homo	Saccharomyces cerevisiae	OnetoOne	Inparanoid	YBL087C	YFR009W	RPL23A	GCN20	N/A	N/A	PF12848	PF12848	PositiveGenetic				CostanzoM(2010)	20093466
GRMZM2G013890_P01	GRMZM2G013890_P01	GRMZM2G013890_P01GRMZM2G013890_P01	homo	Saccharomyces cerevisiae	OnetoOne	Inparanoid	YHR066W	YFR009W	SSF1	GCN20	N/A	N/A	PF12848	PF12848	PositiveGenetic				CostanzoM(2010)	20093466
GRMZM2G013890_P01	GRMZM2G013890_P01	GRMZM2G013890_P01GRMZM2G013890_P01	homo	Saccharomyces cerevisiae	OnetoOne	Inparanoid	YJL034W	YFR009W	KAR2	GCN20	GRP78	N/A	PF12848	PF12848	PositiveGenetic				VembarSS(2010)	20430885
GRMZM2G013890_P01	GRMZM2G013890_P01	GRMZM2G013890_P01GRMZM2G013890_P01	homo	Saccharomyces cerevisiae	OnetoOne	Inparanoid	YDR283C	YFR009W	GCN2	GCN20	AAS102|AAS1|NDR2	N/A	PF12848	PF12848	ReconstitutedComplex				Garcia-BarrioM(2000)	10775272
GRMZM2G013890_P01	GRMZM2G013890_P01	GRMZM2G013890_P01GRMZM2G013890_P01	homo	Saccharomyces cerevisiae	OnetoOne	Inparanoid	YPL240C	YFR009W	HSP82	GCN20	HSP90	N/A	PF12848	PF12848	SyntheticGrowthDefect				McClellanAJ(2007)	17923092
GRMZM2G013890_P01	GRMZM2G013890_P01	GRMZM2G013890_P01GRMZM2G013890_P01	homo	Saccharomyces cerevisiae	OnetoOne	Inparanoid	YMR186W	YFR009W	HSC82	GCN20	HSP90	N/A	PF12848	PF12848	SyntheticGrowthDefect				McClellanAJ(2007)	17923092
GRMZM2G013890_P01	GRMZM2G013890_P01	GRMZM2G013890_P01GRMZM2G013890_P01	homo	Saccharomyces cerevisiae	OnetoOne	Inparanoid	YOR091W	YFR009W	TMA46	GCN20	N/A	N/A	PF12848	PF12848	SyntheticGrowthDefect				DecourtyL(2008)	18408161
GRMZM2G013890_P01	GRMZM2G013890_P01	GRMZM2G013890_P01GRMZM2G013890_P01	homo	Saccharomyces cerevisiae	OnetoOne	Inparanoid	YIL137C	YFR009W	TMA108	GCN20	N/A	N/A	PF12848	PF12848	SyntheticGrowthDefect				AlamgirM(2010)	20691087
GRMZM2G013890_P01	GRMZM2G013890_P01	GRMZM2G013890_P01GRMZM2G013890_P01	homo	Saccharomyces cerevisiae	OnetoOne	Inparanoid	YPL183W-A	YFR009W	RTC6	GCN20	N/A	N/A	PF12848	PF12848	SyntheticGrowthDefect				AlamgirM(2010)	20691087
GRMZM2G013890_P01	GRMZM2G013890_P01	GRMZM2G013890_P01GRMZM2G013890_P01	homo	Saccharomyces cerevisiae	OnetoOne	Inparanoid	YMR066W	YFR009W	SOV1	GCN20	N/A	N/A	PF12848	PF12848	SyntheticGrowthDefect				CaballeroA(2011)	21549315
GRMZM2G013890_P01	GRMZM2G013890_P01	GRMZM2G013890_P01GRMZM2G013890_P01	homo	Saccharomyces cerevisiae	OnetoOne	Inparanoid	YPL086C	YFR009W	ELP3	GCN20	KTI8|TOT3|HPA1	N/A	PF12848	PF12848	SyntheticLethality				WittschiebenBO(2000)	10856249
GRMZM2G013890_P01	GRMZM2G013890_P01	GRMZM2G013890_P01GRMZM2G013890_P01	homo	Saccharomyces cerevisiae	OnetoOne	Inparanoid	YGL195W	YFR009W	GCN1	GCN20	AAS103|NDR1	N/A	PF12848	PF12848	two hybrid				MartonMJ(1997)	9234705
GRMZM2G013890_P01	GRMZM2G013890_P01	GRMZM2G013890_P01GRMZM2G013890_P01	homo	Saccharomyces cerevisiae	OnetoOne	Inparanoid	YGL195W	YFR009W	GCN1	GCN20	AAS103|NDR1	N/A	PF12848	PF12848	two hybrid				VazquezdeAldanaCR(1995)	7621831
GRMZM2G013890_P01	GRMZM2G013890_P01	GRMZM2G013890_P01GRMZM2G013890_P01	homo	Saccharomyces cerevisiae	Many to Many	Inparanoid	YKL209C	YKL209C	STE6	STE6	N/A	N/A	PF12848	PF12848	AffinityCapture-Western				BerkowerC(1996)	8798485
GRMZM2G075978_P01	GRMZM2G075978_P01	GRMZM2G075978_P01GRMZM2G075978_P01	homo	Saccharomyces cerevisiae	OnetoOne	Inparanoid	YGL201C	YLR274W	MCM6	MCM5	N/A	CDC46|BOB1	PF00493	PF00493	AffinityCapture-MS				GavinAC(2002)	11805826
GRMZM2G075978_P01	GRMZM2G075978_P01	GRMZM2G075978_P01GRMZM2G075978_P01	homo	Saccharomyces cerevisiae	OnetoOne	Inparanoid	YLR274W	YLR274W	MCM5	MCM5	CDC46|BOB1	CDC46|BOB1	PF00493	PF00493	AffinityCapture-MS				LambertJP(2009)	19106085
GRMZM2G075978_P01	GRMZM2G075978_P01	GRMZM2G075978_P01GRMZM2G075978_P01	homo	Saccharomyces cerevisiae	OnetoOne	Inparanoid	YPR019W	YLR274W	MCM4	MCM5	HCD21|CDC54	CDC46|BOB1	PF00493	PF00493	AffinityCapture-MS				GambusA(2009)	19661920
GRMZM2G075978_P01	GRMZM2G075978_P01	GRMZM2G075978_P01GRMZM2G075978_P01	homo	Saccharomyces cerevisiae	OnetoOne	Inparanoid	YOR080W	YLR274W	DIA2	MCM5	YOR29-31	CDC46|BOB1	PF00493	PF00493	AffinityCapture-MS				HoY(2002)	11805837
GRMZM2G075978_P01	GRMZM2G075978_P01	GRMZM2G075978_P01GRMZM2G075978_P01	homo	Saccharomyces cerevisiae	OnetoOne	Inparanoid	YLR103C	YLR274W	CDC45	MCM5	SLD4	CDC46|BOB1	PF00493	PF00493	AffinityCapture-MS				NedelchevaMN(2005)	15755447
GRMZM2G075978_P01	GRMZM2G075978_P01	GRMZM2G075978_P01GRMZM2G075978_P01	homo	Saccharomyces cerevisiae	OnetoOne	Inparanoid	YNL273W	YLR274W	TOF1	MCM5	N/A	CDC46|BOB1	PF00493	PF00493	AffinityCapture-MS				NedelchevaMN(2005)	15755447
GRMZM2G075978_P01	GRMZM2G075978_P01	GRMZM2G075978_P01GRMZM2G075978_P01	homo	Saccharomyces cerevisiae	OnetoOne	Inparanoid	YMR192W	YLR274W	GYL1	MCM5	APP2	CDC46|BOB1	PF00493	PF00493	AffinityCapture-MS				GavinAC(2006)	16429126
GRMZM2G075978_P01	GRMZM2G075978_P01	GRMZM2G075978_P01GRMZM2G075978_P01	homo	Saccharomyces cerevisiae	OnetoOne	Inparanoid	YDR489W	YLR274W	SLD5	MCM5	CDC105	CDC46|BOB1	PF00493	PF00493	AffinityCapture-MS				GambusA(2006)	16531994
GRMZM2G075978_P01	GRMZM2G075978_P01	GRMZM2G075978_P01GRMZM2G075978_P01	homo	Saccharomyces cerevisiae	OnetoOne	Inparanoid	YLR103C	YLR274W	CDC45	MCM5	SLD4	CDC46|BOB1	PF00493	PF00493	AffinityCapture-MS				SheuYJ(2006)	17018296
GRMZM2G075978_P01	GRMZM2G075978_P01	GRMZM2G075978_P01GRMZM2G075978_P01	homo	Saccharomyces cerevisiae	OnetoOne	Inparanoid	YDL229W	YLR274W	SSB1	MCM5	YG101	CDC46|BOB1	PF00493	PF00493	AffinityCapture-MS				GongY(2009)	19536198
GRMZM2G075978_P01	GRMZM2G075978_P01	GRMZM2G075978_P01GRMZM2G075978_P01	homo	Saccharomyces cerevisiae	OnetoOne	Inparanoid	YBL003C	YLR274W	HTA2	MCM5	H2A2	CDC46|BOB1	PF00493	PF00493	AffinityCapture-MS				LambertJP(2009)	19106085
GRMZM2G075978_P01	GRMZM2G075978_P01	GRMZM2G075978_P01GRMZM2G075978_P01	homo	Saccharomyces cerevisiae	OnetoOne	Inparanoid	YGR270W	YLR274W	YTA7	MCM5	N/A	CDC46|BOB1	PF00493	PF00493	AffinityCapture-MS				LambertJP(2009)	19106085
GRMZM2G075978_P01	GRMZM2G075978_P01	GRMZM2G075978_P01GRMZM2G075978_P01	homo	Saccharomyces cerevisiae	OnetoOne	Inparanoid	YLR103C	YLR274W	CDC45	MCM5	SLD4	CDC46|BOB1	PF00493	PF00493	AffinityCapture-Western				HopwoodB(1996)	8901577
GRMZM2G075978_P01	GRMZM2G075978_P01	GRMZM2G075978_P01GRMZM2G075978_P01	homo	Saccharomyces cerevisiae	OnetoOne	Inparanoid	YCR086W	YLR274W	CSM1	MCM5	N/A	CDC46|BOB1	PF00493	PF00493	AffinityCapture-Western				WysockaM(2004)	15023545
GRMZM2G075978_P01	GRMZM2G075978_P01	GRMZM2G075978_P01GRMZM2G075978_P01	homo	Saccharomyces cerevisiae	OnetoOne	Inparanoid	YEL032W	YLR274W	MCM3	MCM5	N/A	CDC46|BOB1	PF00493	PF00493	AffinityCapture-Western				EvrinC(2009)	19910535
GRMZM2G075978_P01	GRMZM2G075978_P01	GRMZM2G075978_P01GRMZM2G075978_P01	homo	Saccharomyces cerevisiae	OnetoOne	Inparanoid	YDL017W	YLR274W	CDC7	MCM5	SAS1|LSD6	CDC46|BOB1	PF00493	PF00493	BiochemicalActivity				WeinreichM(1999)	10508166
GRMZM2G075978_P01	GRMZM2G075978_P01	GRMZM2G075978_P01GRMZM2G075978_P01	homo	Saccharomyces cerevisiae	OnetoOne	Inparanoid	YFR014C	YLR274W	CMK1	MCM5	N/A	CDC46|BOB1	PF00493	PF00493	BiochemicalActivity				PtacekJ(2005)	16319894
GRMZM2G075978_P01	GRMZM2G075978_P01	GRMZM2G075978_P01GRMZM2G075978_P01	homo	Saccharomyces cerevisiae	OnetoOne	Inparanoid	YPL031C	YLR274W	PHO85	MCM5	LDB15	CDC46|BOB1	PF00493	PF00493	BiochemicalActivity				PtacekJ(2005)	16319894
GRMZM2G075978_P01	GRMZM2G075978_P01	GRMZM2G075978_P01GRMZM2G075978_P01	homo	Saccharomyces cerevisiae	OnetoOne	Inparanoid	YBL023C	YLR274W	MCM2	MCM5	N/A	CDC46|BOB1	PF00493	PF00493	Co-fractionation				DaveyMJ(2003)	12480933
GRMZM2G075978_P01	GRMZM2G075978_P01	GRMZM2G075978_P01GRMZM2G075978_P01	homo	Saccharomyces cerevisiae	OnetoOne	Inparanoid	YBR202W	YLR274W	MCM7	MCM5	CDC47	CDC46|BOB1	PF00493	PF00493	Co-fractionation				DaltonS(1997)	9315644
GRMZM2G075978_P01	GRMZM2G075978_P01	GRMZM2G075978_P01GRMZM2G075978_P01	homo	Saccharomyces cerevisiae	OnetoOne	Inparanoid	YLR103C	YLR274W	CDC45	MCM5	SLD4	CDC46|BOB1	PF00493	PF00493	Co-fractionation				BruckI(2011)	21362622
GRMZM2G075978_P01	GRMZM2G075978_P01	GRMZM2G075978_P01GRMZM2G075978_P01	homo	Saccharomyces cerevisiae	OnetoOne	Inparanoid	YGL113W	YLR274W	SLD3	MCM5	N/A	CDC46|BOB1	PF00493	PF00493	Co-fractionation				BruckI(2011)	21362622
GRMZM2G075978_P01	GRMZM2G075978_P01	GRMZM2G075978_P01GRMZM2G075978_P01	homo	Saccharomyces cerevisiae	OnetoOne	Inparanoid	YBL023C	YLR274W	MCM2	MCM5	N/A	CDC46|BOB1	PF00493	PF00493	Co-localization				LikuME(2005)	16093348
GRMZM2G075978_P01	GRMZM2G075978_P01	GRMZM2G075978_P01GRMZM2G075978_P01	homo	Saccharomyces cerevisiae	OnetoOne	Inparanoid	YJL194W	YLR274W	CDC6	MCM5	N/A	CDC46|BOB1	PF00493	PF00493	Co-localization				DonovanS(1997)	9159120
GRMZM2G075978_P01	GRMZM2G075978_P01	GRMZM2G075978_P01GRMZM2G075978_P01	homo	Saccharomyces cerevisiae	OnetoOne	Inparanoid	YAR007C	YLR274W	RFA1	MCM5	BUF2|FUN3|RPA1	CDC46|BOB1	PF00493	PF00493	Co-localization				TanakaT(1998)	9724654
GRMZM2G075978_P01	GRMZM2G075978_P01	GRMZM2G075978_P01GRMZM2G075978_P01	homo	Saccharomyces cerevisiae	OnetoOne	Inparanoid	YEL032W	YLR274W	MCM3	MCM5	N/A	CDC46|BOB1	PF00493	PF00493	Co-localization				LikuME(2005)	16093348
GRMZM2G075978_P01	GRMZM2G075978_P01	GRMZM2G075978_P01GRMZM2G075978_P01	homo	Saccharomyces cerevisiae	OnetoOne	Inparanoid	YBR202W	YLR274W	MCM7	MCM5	CDC47	CDC46|BOB1	PF00493	PF00493	Co-purification				BochmanML(2007)	17895243
GRMZM2G075978_P01	GRMZM2G075978_P01	GRMZM2G075978_P01GRMZM2G075978_P01	homo	Saccharomyces cerevisiae	OnetoOne	Inparanoid	YPR019W	YLR274W	MCM4	MCM5	HCD21|CDC54	CDC46|BOB1	PF00493	PF00493	Co-purification				RemusD(2009)	19896182
GRMZM2G075978_P01	GRMZM2G075978_P01	GRMZM2G075978_P01GRMZM2G075978_P01	homo	Saccharomyces cerevisiae	OnetoOne	Inparanoid	YPL008W	YLR274W	CHL1	MCM5	CTF1|MCM12|LPA9	CDC46|BOB1	PF00493	PF00493	DosageGrowthDefect				MaL(2010)	20980819
GRMZM2G075978_P01	GRMZM2G075978_P01	GRMZM2G075978_P01GRMZM2G075978_P01	homo	Saccharomyces cerevisiae	OnetoOne	Inparanoid	YMR078C	YLR274W	CTF18	MCM5	CHL12	CDC46|BOB1	PF00493	PF00493	DosageGrowthDefect				MaL(2010)	20980819
GRMZM2G075978_P01	GRMZM2G075978_P01	GRMZM2G075978_P01GRMZM2G075978_P01	homo	Saccharomyces cerevisiae	OnetoOne	Inparanoid	YEL032W	YLR274W	MCM3	MCM5	N/A	CDC46|BOB1	PF00493	PF00493	DosageRescue				LeiM(2002)	12060653
GRMZM2G075978_P01	GRMZM2G075978_P01	GRMZM2G075978_P01GRMZM2G075978_P01	homo	Saccharomyces cerevisiae	OnetoOne	Inparanoid	YBL023C	YLR274W	MCM2	MCM5	N/A	CDC46|BOB1	PF00493	PF00493	PhenotypicEnhancement				BochmanML(2010)	20484375
GRMZM2G075978_P01	GRMZM2G075978_P01	GRMZM2G075978_P01GRMZM2G075978_P01	homo	Saccharomyces cerevisiae	OnetoOne	Inparanoid	YPR019W	YLR274W	MCM4	MCM5	HCD21|CDC54	CDC46|BOB1	PF00493	PF00493	PhenotypicEnhancement				BochmanML(2010)	20484375
GRMZM2G075978_P01	GRMZM2G075978_P01	GRMZM2G075978_P01GRMZM2G075978_P01	homo	Saccharomyces cerevisiae	OnetoOne	Inparanoid	YEL032W	YLR274W	MCM3	MCM5	N/A	CDC46|BOB1	PF00493	PF00493	PhenotypicEnhancement				BochmanML(2010)	20484375
GRMZM2G075978_P01	GRMZM2G075978_P01	GRMZM2G075978_P01GRMZM2G075978_P01	homo	Saccharomyces cerevisiae	OnetoOne	Inparanoid	YGL113W	YLR274W	SLD3	MCM5	N/A	CDC46|BOB1	PF00493	PF00493	PhenotypicEnhancement				ZegermanP(2010)	20835227
GRMZM2G075978_P01	GRMZM2G075978_P01	GRMZM2G075978_P01GRMZM2G075978_P01	homo	Saccharomyces cerevisiae	OnetoOne	Inparanoid	YCR086W	YLR274W	CSM1	MCM5	N/A	CDC46|BOB1	PF00493	PF00493	PhenotypicSuppression				WysockaM(2004)	15023545
GRMZM2G075978_P01	GRMZM2G075978_P01	GRMZM2G075978_P01GRMZM2G075978_P01	homo	Saccharomyces cerevisiae	OnetoOne	Inparanoid	YJR046W	YLR274W	TAH11	MCM5	SID2|CDT1	CDC46|BOB1	PF00493	PF00493	ReconstitutedComplex				KawasakiY(2006)	16824194
GRMZM2G075978_P01	GRMZM2G075978_P01	GRMZM2G075978_P01GRMZM2G075978_P01	homo	Saccharomyces cerevisiae	OnetoOne	Inparanoid	YEL032W	YLR274W	MCM3	MCM5	N/A	CDC46|BOB1	PF00493	PF00493	ReconstitutedComplex				BochmanML(2008)	18662997
GRMZM2G075978_P01	GRMZM2G075978_P01	GRMZM2G075978_P01GRMZM2G075978_P01	homo	Saccharomyces cerevisiae	OnetoOne	Inparanoid	YDR052C	YLR274W	DBF4	MCM5	DNA52|LSD7	CDC46|BOB1	PF00493	PF00493	ReconstitutedComplex				BruckI(2009)	19692334
GRMZM2G075978_P01	GRMZM2G075978_P01	GRMZM2G075978_P01GRMZM2G075978_P01	homo	Saccharomyces cerevisiae	OnetoOne	Inparanoid	YGL113W	YLR274W	SLD3	MCM5	N/A	CDC46|BOB1	PF00493	PF00493	ReconstitutedComplex				BruckI(2011)	21460226
GRMZM2G075978_P01	GRMZM2G075978_P01	GRMZM2G075978_P01GRMZM2G075978_P01	homo	Saccharomyces cerevisiae	OnetoOne	Inparanoid	YGL113W	YLR274W	SLD3	MCM5	N/A	CDC46|BOB1	PF00493	PF00493	ReconstitutedComplex				BruckI(2011)	21362622
GRMZM2G075978_P01	GRMZM2G075978_P01	GRMZM2G075978_P01GRMZM2G075978_P01	homo	Saccharomyces cerevisiae	OnetoOne	Inparanoid	YLR103C	YLR274W	CDC45	MCM5	SLD4	CDC46|BOB1	PF00493	PF00493	ReconstitutedComplex				BruckI(2011)	21362622
GRMZM2G075978_P01	GRMZM2G075978_P01	GRMZM2G075978_P01GRMZM2G075978_P01	homo	Saccharomyces cerevisiae	OnetoOne	Inparanoid	YKL108W	YLR274W	SLD2	MCM5	DRC1	CDC46|BOB1	PF00493	PF00493	ReconstitutedComplex				BruckI(2011)	21868389
GRMZM2G075978_P01	GRMZM2G075978_P01	GRMZM2G075978_P01GRMZM2G075978_P01	homo	Saccharomyces cerevisiae	OnetoOne	Inparanoid	YGL113W	YLR274W	SLD3	MCM5	N/A	CDC46|BOB1	PF00493	PF00493	ReconstitutedComplex				BruckI(2011)	21868389
GRMZM2G075978_P01	GRMZM2G075978_P01	GRMZM2G075978_P01GRMZM2G075978_P01	homo	Saccharomyces cerevisiae	OnetoOne	Inparanoid	YBR060C	YLR274W	ORC2	MCM5	SIR5|RRR1	CDC46|BOB1	PF00493	PF00493	SyntheticGrowthDefect				LooS(1995)	7579692
GRMZM2G075978_P01	GRMZM2G075978_P01	GRMZM2G075978_P01GRMZM2G075978_P01	homo	Saccharomyces cerevisiae	OnetoOne	Inparanoid	YNL261W	YLR274W	ORC5	MCM5	N/A	CDC46|BOB1	PF00493	PF00493	SyntheticGrowthDefect				LooS(1995)	7579692
GRMZM2G075978_P01	GRMZM2G075978_P01	GRMZM2G075978_P01GRMZM2G075978_P01	homo	Saccharomyces cerevisiae	OnetoOne	Inparanoid	YPR019W	YLR274W	MCM4	MCM5	HCD21|CDC54	CDC46|BOB1	PF00493	PF00493	SyntheticLethality				DevaultA(2008)	18321994
GRMZM2G075978_P01	GRMZM2G075978_P01	GRMZM2G075978_P01GRMZM2G075978_P01	homo	Saccharomyces cerevisiae	OnetoOne	Inparanoid	YPR019W	YLR274W	MCM4	MCM5	HCD21|CDC54	CDC46|BOB1	PF00493	PF00493	SyntheticLethality				LeonRP(2008)	18660534
GRMZM2G075978_P01	GRMZM2G075978_P01	GRMZM2G075978_P01GRMZM2G075978_P01	homo	Saccharomyces cerevisiae	OnetoOne	Inparanoid	YDL017W	YLR274W	CDC7	MCM5	SAS1|LSD6	CDC46|BOB1	PF00493	PF00493	SyntheticLethality				SteereNA(2009)	19481678
GRMZM2G075978_P01	GRMZM2G075978_P01	GRMZM2G075978_P01GRMZM2G075978_P01	homo	Saccharomyces cerevisiae	OnetoOne	Inparanoid	YDL017W	YLR274W	CDC7	MCM5	SAS1|LSD6	CDC46|BOB1	PF00493	PF00493	SyntheticRescue				HardyCF(1997)	9096361
GRMZM2G075978_P01	GRMZM2G075978_P01	GRMZM2G075978_P01GRMZM2G075978_P01	homo	Saccharomyces cerevisiae	OnetoOne	Inparanoid	YDR052C	YLR274W	DBF4	MCM5	DNA52|LSD7	CDC46|BOB1	PF00493	PF00493	SyntheticRescue				HardyCF(1997)	9096361
GRMZM2G075978_P01	GRMZM2G075978_P01	GRMZM2G075978_P01GRMZM2G075978_P01	homo	Saccharomyces cerevisiae	OnetoOne	Inparanoid	YIL150C	YLR274W	MCM10	MCM5	DNA43	CDC46|BOB1	PF00493	PF00493	SyntheticRescue				HomesleyL(2000)	10783164
GRMZM2G075978_P01	GRMZM2G075978_P01	GRMZM2G075978_P01GRMZM2G075978_P01	homo	Saccharomyces cerevisiae	OnetoOne	Inparanoid	YDL017W	YLR274W	CDC7	MCM5	SAS1|LSD6	CDC46|BOB1	PF00493	PF00493	SyntheticRescue				SclafaniRA(2002)	12019222
GRMZM2G075978_P01	GRMZM2G075978_P01	GRMZM2G075978_P01GRMZM2G075978_P01	homo	Saccharomyces cerevisiae	OnetoOne	Inparanoid	YDL017W	YLR274W	CDC7	MCM5	SAS1|LSD6	CDC46|BOB1	PF00493	PF00493	SyntheticRescue				JacksonAL(1993)	8474449
GRMZM2G075978_P01	GRMZM2G075978_P01	GRMZM2G075978_P01GRMZM2G075978_P01	homo	Saccharomyces cerevisiae	OnetoOne	Inparanoid	YDR052C	YLR274W	DBF4	MCM5	DNA52|LSD7	CDC46|BOB1	PF00493	PF00493	SyntheticRescue				JacksonAL(1993)	8474449
GRMZM2G075978_P01	GRMZM2G075978_P01	GRMZM2G075978_P01GRMZM2G075978_P01	homo	Saccharomyces cerevisiae	OnetoOne	Inparanoid	YDL017W	YLR274W	CDC7	MCM5	SAS1|LSD6	CDC46|BOB1	PF00493	PF00493	SyntheticRescue				LoHC(2008)	18768747
GRMZM2G075978_P01	GRMZM2G075978_P01	GRMZM2G075978_P01GRMZM2G075978_P01	homo	Saccharomyces cerevisiae	OnetoOne	Inparanoid	YDL017W	YLR274W	CDC7	MCM5	SAS1|LSD6	CDC46|BOB1	PF00493	PF00493	SyntheticRescue				HolzenTM(2010)	21099362
GRMZM2G075978_P01	GRMZM2G075978_P01	GRMZM2G075978_P01GRMZM2G075978_P01	homo	Saccharomyces cerevisiae	OnetoOne	Inparanoid	YBR202W	YLR274W	MCM7	MCM5	CDC47	CDC46|BOB1	PF00493	PF00493	two hybrid				DaltonS(1997)	9315644
GRMZM2G075978_P01	GRMZM2G075978_P01	GRMZM2G075978_P01GRMZM2G075978_P01	homo	Saccharomyces cerevisiae	OnetoOne	Inparanoid	YEL032W	YLR274W	MCM3	MCM5	N/A	CDC46|BOB1	PF00493	PF00493	two hybrid				DaltonS(1997)	9315644
GRMZM2G075978_P01	GRMZM2G075978_P01	GRMZM2G075978_P01GRMZM2G075978_P01	homo	Saccharomyces cerevisiae	OnetoOne	Inparanoid	YEL032W	YLR274W	MCM3	MCM5	N/A	CDC46|BOB1	PF00493	PF00493	two hybrid				LeiM(2002)	12060653
GRMZM2G075978_P01	GRMZM2G075978_P01	GRMZM2G075978_P01GRMZM2G075978_P01	homo	Saccharomyces cerevisiae	Many to Many	Inparanoid	YGL201C	YLR274W	MCM6	MCM5	N/A	CDC46|BOB1	PF00493	PF00493	AffinityCapture-MS				GavinAC(2002)	11805826
GRMZM2G075978_P01	GRMZM2G075978_P01	GRMZM2G075978_P01GRMZM2G075978_P01	homo	Saccharomyces cerevisiae	Many to Many	Inparanoid	YLR274W	YLR274W	MCM5	MCM5	CDC46|BOB1	CDC46|BOB1	PF00493	PF00493	AffinityCapture-MS				LambertJP(2009)	19106085
GRMZM2G075978_P01	GRMZM2G075978_P01	GRMZM2G075978_P01GRMZM2G075978_P01	homo	Saccharomyces cerevisiae	Many to Many	Inparanoid	YPR019W	YLR274W	MCM4	MCM5	HCD21|CDC54	CDC46|BOB1	PF00493	PF00493	AffinityCapture-MS				GambusA(2009)	19661920
GRMZM2G075978_P01	GRMZM2G075978_P01	GRMZM2G075978_P01GRMZM2G075978_P01	homo	Saccharomyces cerevisiae	Many to Many	Inparanoid	YLR274W	YBR202W	MCM5	MCM7	CDC46|BOB1	CDC47	PF00493	PF00493	AffinityCapture-MS				GavinAC(2006)	16429126
GRMZM2G075978_P01	GRMZM2G075978_P01	GRMZM2G075978_P01GRMZM2G075978_P01	homo	Saccharomyces cerevisiae	Many to Many	Inparanoid	YLR274W	YGL201C	MCM5	MCM6	CDC46|BOB1	N/A	PF00493	PF00493	AffinityCapture-MS				LambertJP(2009)	19106085
GRMZM2G075978_P01	GRMZM2G075978_P01	GRMZM2G075978_P01GRMZM2G075978_P01	homo	Saccharomyces cerevisiae	Many to Many	Inparanoid	YLR274W	YBR202W	MCM5	MCM7	CDC46|BOB1	CDC47	PF00493	PF00493	AffinityCapture-MS				LambertJP(2009)	19106085
GRMZM2G075978_P01	GRMZM2G075978_P01	GRMZM2G075978_P01GRMZM2G075978_P01	homo	Saccharomyces cerevisiae	Many to Many	Inparanoid	YLR274W	YPR019W	MCM5	MCM4	CDC46|BOB1	HCD21|CDC54	PF00493	PF00493	AffinityCapture-MS				LambertJP(2009)	19106085
GRMZM2G075978_P01	GRMZM2G075978_P01	GRMZM2G075978_P01GRMZM2G075978_P01	homo	Saccharomyces cerevisiae	Many to Many	Inparanoid	YLR274W	YBL023C	MCM5	MCM2	CDC46|BOB1	N/A	PF00493	PF00493	AffinityCapture-MS				LambertJP(2009)	19106085
GRMZM2G075978_P01	GRMZM2G075978_P01	GRMZM2G075978_P01GRMZM2G075978_P01	homo	Saccharomyces cerevisiae	Many to Many	Inparanoid	YPR019W	YBL023C	MCM4	MCM2	HCD21|CDC54	N/A	PF00493	PF00493	AffinityCapture-MS				GambusA(2009)	19661920
GRMZM2G075978_P01	GRMZM2G075978_P01	GRMZM2G075978_P01GRMZM2G075978_P01	homo	Saccharomyces cerevisiae	Many to Many	Inparanoid	YPR019W	YGL201C	MCM4	MCM6	HCD21|CDC54	N/A	PF00493	PF00493	AffinityCapture-MS				GambusA(2009)	19661920
GRMZM2G075978_P01	GRMZM2G075978_P01	GRMZM2G075978_P01GRMZM2G075978_P01	homo	Saccharomyces cerevisiae	Many to Many	Inparanoid	YPR019W	YBR202W	MCM4	MCM7	HCD21|CDC54	CDC47	PF00493	PF00493	AffinityCapture-MS				GambusA(2009)	19661920
GRMZM2G075978_P01	GRMZM2G075978_P01	GRMZM2G075978_P01GRMZM2G075978_P01	homo	Saccharomyces cerevisiae	Many to Many	Inparanoid	YLR274W	YBL023C	MCM5	MCM2	CDC46|BOB1	N/A	PF00493	PF00493	AffinityCapture-Western				LeiM(1996)	8756666
GRMZM2G075978_P01	GRMZM2G075978_P01	GRMZM2G075978_P01GRMZM2G075978_P01	homo	Saccharomyces cerevisiae	Many to Many	Inparanoid	YLR274W	YBR202W	MCM5	MCM7	CDC46|BOB1	CDC47	PF00493	PF00493	AffinityCapture-Western				DaltonS(1997)	9315644
GRMZM2G075978_P01	GRMZM2G075978_P01	GRMZM2G075978_P01GRMZM2G075978_P01	homo	Saccharomyces cerevisiae	Many to Many	Inparanoid	YBL023C	YBL023C	MCM2	MCM2	N/A	N/A	PF00493	PF00493	AffinityCapture-Western				LeiM(1996)	8756666
GRMZM2G075978_P01	GRMZM2G075978_P01	GRMZM2G075978_P01GRMZM2G075978_P01	homo	Saccharomyces cerevisiae	Many to Many	Inparanoid	YLR274W	YBL023C	MCM5	MCM2	CDC46|BOB1	N/A	PF00493	PF00493	AffinityCapture-Western				LeonRP(2008)	18660534
GRMZM2G075978_P01	GRMZM2G075978_P01	GRMZM2G075978_P01GRMZM2G075978_P01	homo	Saccharomyces cerevisiae	Many to Many	Inparanoid	YPR019W	YBL023C	MCM4	MCM2	HCD21|CDC54	N/A	PF00493	PF00493	AffinityCapture-Western				MimuraS(2009)	19910927
GRMZM2G075978_P01	GRMZM2G075978_P01	GRMZM2G075978_P01GRMZM2G075978_P01	homo	Saccharomyces cerevisiae	Many to Many	Inparanoid	YPR019W	YBR202W	MCM4	MCM7	HCD21|CDC54	CDC47	PF00493	PF00493	AffinityCapture-Western				MorohashiH(2009)	19913425
GRMZM2G075978_P01	GRMZM2G075978_P01	GRMZM2G075978_P01GRMZM2G075978_P01	homo	Saccharomyces cerevisiae	Many to Many	Inparanoid	YPR019W	YBR202W	MCM4	MCM7	HCD21|CDC54	CDC47	PF00493	PF00493	Co-crystalStructure				KanterDM(2008)	18801730
GRMZM2G075978_P01	GRMZM2G075978_P01	GRMZM2G075978_P01GRMZM2G075978_P01	homo	Saccharomyces cerevisiae	Many to Many	Inparanoid	YBL023C	YLR274W	MCM2	MCM5	N/A	CDC46|BOB1	PF00493	PF00493	Co-fractionation				DaveyMJ(2003)	12480933
GRMZM2G075978_P01	GRMZM2G075978_P01	GRMZM2G075978_P01GRMZM2G075978_P01	homo	Saccharomyces cerevisiae	Many to Many	Inparanoid	YBR202W	YLR274W	MCM7	MCM5	CDC47	CDC46|BOB1	PF00493	PF00493	Co-fractionation				DaltonS(1997)	9315644
GRMZM2G075978_P01	GRMZM2G075978_P01	GRMZM2G075978_P01GRMZM2G075978_P01	homo	Saccharomyces cerevisiae	Many to Many	Inparanoid	YBL023C	YBR202W	MCM2	MCM7	N/A	CDC47	PF00493	PF00493	Co-fractionation				DaveyMJ(2003)	12480933
GRMZM2G075978_P01	GRMZM2G075978_P01	GRMZM2G075978_P01GRMZM2G075978_P01	homo	Saccharomyces cerevisiae	Many to Many	Inparanoid	YBL023C	YGL201C	MCM2	MCM6	N/A	N/A	PF00493	PF00493	Co-fractionation				DaveyMJ(2003)	12480933
GRMZM2G075978_P01	GRMZM2G075978_P01	GRMZM2G075978_P01GRMZM2G075978_P01	homo	Saccharomyces cerevisiae	Many to Many	Inparanoid	YBL023C	YPR019W	MCM2	MCM4	N/A	HCD21|CDC54	PF00493	PF00493	Co-fractionation				DaveyMJ(2003)	12480933
GRMZM2G075978_P01	GRMZM2G075978_P01	GRMZM2G075978_P01GRMZM2G075978_P01	homo	Saccharomyces cerevisiae	Many to Many	Inparanoid	YBL023C	YLR274W	MCM2	MCM5	N/A	CDC46|BOB1	PF00493	PF00493	Co-localization				LikuME(2005)	16093348
GRMZM2G075978_P01	GRMZM2G075978_P01	GRMZM2G075978_P01GRMZM2G075978_P01	homo	Saccharomyces cerevisiae	Many to Many	Inparanoid	YPR019W	YBL023C	MCM4	MCM2	HCD21|CDC54	N/A	PF00493	PF00493	Co-localization				LabibK(2001)	11694596
GRMZM2G075978_P01	GRMZM2G075978_P01	GRMZM2G075978_P01GRMZM2G075978_P01	homo	Saccharomyces cerevisiae	Many to Many	Inparanoid	YPR019W	YGL201C	MCM4	MCM6	HCD21|CDC54	N/A	PF00493	PF00493	Co-localization				LabibK(2001)	11694596
GRMZM2G075978_P01	GRMZM2G075978_P01	GRMZM2G075978_P01GRMZM2G075978_P01	homo	Saccharomyces cerevisiae	Many to Many	Inparanoid	YPR019W	YBR202W	MCM4	MCM7	HCD21|CDC54	CDC47	PF00493	PF00493	Co-localization				LabibK(2001)	11694596
GRMZM2G075978_P01	GRMZM2G075978_P01	GRMZM2G075978_P01GRMZM2G075978_P01	homo	Saccharomyces cerevisiae	Many to Many	Inparanoid	YBL023C	YPR019W	MCM2	MCM4	N/A	HCD21|CDC54	PF00493	PF00493	Co-localization				LikuME(2005)	16093348
GRMZM2G075978_P01	GRMZM2G075978_P01	GRMZM2G075978_P01GRMZM2G075978_P01	homo	Saccharomyces cerevisiae	Many to Many	Inparanoid	YBL023C	YGL201C	MCM2	MCM6	N/A	N/A	PF00493	PF00493	Co-localization				LikuME(2005)	16093348
GRMZM2G075978_P01	GRMZM2G075978_P01	GRMZM2G075978_P01GRMZM2G075978_P01	homo	Saccharomyces cerevisiae	Many to Many	Inparanoid	YBL023C	YBR202W	MCM2	MCM7	N/A	CDC47	PF00493	PF00493	Co-localization				LikuME(2005)	16093348
GRMZM2G075978_P01	GRMZM2G075978_P01	GRMZM2G075978_P01GRMZM2G075978_P01	homo	Saccharomyces cerevisiae	Many to Many	Inparanoid	YBR202W	YLR274W	MCM7	MCM5	CDC47	CDC46|BOB1	PF00493	PF00493	Co-purification				BochmanML(2007)	17895243
GRMZM2G075978_P01	GRMZM2G075978_P01	GRMZM2G075978_P01GRMZM2G075978_P01	homo	Saccharomyces cerevisiae	Many to Many	Inparanoid	YPR019W	YLR274W	MCM4	MCM5	HCD21|CDC54	CDC46|BOB1	PF00493	PF00493	Co-purification				RemusD(2009)	19896182
GRMZM2G075978_P01	GRMZM2G075978_P01	GRMZM2G075978_P01GRMZM2G075978_P01	homo	Saccharomyces cerevisiae	Many to Many	Inparanoid	YPR019W	YGL201C	MCM4	MCM6	HCD21|CDC54	N/A	PF00493	PF00493	Co-purification				Biswas-FissEE(2005)	15723534
GRMZM2G075978_P01	GRMZM2G075978_P01	GRMZM2G075978_P01GRMZM2G075978_P01	homo	Saccharomyces cerevisiae	Many to Many	Inparanoid	YPR019W	YBR202W	MCM4	MCM7	HCD21|CDC54	CDC47	PF00493	PF00493	Co-purification				Biswas-FissEE(2005)	15723534
GRMZM2G075978_P01	GRMZM2G075978_P01	GRMZM2G075978_P01GRMZM2G075978_P01	homo	Saccharomyces cerevisiae	Many to Many	Inparanoid	YBR202W	YBL023C	MCM7	MCM2	CDC47	N/A	PF00493	PF00493	Co-purification				BochmanML(2007)	17895243
GRMZM2G075978_P01	GRMZM2G075978_P01	GRMZM2G075978_P01GRMZM2G075978_P01	homo	Saccharomyces cerevisiae	Many to Many	Inparanoid	YBR202W	YPR019W	MCM7	MCM4	CDC47	HCD21|CDC54	PF00493	PF00493	Co-purification				BochmanML(2007)	17895243
GRMZM2G075978_P01	GRMZM2G075978_P01	GRMZM2G075978_P01GRMZM2G075978_P01	homo	Saccharomyces cerevisiae	Many to Many	Inparanoid	YBR202W	YGL201C	MCM7	MCM6	CDC47	N/A	PF00493	PF00493	Co-purification				BochmanML(2007)	17895243
GRMZM2G075978_P01	GRMZM2G075978_P01	GRMZM2G075978_P01GRMZM2G075978_P01	homo	Saccharomyces cerevisiae	Many to Many	Inparanoid	YPR019W	YBL023C	MCM4	MCM2	HCD21|CDC54	N/A	PF00493	PF00493	Co-purification				RemusD(2009)	19896182
GRMZM2G075978_P01	GRMZM2G075978_P01	GRMZM2G075978_P01GRMZM2G075978_P01	homo	Saccharomyces cerevisiae	Many to Many	Inparanoid	YPR019W	YGL201C	MCM4	MCM6	HCD21|CDC54	N/A	PF00493	PF00493	Co-purification				RemusD(2009)	19896182
GRMZM2G075978_P01	GRMZM2G075978_P01	GRMZM2G075978_P01GRMZM2G075978_P01	homo	Saccharomyces cerevisiae	Many to Many	Inparanoid	YPR019W	YBR202W	MCM4	MCM7	HCD21|CDC54	CDC47	PF00493	PF00493	Co-purification				RemusD(2009)	19896182
GRMZM2G075978_P01	GRMZM2G075978_P01	GRMZM2G075978_P01GRMZM2G075978_P01	homo	Saccharomyces cerevisiae	Many to Many	Inparanoid	YBL023C	YLR274W	MCM2	MCM5	N/A	CDC46|BOB1	PF00493	PF00493	PhenotypicEnhancement				BochmanML(2010)	20484375
GRMZM2G075978_P01	GRMZM2G075978_P01	GRMZM2G075978_P01GRMZM2G075978_P01	homo	Saccharomyces cerevisiae	Many to Many	Inparanoid	YPR019W	YLR274W	MCM4	MCM5	HCD21|CDC54	CDC46|BOB1	PF00493	PF00493	PhenotypicEnhancement				BochmanML(2010)	20484375
GRMZM2G075978_P01	GRMZM2G075978_P01	GRMZM2G075978_P01GRMZM2G075978_P01	homo	Saccharomyces cerevisiae	Many to Many	Inparanoid	YBL023C	YPR019W	MCM2	MCM4	N/A	HCD21|CDC54	PF00493	PF00493	PhenotypicEnhancement				BochmanML(2010)	20484375
GRMZM2G075978_P01	GRMZM2G075978_P01	GRMZM2G075978_P01GRMZM2G075978_P01	homo	Saccharomyces cerevisiae	Many to Many	Inparanoid	YBL023C	YGL201C	MCM2	MCM6	N/A	N/A	PF00493	PF00493	PhenotypicEnhancement				BochmanML(2010)	20484375
GRMZM2G075978_P01	GRMZM2G075978_P01	GRMZM2G075978_P01GRMZM2G075978_P01	homo	Saccharomyces cerevisiae	Many to Many	Inparanoid	YBL023C	YBR202W	MCM2	MCM7	N/A	CDC47	PF00493	PF00493	PhenotypicEnhancement				BochmanML(2010)	20484375
GRMZM2G075978_P01	GRMZM2G075978_P01	GRMZM2G075978_P01GRMZM2G075978_P01	homo	Saccharomyces cerevisiae	Many to Many	Inparanoid	YPR019W	YGL201C	MCM4	MCM6	HCD21|CDC54	N/A	PF00493	PF00493	PhenotypicEnhancement				BochmanML(2010)	20484375
GRMZM2G075978_P01	GRMZM2G075978_P01	GRMZM2G075978_P01GRMZM2G075978_P01	homo	Saccharomyces cerevisiae	Many to Many	Inparanoid	YPR019W	YBR202W	MCM4	MCM7	HCD21|CDC54	CDC47	PF00493	PF00493	PhenotypicEnhancement				BochmanML(2010)	20484375
GRMZM2G075978_P01	GRMZM2G075978_P01	GRMZM2G075978_P01GRMZM2G075978_P01	homo	Saccharomyces cerevisiae	Many to Many	Inparanoid	YLR274W	YGL201C	MCM5	MCM6	CDC46|BOB1	N/A	PF00493	PF00493	PhenotypicEnhancement				BochmanML(2010)	20484375
GRMZM2G075978_P01	GRMZM2G075978_P01	GRMZM2G075978_P01GRMZM2G075978_P01	homo	Saccharomyces cerevisiae	Many to Many	Inparanoid	YLR274W	YBR202W	MCM5	MCM7	CDC46|BOB1	CDC47	PF00493	PF00493	PhenotypicEnhancement				BochmanML(2010)	20484375
GRMZM2G075978_P01	GRMZM2G075978_P01	GRMZM2G075978_P01GRMZM2G075978_P01	homo	Saccharomyces cerevisiae	Many to Many	Inparanoid	YGL201C	YBR202W	MCM6	MCM7	N/A	CDC47	PF00493	PF00493	PhenotypicEnhancement				BochmanML(2010)	20484375
GRMZM2G075978_P01	GRMZM2G075978_P01	GRMZM2G075978_P01GRMZM2G075978_P01	homo	Saccharomyces cerevisiae	Many to Many	Inparanoid	YGL201C	YBL023C	MCM6	MCM2	N/A	N/A	PF00493	PF00493	ReconstitutedComplex				BochmanML(2008)	18662997
GRMZM2G075978_P01	GRMZM2G075978_P01	GRMZM2G075978_P01GRMZM2G075978_P01	homo	Saccharomyces cerevisiae	Many to Many	Inparanoid	YPR019W	YBR202W	MCM4	MCM7	HCD21|CDC54	CDC47	PF00493	PF00493	ReconstitutedComplex				BochmanML(2008)	18662997
GRMZM2G075978_P01	GRMZM2G075978_P01	GRMZM2G075978_P01GRMZM2G075978_P01	homo	Saccharomyces cerevisiae	Many to Many	Inparanoid	YPR019W	YGL201C	MCM4	MCM6	HCD21|CDC54	N/A	PF00493	PF00493	ReconstitutedComplex				BochmanML(2008)	18662997
GRMZM2G075978_P01	GRMZM2G075978_P01	GRMZM2G075978_P01GRMZM2G075978_P01	homo	Saccharomyces cerevisiae	Many to Many	Inparanoid	YPR019W	YBR202W	MCM4	MCM7	HCD21|CDC54	CDC47	PF00493	PF00493	ReconstitutedComplex				KanterDM(2008)	18801730
GRMZM2G075978_P01	GRMZM2G075978_P01	GRMZM2G075978_P01GRMZM2G075978_P01	homo	Saccharomyces cerevisiae	Many to Many	Inparanoid	YPR019W	YLR274W	MCM4	MCM5	HCD21|CDC54	CDC46|BOB1	PF00493	PF00493	SyntheticLethality				DevaultA(2008)	18321994
GRMZM2G075978_P01	GRMZM2G075978_P01	GRMZM2G075978_P01GRMZM2G075978_P01	homo	Saccharomyces cerevisiae	Many to Many	Inparanoid	YPR019W	YLR274W	MCM4	MCM5	HCD21|CDC54	CDC46|BOB1	PF00493	PF00493	SyntheticLethality				LeonRP(2008)	18660534
GRMZM2G075978_P01	GRMZM2G075978_P01	GRMZM2G075978_P01GRMZM2G075978_P01	homo	Saccharomyces cerevisiae	Many to Many	Inparanoid	YBR202W	YLR274W	MCM7	MCM5	CDC47	CDC46|BOB1	PF00493	PF00493	two hybrid				DaltonS(1997)	9315644
GRMZM2G075978_P01	GRMZM2G075978_P01	GRMZM2G075978_P01GRMZM2G075978_P01	homo	Saccharomyces cerevisiae	Many to Many	Inparanoid	YLR274W	YBR202W	MCM5	MCM7	CDC46|BOB1	CDC47	PF00493	PF00493	two hybrid				DaltonS(1997)	9315644
GRMZM2G075978_P01	GRMZM2G075978_P01	GRMZM2G075978_P01GRMZM2G075978_P01	homo	Saccharomyces cerevisiae	Many to Many	Inparanoid	YBR202W	YBR202W	MCM7	MCM7	CDC47	CDC47	PF00493	PF00493	two hybrid				DaltonS(1997)	9315644
GRMZM2G075978_P01	GRMZM2G075978_P01	GRMZM2G075978_P01GRMZM2G075978_P01	homo	Saccharomyces cerevisiae	Many to Many	Inparanoid	YBL023C	YBL023C	MCM2	MCM2	N/A	N/A	PF00493	PF00493	two hybrid				LeiM(1996)	8756666
GRMZM2G075978_P01	GRMZM2G075978_P01	GRMZM2G075978_P01GRMZM2G075978_P01	homo	Saccharomyces cerevisiae	Many to Many	Inparanoid	YPR019W	YBL023C	MCM4	MCM2	HCD21|CDC54	N/A	PF00493	PF00493	two hybrid				YuH(2008)	18719252
GRMZM2G126292_P01	GRMZM2G126292_P01	GRMZM2G126292_P01GRMZM2G126292_P01	homo	Saccharomyces cerevisiae	OnetoOne	Inparanoid	YJR068W	YNL290W	RFC2	RFC3	N/A	N/A	PF08542	PF08542	AffinityCapture-MS				GavinAC(2002)	11805826
GRMZM2G126292_P01	GRMZM2G126292_P01	GRMZM2G126292_P01GRMZM2G126292_P01	homo	Saccharomyces cerevisiae	OnetoOne	Inparanoid	YBR087W	YNL290W	RFC5	RFC3	N/A	N/A	PF08542	PF08542	AffinityCapture-MS				GavinAC(2002)	11805826
GRMZM2G126292_P01	GRMZM2G126292_P01	GRMZM2G126292_P01GRMZM2G126292_P01	homo	Saccharomyces cerevisiae	OnetoOne	Inparanoid	YJR068W	YNL290W	RFC2	RFC3	N/A	N/A	PF08542	PF08542	AffinityCapture-MS				HoY(2002)	11805837
GRMZM2G126292_P01	GRMZM2G126292_P01	GRMZM2G126292_P01GRMZM2G126292_P01	homo	Saccharomyces cerevisiae	OnetoOne	Inparanoid	YBR087W	YNL290W	RFC5	RFC3	N/A	N/A	PF08542	PF08542	AffinityCapture-MS				KroganNJ(2006)	16554755
GRMZM2G126292_P01	GRMZM2G126292_P01	GRMZM2G126292_P01GRMZM2G126292_P01	homo	Saccharomyces cerevisiae	OnetoOne	Inparanoid	YJR068W	YNL290W	RFC2	RFC3	N/A	N/A	PF08542	PF08542	AffinityCapture-MS				GavinAC(2006)	16429126
GRMZM2G126292_P01	GRMZM2G126292_P01	GRMZM2G126292_P01GRMZM2G126292_P01	homo	Saccharomyces cerevisiae	OnetoOne	Inparanoid	YBR087W	YNL290W	RFC5	RFC3	N/A	N/A	PF08542	PF08542	AffinityCapture-MS				GavinAC(2006)	16429126
GRMZM2G126292_P01	GRMZM2G126292_P01	GRMZM2G126292_P01GRMZM2G126292_P01	homo	Saccharomyces cerevisiae	OnetoOne	Inparanoid	YOL094C	YNL290W	RFC4	RFC3	N/A	N/A	PF08542	PF08542	AffinityCapture-MS				GavinAC(2006)	16429126
GRMZM2G126292_P01	GRMZM2G126292_P01	GRMZM2G126292_P01GRMZM2G126292_P01	homo	Saccharomyces cerevisiae	OnetoOne	Inparanoid	YBR087W	YNL290W	RFC5	RFC3	N/A	N/A	PF08542	PF08542	AffinityCapture-MS				CollinsSR(2007)	17200106
GRMZM2G126292_P01	GRMZM2G126292_P01	GRMZM2G126292_P01GRMZM2G126292_P01	homo	Saccharomyces cerevisiae	OnetoOne	Inparanoid	YJR068W	YNL290W	RFC2	RFC3	N/A	N/A	PF08542	PF08542	AffinityCapture-MS				CollinsSR(2007)	17200106
GRMZM2G126292_P01	GRMZM2G126292_P01	GRMZM2G126292_P01GRMZM2G126292_P01	homo	Saccharomyces cerevisiae	OnetoOne	Inparanoid	YMR078C	YNL290W	CTF18	RFC3	CHL12	N/A	PF08542	PF08542	AffinityCapture-MS				GavinAC(2002)	11805826
GRMZM2G126292_P01	GRMZM2G126292_P01	GRMZM2G126292_P01GRMZM2G126292_P01	homo	Saccharomyces cerevisiae	OnetoOne	Inparanoid	YBL035C	YNL290W	POL12	RFC3	N/A	N/A	PF08542	PF08542	AffinityCapture-MS				GavinAC(2002)	11805826
GRMZM2G126292_P01	GRMZM2G126292_P01	GRMZM2G126292_P01GRMZM2G126292_P01	homo	Saccharomyces cerevisiae	OnetoOne	Inparanoid	YML057W	YNL290W	CMP2	RFC3	CNA2	N/A	PF08542	PF08542	AffinityCapture-MS				HoY(2002)	11805837
GRMZM2G126292_P01	GRMZM2G126292_P01	GRMZM2G126292_P01GRMZM2G126292_P01	homo	Saccharomyces cerevisiae	OnetoOne	Inparanoid	YER173W	YNL290W	RAD24	RFC3	N/A	N/A	PF08542	PF08542	AffinityCapture-MS				HoY(2002)	11805837
GRMZM2G126292_P01	GRMZM2G126292_P01	GRMZM2G126292_P01GRMZM2G126292_P01	homo	Saccharomyces cerevisiae	OnetoOne	Inparanoid	YOR144C	YNL290W	ELG1	RFC3	RTT110	N/A	PF08542	PF08542	AffinityCapture-MS				KroganNJ(2006)	16554755
GRMZM2G126292_P01	GRMZM2G126292_P01	GRMZM2G126292_P01GRMZM2G126292_P01	homo	Saccharomyces cerevisiae	OnetoOne	Inparanoid	YOR217W	YNL290W	RFC1	RFC3	CDC44	N/A	PF08542	PF08542	AffinityCapture-MS				KroganNJ(2006)	16554755
GRMZM2G126292_P01	GRMZM2G126292_P01	GRMZM2G126292_P01GRMZM2G126292_P01	homo	Saccharomyces cerevisiae	OnetoOne	Inparanoid	YBL003C	YNL290W	HTA2	RFC3	H2A2	N/A	PF08542	PF08542	AffinityCapture-MS				KroganNJ(2006)	16554755
GRMZM2G126292_P01	GRMZM2G126292_P01	GRMZM2G126292_P01GRMZM2G126292_P01	homo	Saccharomyces cerevisiae	OnetoOne	Inparanoid	YOR217W	YNL290W	RFC1	RFC3	CDC44	N/A	PF08542	PF08542	AffinityCapture-MS				GavinAC(2006)	16429126
GRMZM2G126292_P01	GRMZM2G126292_P01	GRMZM2G126292_P01GRMZM2G126292_P01	homo	Saccharomyces cerevisiae	OnetoOne	Inparanoid	YBL035C	YNL290W	POL12	RFC3	N/A	N/A	PF08542	PF08542	AffinityCapture-MS				GavinAC(2006)	16429126
GRMZM2G126292_P01	GRMZM2G126292_P01	GRMZM2G126292_P01GRMZM2G126292_P01	homo	Saccharomyces cerevisiae	OnetoOne	Inparanoid	YMR078C	YNL290W	CTF18	RFC3	CHL12	N/A	PF08542	PF08542	AffinityCapture-MS				GavinAC(2006)	16429126
GRMZM2G126292_P01	GRMZM2G126292_P01	GRMZM2G126292_P01GRMZM2G126292_P01	homo	Saccharomyces cerevisiae	OnetoOne	Inparanoid	YMR078C	YNL290W	CTF18	RFC3	CHL12	N/A	PF08542	PF08542	AffinityCapture-MS				CollinsSR(2007)	17200106
GRMZM2G126292_P01	GRMZM2G126292_P01	GRMZM2G126292_P01GRMZM2G126292_P01	homo	Saccharomyces cerevisiae	OnetoOne	Inparanoid	YBL003C	YNL290W	HTA2	RFC3	H2A2	N/A	PF08542	PF08542	AffinityCapture-MS				LambertJP(2009)	19106085
GRMZM2G126292_P01	GRMZM2G126292_P01	GRMZM2G126292_P01GRMZM2G126292_P01	homo	Saccharomyces cerevisiae	OnetoOne	Inparanoid	YGR270W	YNL290W	YTA7	RFC3	N/A	N/A	PF08542	PF08542	AffinityCapture-MS				LambertJP(2009)	19106085
GRMZM2G126292_P01	GRMZM2G126292_P01	GRMZM2G126292_P01GRMZM2G126292_P01	homo	Saccharomyces cerevisiae	OnetoOne	Inparanoid	YER151C	YNL290W	UBP3	RFC3	BLM3	N/A	PF08542	PF08542	AffinityCapture-MS				Ossareh-NazariB(2010)	20508643
GRMZM2G126292_P01	GRMZM2G126292_P01	GRMZM2G126292_P01GRMZM2G126292_P01	homo	Saccharomyces cerevisiae	OnetoOne	Inparanoid	YIR010W	YNL290W	DSN1	RFC3	N/A	N/A	PF08542	PF08542	AffinityCapture-MS				AkiyoshiB(2010)	21107429
GRMZM2G126292_P01	GRMZM2G126292_P01	GRMZM2G126292_P01GRMZM2G126292_P01	homo	Saccharomyces cerevisiae	OnetoOne	Inparanoid	YKL049C	YNL290W	CSE4	RFC3	CSL2	N/A	PF08542	PF08542	AffinityCapture-MS				RanjitkarP(2010)	21070971
GRMZM2G126292_P01	GRMZM2G126292_P01	GRMZM2G126292_P01GRMZM2G126292_P01	homo	Saccharomyces cerevisiae	OnetoOne	Inparanoid	YNL255C	YNL290W	GIS2	RFC3	N/A	N/A	PF08542	PF08542	AffinityCapture-RNA				ScherrerT(2011)	21232131
GRMZM2G126292_P01	GRMZM2G126292_P01	GRMZM2G126292_P01GRMZM2G126292_P01	homo	Saccharomyces cerevisiae	OnetoOne	Inparanoid	YJR068W	YNL290W	RFC2	RFC3	N/A	N/A	PF08542	PF08542	AffinityCapture-Western				NaikiT(2000)	10913172
GRMZM2G126292_P01	GRMZM2G126292_P01	GRMZM2G126292_P01GRMZM2G126292_P01	homo	Saccharomyces cerevisiae	OnetoOne	Inparanoid	YMR078C	YNL290W	CTF18	RFC3	CHL12	N/A	PF08542	PF08542	AffinityCapture-Western				NaikiT(2001)	11486023
GRMZM2G126292_P01	GRMZM2G126292_P01	GRMZM2G126292_P01GRMZM2G126292_P01	homo	Saccharomyces cerevisiae	OnetoOne	Inparanoid	YMR078C	YNL290W	CTF18	RFC3	CHL12	N/A	PF08542	PF08542	AffinityCapture-Western				HannaJS(2001)	11287619
GRMZM2G126292_P01	GRMZM2G126292_P01	GRMZM2G126292_P01GRMZM2G126292_P01	homo	Saccharomyces cerevisiae	OnetoOne	Inparanoid	YHR191C	YNL290W	CTF8	RFC3	N/A	N/A	PF08542	PF08542	AffinityCapture-Western				MayerML(2001)	11389843
GRMZM2G126292_P01	GRMZM2G126292_P01	GRMZM2G126292_P01GRMZM2G126292_P01	homo	Saccharomyces cerevisiae	OnetoOne	Inparanoid	YOR144C	YNL290W	ELG1	RFC3	RTT110	N/A	PF08542	PF08542	AffinityCapture-Western				BellaouiM(2003)	12912927
GRMZM2G126292_P01	GRMZM2G126292_P01	GRMZM2G126292_P01GRMZM2G126292_P01	homo	Saccharomyces cerevisiae	OnetoOne	Inparanoid	YER173W	YNL290W	RAD24	RFC3	N/A	N/A	PF08542	PF08542	AffinityCapture-Western				GreenCM(2000)	10660302
GRMZM2G126292_P01	GRMZM2G126292_P01	GRMZM2G126292_P01GRMZM2G126292_P01	homo	Saccharomyces cerevisiae	OnetoOne	Inparanoid	YFR027W	YNL290W	ECO1	RFC3	CTF7	N/A	PF08542	PF08542	AffinityCapture-Western				KennaMA(2003)	12665596
GRMZM2G126292_P01	GRMZM2G126292_P01	GRMZM2G126292_P01GRMZM2G126292_P01	homo	Saccharomyces cerevisiae	OnetoOne	Inparanoid	YJL115W	YNL290W	ASF1	RFC3	CIA1	N/A	PF08542	PF08542	AffinityCapture-Western				FrancoAA(2005)	15901673
GRMZM2G126292_P01	GRMZM2G126292_P01	GRMZM2G126292_P01GRMZM2G126292_P01	homo	Saccharomyces cerevisiae	OnetoOne	Inparanoid	YDL164C	YNL290W	CDC9	RFC3	MMS8	N/A	PF08542	PF08542	AffinityCapture-Western				VijayakumarS(2007)	17308348
GRMZM2G126292_P01	GRMZM2G126292_P01	GRMZM2G126292_P01GRMZM2G126292_P01	homo	Saccharomyces cerevisiae	OnetoOne	Inparanoid	YJR068W	YNL290W	RFC2	RFC3	N/A	N/A	PF08542	PF08542	Co-purification				GerikKJ(1997)	8995429
GRMZM2G126292_P01	GRMZM2G126292_P01	GRMZM2G126292_P01GRMZM2G126292_P01	homo	Saccharomyces cerevisiae	OnetoOne	Inparanoid	YJR068W	YNL290W	RFC2	RFC3	N/A	N/A	PF08542	PF08542	Co-purification				YaoN(2003)	14530260
GRMZM2G126292_P01	GRMZM2G126292_P01	GRMZM2G126292_P01GRMZM2G126292_P01	homo	Saccharomyces cerevisiae	OnetoOne	Inparanoid	YJR068W	YNL290W	RFC2	RFC3	N/A	N/A	PF08542	PF08542	Co-purification				IonescuCN(2002)	12390024
GRMZM2G126292_P01	GRMZM2G126292_P01	GRMZM2G126292_P01GRMZM2G126292_P01	homo	Saccharomyces cerevisiae	OnetoOne	Inparanoid	YJR068W	YNL290W	RFC2	RFC3	N/A	N/A	PF08542	PF08542	Co-purification				SchmidtSL(2001)	11432854
GRMZM2G126292_P01	GRMZM2G126292_P01	GRMZM2G126292_P01GRMZM2G126292_P01	homo	Saccharomyces cerevisiae	OnetoOne	Inparanoid	YER173W	YNL290W	RAD24	RFC3	N/A	N/A	PF08542	PF08542	Co-purification				MajkaJ(2004)	15014082
GRMZM2G126292_P01	GRMZM2G126292_P01	GRMZM2G126292_P01GRMZM2G126292_P01	homo	Saccharomyces cerevisiae	OnetoOne	Inparanoid	YMR078C	YNL290W	CTF18	RFC3	CHL12	N/A	PF08542	PF08542	Co-purification				BylundGO(2006)	16793392
GRMZM2G126292_P01	GRMZM2G126292_P01	GRMZM2G126292_P01GRMZM2G126292_P01	homo	Saccharomyces cerevisiae	OnetoOne	Inparanoid	YNL064C	YNL290W	YDJ1	RFC3	MAS5|HSP40	N/A	PF08542	PF08542	NegativeGenetic				HoppinsS(2011)	21987634
GRMZM2G126292_P01	GRMZM2G126292_P01	GRMZM2G126292_P01GRMZM2G126292_P01	homo	Saccharomyces cerevisiae	OnetoOne	Inparanoid	YOR141C	YNL290W	ARP8	RFC3	N/A	N/A	PF08542	PF08542	NegativeGenetic				CollinsSR(2007)	17314980
GRMZM2G126292_P01	GRMZM2G126292_P01	GRMZM2G126292_P01GRMZM2G126292_P01	homo	Saccharomyces cerevisiae	OnetoOne	Inparanoid	YOR191W	YNL290W	ULS1	RFC3	RIS1|TID4|DIS1	N/A	PF08542	PF08542	NegativeGenetic				CollinsSR(2007)	17314980
GRMZM2G126292_P01	GRMZM2G126292_P01	GRMZM2G126292_P01GRMZM2G126292_P01	homo	Saccharomyces cerevisiae	OnetoOne	Inparanoid	YOL051W	YNL290W	GAL11	RFC3	SPT13|ABE1|MED15|SDS4|RAR3	N/A	PF08542	PF08542	NegativeGenetic				CollinsSR(2007)	17314980
GRMZM2G126292_P01	GRMZM2G126292_P01	GRMZM2G126292_P01GRMZM2G126292_P01	homo	Saccharomyces cerevisiae	OnetoOne	Inparanoid	YPL180W	YNL290W	TCO89	RFC3	N/A	N/A	PF08542	PF08542	NegativeGenetic				CollinsSR(2007)	17314980
GRMZM2G126292_P01	GRMZM2G126292_P01	GRMZM2G126292_P01GRMZM2G126292_P01	homo	Saccharomyces cerevisiae	OnetoOne	Inparanoid	YOL067C	YNL290W	RTG1	RFC3	N/A	N/A	PF08542	PF08542	NegativeGenetic				CollinsSR(2007)	17314980
GRMZM2G126292_P01	GRMZM2G126292_P01	GRMZM2G126292_P01GRMZM2G126292_P01	homo	Saccharomyces cerevisiae	OnetoOne	Inparanoid	YPL138C	YNL290W	SPP1	RFC3	CPS40|SAF41	N/A	PF08542	PF08542	NegativeGenetic				CollinsSR(2007)	17314980
GRMZM2G126292_P01	GRMZM2G126292_P01	GRMZM2G126292_P01GRMZM2G126292_P01	homo	Saccharomyces cerevisiae	OnetoOne	Inparanoid	YPL055C	YNL290W	LGE1	RFC3	N/A	N/A	PF08542	PF08542	NegativeGenetic				CollinsSR(2007)	17314980
GRMZM2G126292_P01	GRMZM2G126292_P01	GRMZM2G126292_P01GRMZM2G126292_P01	homo	Saccharomyces cerevisiae	OnetoOne	Inparanoid	YMR293C	YNL290W	HER2	RFC3	RRG6|GEP6	N/A	PF08542	PF08542	NegativeGenetic				HoppinsS(2011)	21987634
GRMZM2G126292_P01	GRMZM2G126292_P01	GRMZM2G126292_P01GRMZM2G126292_P01	homo	Saccharomyces cerevisiae	OnetoOne	Inparanoid	YOL067C	YNL290W	RTG1	RFC3	N/A	N/A	PF08542	PF08542	NegativeGenetic				HoppinsS(2011)	21987634
GRMZM2G126292_P01	GRMZM2G126292_P01	GRMZM2G126292_P01GRMZM2G126292_P01	homo	Saccharomyces cerevisiae	OnetoOne	Inparanoid	YJR068W	YNL290W	RFC2	RFC3	N/A	N/A	PF08542	PF08542	PCA				TarassovK(2008)	18467557
GRMZM2G126292_P01	GRMZM2G126292_P01	GRMZM2G126292_P01GRMZM2G126292_P01	homo	Saccharomyces cerevisiae	OnetoOne	Inparanoid	YJR068W	YNL290W	RFC2	RFC3	N/A	N/A	PF08542	PF08542	ReconstitutedComplex				YaoN(2003)	14530260
GRMZM2G126292_P01	GRMZM2G126292_P01	GRMZM2G126292_P01GRMZM2G126292_P01	homo	Saccharomyces cerevisiae	OnetoOne	Inparanoid	YER173W	YNL290W	RAD24	RFC3	N/A	N/A	PF08542	PF08542	ReconstitutedComplex				MajkaJ(2003)	12604797
GRMZM2G126292_P01	GRMZM2G126292_P01	GRMZM2G126292_P01GRMZM2G126292_P01	homo	Saccharomyces cerevisiae	OnetoOne	Inparanoid	YER173W	YNL290W	RAD24	RFC3	N/A	N/A	PF08542	PF08542	ReconstitutedComplex				GreenCM(2000)	10660302
GRMZM2G126292_P01	GRMZM2G126292_P01	GRMZM2G126292_P01GRMZM2G126292_P01	homo	Saccharomyces cerevisiae	OnetoOne	Inparanoid	YBR088C	YNL290W	POL30	RFC3	N/A	N/A	PF08542	PF08542	ReconstitutedComplex				GerikKJ(1997)	8995429
GRMZM2G126292_P01	GRMZM2G126292_P01	GRMZM2G126292_P01GRMZM2G126292_P01	homo	Saccharomyces cerevisiae	OnetoOne	Inparanoid	YMR078C	YNL290W	CTF18	RFC3	CHL12	N/A	PF08542	PF08542	ReconstitutedComplex				BylundGO(2005)	15964801
GRMZM2G126292_P01	GRMZM2G126292_P01	GRMZM2G126292_P01GRMZM2G126292_P01	homo	Saccharomyces cerevisiae	OnetoOne	Inparanoid	YDL014W	YNL290W	NOP1	RFC3	LOT3	N/A	PF08542	PF08542	SyntheticLethality				DavierwalaAP(2005)	16155567
GRMZM2G126292_P01	GRMZM2G126292_P01	GRMZM2G126292_P01GRMZM2G126292_P01	homo	Saccharomyces cerevisiae	OnetoOne	Inparanoid	YBR088C	YNL290W	POL30	RFC3	N/A	N/A	PF08542	PF08542	SyntheticRescue				AminNS(1999)	10581271
GRMZM2G126292_P01	GRMZM2G126292_P01	GRMZM2G126292_P01GRMZM2G126292_P01	homo	Saccharomyces cerevisiae	OnetoOne	Inparanoid	YOL094C	YNL290W	RFC4	RFC3	N/A	N/A	PF08542	PF08542	two hybrid				ItoT(2001)	11283351
GRMZM2G126292_P01	GRMZM2G126292_P01	GRMZM2G126292_P01GRMZM2G126292_P01	homo	Saccharomyces cerevisiae	OnetoOne	Inparanoid	YJR068W	YNL290W	RFC2	RFC3	N/A	N/A	PF08542	PF08542	two hybrid				YuH(2008)	18719252
GRMZM2G126292_P01	GRMZM2G126292_P01	GRMZM2G126292_P01GRMZM2G126292_P01	homo	Saccharomyces cerevisiae	Many to Many	Inparanoid	YJR068W	YNL290W	RFC2	RFC3	N/A	N/A	PF08542	PF08542	AffinityCapture-MS				GavinAC(2002)	11805826
GRMZM2G126292_P01	GRMZM2G126292_P01	GRMZM2G126292_P01GRMZM2G126292_P01	homo	Saccharomyces cerevisiae	Many to Many	Inparanoid	YBR087W	YNL290W	RFC5	RFC3	N/A	N/A	PF08542	PF08542	AffinityCapture-MS				GavinAC(2002)	11805826
GRMZM2G126292_P01	GRMZM2G126292_P01	GRMZM2G126292_P01GRMZM2G126292_P01	homo	Saccharomyces cerevisiae	Many to Many	Inparanoid	YJR068W	YNL290W	RFC2	RFC3	N/A	N/A	PF08542	PF08542	AffinityCapture-MS				HoY(2002)	11805837
GRMZM2G126292_P01	GRMZM2G126292_P01	GRMZM2G126292_P01GRMZM2G126292_P01	homo	Saccharomyces cerevisiae	Many to Many	Inparanoid	YBR087W	YNL290W	RFC5	RFC3	N/A	N/A	PF08542	PF08542	AffinityCapture-MS				KroganNJ(2006)	16554755
GRMZM2G126292_P01	GRMZM2G126292_P01	GRMZM2G126292_P01GRMZM2G126292_P01	homo	Saccharomyces cerevisiae	Many to Many	Inparanoid	YJR068W	YNL290W	RFC2	RFC3	N/A	N/A	PF08542	PF08542	AffinityCapture-MS				GavinAC(2006)	16429126
GRMZM2G126292_P01	GRMZM2G126292_P01	GRMZM2G126292_P01GRMZM2G126292_P01	homo	Saccharomyces cerevisiae	Many to Many	Inparanoid	YBR087W	YNL290W	RFC5	RFC3	N/A	N/A	PF08542	PF08542	AffinityCapture-MS				GavinAC(2006)	16429126
GRMZM2G126292_P01	GRMZM2G126292_P01	GRMZM2G126292_P01GRMZM2G126292_P01	homo	Saccharomyces cerevisiae	Many to Many	Inparanoid	YOL094C	YNL290W	RFC4	RFC3	N/A	N/A	PF08542	PF08542	AffinityCapture-MS				GavinAC(2006)	16429126
GRMZM2G126292_P01	GRMZM2G126292_P01	GRMZM2G126292_P01GRMZM2G126292_P01	homo	Saccharomyces cerevisiae	Many to Many	Inparanoid	YBR087W	YNL290W	RFC5	RFC3	N/A	N/A	PF08542	PF08542	AffinityCapture-MS				CollinsSR(2007)	17200106
GRMZM2G126292_P01	GRMZM2G126292_P01	GRMZM2G126292_P01GRMZM2G126292_P01	homo	Saccharomyces cerevisiae	Many to Many	Inparanoid	YJR068W	YNL290W	RFC2	RFC3	N/A	N/A	PF08542	PF08542	AffinityCapture-MS				CollinsSR(2007)	17200106
GRMZM2G126292_P01	GRMZM2G126292_P01	GRMZM2G126292_P01GRMZM2G126292_P01	homo	Saccharomyces cerevisiae	Many to Many	Inparanoid	YJR068W	YOL094C	RFC2	RFC4	N/A	N/A	PF08542	PF08542	AffinityCapture-MS				GavinAC(2002)	11805826
GRMZM2G126292_P01	GRMZM2G126292_P01	GRMZM2G126292_P01GRMZM2G126292_P01	homo	Saccharomyces cerevisiae	Many to Many	Inparanoid	YBR087W	YOL094C	RFC5	RFC4	N/A	N/A	PF08542	PF08542	AffinityCapture-MS				GavinAC(2002)	11805826
GRMZM2G126292_P01	GRMZM2G126292_P01	GRMZM2G126292_P01GRMZM2G126292_P01	homo	Saccharomyces cerevisiae	Many to Many	Inparanoid	YJR068W	YOL094C	RFC2	RFC4	N/A	N/A	PF08542	PF08542	AffinityCapture-MS				HoY(2002)	11805837
GRMZM2G126292_P01	GRMZM2G126292_P01	GRMZM2G126292_P01GRMZM2G126292_P01	homo	Saccharomyces cerevisiae	Many to Many	Inparanoid	YOL094C	YJR068W	RFC4	RFC2	N/A	N/A	PF08542	PF08542	AffinityCapture-MS				HoY(2002)	11805837
GRMZM2G126292_P01	GRMZM2G126292_P01	GRMZM2G126292_P01GRMZM2G126292_P01	homo	Saccharomyces cerevisiae	Many to Many	Inparanoid	YNL290W	YOL094C	RFC3	RFC4	N/A	N/A	PF08542	PF08542	AffinityCapture-MS				HoY(2002)	11805837
GRMZM2G126292_P01	GRMZM2G126292_P01	GRMZM2G126292_P01GRMZM2G126292_P01	homo	Saccharomyces cerevisiae	Many to Many	Inparanoid	YNL290W	YBR087W	RFC3	RFC5	N/A	N/A	PF08542	PF08542	AffinityCapture-MS				HoY(2002)	11805837
GRMZM2G126292_P01	GRMZM2G126292_P01	GRMZM2G126292_P01GRMZM2G126292_P01	homo	Saccharomyces cerevisiae	Many to Many	Inparanoid	YBR087W	YJR068W	RFC5	RFC2	N/A	N/A	PF08542	PF08542	AffinityCapture-MS				KroganNJ(2006)	16554755
GRMZM2G126292_P01	GRMZM2G126292_P01	GRMZM2G126292_P01GRMZM2G126292_P01	homo	Saccharomyces cerevisiae	Many to Many	Inparanoid	YBR087W	YOL094C	RFC5	RFC4	N/A	N/A	PF08542	PF08542	AffinityCapture-MS				GavinAC(2006)	16429126
GRMZM2G126292_P01	GRMZM2G126292_P01	GRMZM2G126292_P01GRMZM2G126292_P01	homo	Saccharomyces cerevisiae	Many to Many	Inparanoid	YJR068W	YOL094C	RFC2	RFC4	N/A	N/A	PF08542	PF08542	AffinityCapture-MS				GavinAC(2006)	16429126
GRMZM2G126292_P01	GRMZM2G126292_P01	GRMZM2G126292_P01GRMZM2G126292_P01	homo	Saccharomyces cerevisiae	Many to Many	Inparanoid	YOL094C	YBR087W	RFC4	RFC5	N/A	N/A	PF08542	PF08542	AffinityCapture-MS				GavinAC(2006)	16429126
GRMZM2G126292_P01	GRMZM2G126292_P01	GRMZM2G126292_P01GRMZM2G126292_P01	homo	Saccharomyces cerevisiae	Many to Many	Inparanoid	YBR087W	YJR068W	RFC5	RFC2	N/A	N/A	PF08542	PF08542	AffinityCapture-MS				CollinsSR(2007)	17200106
GRMZM2G126292_P01	GRMZM2G126292_P01	GRMZM2G126292_P01GRMZM2G126292_P01	homo	Saccharomyces cerevisiae	Many to Many	Inparanoid	YBR087W	YOL094C	RFC5	RFC4	N/A	N/A	PF08542	PF08542	AffinityCapture-MS				CollinsSR(2007)	17200106
GRMZM2G126292_P01	GRMZM2G126292_P01	GRMZM2G126292_P01GRMZM2G126292_P01	homo	Saccharomyces cerevisiae	Many to Many	Inparanoid	YJR068W	YOL094C	RFC2	RFC4	N/A	N/A	PF08542	PF08542	AffinityCapture-MS				CollinsSR(2007)	17200106
GRMZM2G126292_P01	GRMZM2G126292_P01	GRMZM2G126292_P01GRMZM2G126292_P01	homo	Saccharomyces cerevisiae	Many to Many	Inparanoid	YNL290W	YOL094C	RFC3	RFC4	N/A	N/A	PF08542	PF08542	AffinityCapture-MS				CollinsSR(2007)	17200106
GRMZM2G126292_P01	GRMZM2G126292_P01	GRMZM2G126292_P01GRMZM2G126292_P01	homo	Saccharomyces cerevisiae	Many to Many	Inparanoid	YJR068W	YNL290W	RFC2	RFC3	N/A	N/A	PF08542	PF08542	AffinityCapture-Western				NaikiT(2000)	10913172
GRMZM2G126292_P01	GRMZM2G126292_P01	GRMZM2G126292_P01GRMZM2G126292_P01	homo	Saccharomyces cerevisiae	Many to Many	Inparanoid	YBR087W	YJR068W	RFC5	RFC2	N/A	N/A	PF08542	PF08542	AffinityCapture-Western				ShimomuraT(1998)	9710632
GRMZM2G126292_P01	GRMZM2G126292_P01	GRMZM2G126292_P01GRMZM2G126292_P01	homo	Saccharomyces cerevisiae	Many to Many	Inparanoid	YNL290W	YOL094C	RFC3	RFC4	N/A	N/A	PF08542	PF08542	Co-fractionation				LiX(1994)	8063832
GRMZM2G126292_P01	GRMZM2G126292_P01	GRMZM2G126292_P01GRMZM2G126292_P01	homo	Saccharomyces cerevisiae	Many to Many	Inparanoid	YJR068W	YNL290W	RFC2	RFC3	N/A	N/A	PF08542	PF08542	Co-purification				GerikKJ(1997)	8995429
GRMZM2G126292_P01	GRMZM2G126292_P01	GRMZM2G126292_P01GRMZM2G126292_P01	homo	Saccharomyces cerevisiae	Many to Many	Inparanoid	YJR068W	YNL290W	RFC2	RFC3	N/A	N/A	PF08542	PF08542	Co-purification				YaoN(2003)	14530260
GRMZM2G126292_P01	GRMZM2G126292_P01	GRMZM2G126292_P01GRMZM2G126292_P01	homo	Saccharomyces cerevisiae	Many to Many	Inparanoid	YJR068W	YNL290W	RFC2	RFC3	N/A	N/A	PF08542	PF08542	Co-purification				IonescuCN(2002)	12390024
GRMZM2G126292_P01	GRMZM2G126292_P01	GRMZM2G126292_P01GRMZM2G126292_P01	homo	Saccharomyces cerevisiae	Many to Many	Inparanoid	YJR068W	YNL290W	RFC2	RFC3	N/A	N/A	PF08542	PF08542	Co-purification				SchmidtSL(2001)	11432854
GRMZM2G126292_P01	GRMZM2G126292_P01	GRMZM2G126292_P01GRMZM2G126292_P01	homo	Saccharomyces cerevisiae	Many to Many	Inparanoid	YJR068W	YOL094C	RFC2	RFC4	N/A	N/A	PF08542	PF08542	Co-purification				GerikKJ(1997)	8995429
GRMZM2G126292_P01	GRMZM2G126292_P01	GRMZM2G126292_P01GRMZM2G126292_P01	homo	Saccharomyces cerevisiae	Many to Many	Inparanoid	YJR068W	YBR087W	RFC2	RFC5	N/A	N/A	PF08542	PF08542	Co-purification				GerikKJ(1997)	8995429
GRMZM2G126292_P01	GRMZM2G126292_P01	GRMZM2G126292_P01GRMZM2G126292_P01	homo	Saccharomyces cerevisiae	Many to Many	Inparanoid	YJR068W	YOL094C	RFC2	RFC4	N/A	N/A	PF08542	PF08542	Co-purification				YaoN(2003)	14530260
GRMZM2G126292_P01	GRMZM2G126292_P01	GRMZM2G126292_P01GRMZM2G126292_P01	homo	Saccharomyces cerevisiae	Many to Many	Inparanoid	YJR068W	YBR087W	RFC2	RFC5	N/A	N/A	PF08542	PF08542	Co-purification				YaoN(2003)	14530260
GRMZM2G126292_P01	GRMZM2G126292_P01	GRMZM2G126292_P01GRMZM2G126292_P01	homo	Saccharomyces cerevisiae	Many to Many	Inparanoid	YJR068W	YOL094C	RFC2	RFC4	N/A	N/A	PF08542	PF08542	Co-purification				IonescuCN(2002)	12390024
GRMZM2G126292_P01	GRMZM2G126292_P01	GRMZM2G126292_P01GRMZM2G126292_P01	homo	Saccharomyces cerevisiae	Many to Many	Inparanoid	YJR068W	YBR087W	RFC2	RFC5	N/A	N/A	PF08542	PF08542	Co-purification				IonescuCN(2002)	12390024
GRMZM2G126292_P01	GRMZM2G126292_P01	GRMZM2G126292_P01GRMZM2G126292_P01	homo	Saccharomyces cerevisiae	Many to Many	Inparanoid	YJR068W	YOL094C	RFC2	RFC4	N/A	N/A	PF08542	PF08542	Co-purification				SchmidtSL(2001)	11432854
GRMZM2G126292_P01	GRMZM2G126292_P01	GRMZM2G126292_P01GRMZM2G126292_P01	homo	Saccharomyces cerevisiae	Many to Many	Inparanoid	YJR068W	YBR087W	RFC2	RFC5	N/A	N/A	PF08542	PF08542	Co-purification				SchmidtSL(2001)	11432854
GRMZM2G126292_P01	GRMZM2G126292_P01	GRMZM2G126292_P01GRMZM2G126292_P01	homo	Saccharomyces cerevisiae	Many to Many	Inparanoid	YJR068W	YBR087W	RFC2	RFC5	N/A	N/A	PF08542	PF08542	DosageRescue				NoskovVN(1998)	9671499
GRMZM2G126292_P01	GRMZM2G126292_P01	GRMZM2G126292_P01GRMZM2G126292_P01	homo	Saccharomyces cerevisiae	Many to Many	Inparanoid	YJR068W	YNL290W	RFC2	RFC3	N/A	N/A	PF08542	PF08542	PCA				TarassovK(2008)	18467557
GRMZM2G126292_P01	GRMZM2G126292_P01	GRMZM2G126292_P01GRMZM2G126292_P01	homo	Saccharomyces cerevisiae	Many to Many	Inparanoid	YJR068W	YNL290W	RFC2	RFC3	N/A	N/A	PF08542	PF08542	ReconstitutedComplex				YaoN(2003)	14530260
GRMZM2G126292_P01	GRMZM2G126292_P01	GRMZM2G126292_P01GRMZM2G126292_P01	homo	Saccharomyces cerevisiae	Many to Many	Inparanoid	YJR068W	YBR087W	RFC2	RFC5	N/A	N/A	PF08542	PF08542	ReconstitutedComplex				YaoN(2003)	14530260
GRMZM2G126292_P01	GRMZM2G126292_P01	GRMZM2G126292_P01GRMZM2G126292_P01	homo	Saccharomyces cerevisiae	Many to Many	Inparanoid	YNL290W	YOL094C	RFC3	RFC4	N/A	N/A	PF08542	PF08542	ReconstitutedComplex				YaoN(2003)	14530260
GRMZM2G126292_P01	GRMZM2G126292_P01	GRMZM2G126292_P01GRMZM2G126292_P01	homo	Saccharomyces cerevisiae	Many to Many	Inparanoid	YBR087W	YJR068W	RFC5	RFC2	N/A	N/A	PF08542	PF08542	SyntheticGrowthDefect				DavierwalaAP(2005)	16155567
GRMZM2G126292_P01	GRMZM2G126292_P01	GRMZM2G126292_P01GRMZM2G126292_P01	homo	Saccharomyces cerevisiae	Many to Many	Inparanoid	YJR068W	YBR087W	RFC2	RFC5	N/A	N/A	PF08542	PF08542	SyntheticLethality				NoskovVN(1998)	9671499
GRMZM2G126292_P01	GRMZM2G126292_P01	GRMZM2G126292_P01GRMZM2G126292_P01	homo	Saccharomyces cerevisiae	Many to Many	Inparanoid	YOL094C	YNL290W	RFC4	RFC3	N/A	N/A	PF08542	PF08542	two hybrid				ItoT(2001)	11283351
GRMZM2G126292_P01	GRMZM2G126292_P01	GRMZM2G126292_P01GRMZM2G126292_P01	homo	Saccharomyces cerevisiae	Many to Many	Inparanoid	YJR068W	YNL290W	RFC2	RFC3	N/A	N/A	PF08542	PF08542	two hybrid				YuH(2008)	18719252
GRMZM2G126292_P01	GRMZM2G126292_P01	GRMZM2G126292_P01GRMZM2G126292_P01	homo	Saccharomyces cerevisiae	Many to Many	Inparanoid	YBR087W	YJR068W	RFC5	RFC2	N/A	N/A	PF08542	PF08542	two hybrid				YuH(2008)	18719252
GRMZM2G147579_P01	GRMZM2G147579_P01	GRMZM2G147579_P01GRMZM2G147579_P01	homo	Saccharomyces cerevisiae	OnetoOne	Inparanoid	YGR206W	YCL008C	MVB12	STP22	N/A	VPS23|VPL15	PF05743	PF05743	AffinityCapture-MS				KroganNJ(2006)	16554755
GRMZM2G147579_P01	GRMZM2G147579_P01	GRMZM2G147579_P01GRMZM2G147579_P01	homo	Saccharomyces cerevisiae	OnetoOne	Inparanoid	YLR119W	YCL008C	SRN2	STP22	VPS37|VPL16|SRN10	VPS23|VPL15	PF05743	PF05743	AffinityCapture-MS				KroganNJ(2006)	16554755
GRMZM2G147579_P01	GRMZM2G147579_P01	GRMZM2G147579_P01GRMZM2G147579_P01	homo	Saccharomyces cerevisiae	OnetoOne	Inparanoid	YBL032W	YCL008C	HEK2	STP22	KHD1	VPS23|VPL15	PF05743	PF05743	AffinityCapture-RNA				HasegawaY(2008)	18805955
GRMZM2G147579_P01	GRMZM2G147579_P01	GRMZM2G147579_P01GRMZM2G147579_P01	homo	Saccharomyces cerevisiae	OnetoOne	Inparanoid	YNR006W	YCL008C	VPS27	STP22	GRD11|VPL23|VPT27|SSV17|DID7	VPS23|VPL15	PF05743	PF05743	AffinityCapture-Western				BilodeauPS(2003)	14581452
GRMZM2G147579_P01	GRMZM2G147579_P01	GRMZM2G147579_P01GRMZM2G147579_P01	homo	Saccharomyces cerevisiae	OnetoOne	Inparanoid	YPL084W	YCL008C	BRO1	STP22	ASI6|NPI3|LPF2|VPS31	VPS23|VPL15	PF05743	PF05743	AffinityCapture-Western				NikkoE(2007)	17513562
GRMZM2G147579_P01	GRMZM2G147579_P01	GRMZM2G147579_P01GRMZM2G147579_P01	homo	Saccharomyces cerevisiae	OnetoOne	Inparanoid	YGR206W	YCL008C	MVB12	STP22	N/A	VPS23|VPL15	PF05743	PF05743	AffinityCapture-Western				ChuT(2006)	17145965
GRMZM2G147579_P01	GRMZM2G147579_P01	GRMZM2G147579_P01GRMZM2G147579_P01	homo	Saccharomyces cerevisiae	OnetoOne	Inparanoid	YLR417W	YCL008C	VPS36	STP22	GRD12|VAC3|VPL11	VPS23|VPL15	PF05743	PF05743	AffinityCapture-Western				ChuT(2006)	17145965
GRMZM2G147579_P01	GRMZM2G147579_P01	GRMZM2G147579_P01GRMZM2G147579_P01	homo	Saccharomyces cerevisiae	OnetoOne	Inparanoid	YGL045W	YCL008C	RIM8	STP22	PAL3|ART9|YGL046W	VPS23|VPL15	PF05743	PF05743	AffinityCapture-Western				HerradorA(2010)	20028738
GRMZM2G147579_P01	GRMZM2G147579_P01	GRMZM2G147579_P01GRMZM2G147579_P01	homo	Saccharomyces cerevisiae	OnetoOne	Inparanoid	YLL039C	YCL008C	UBI4	STP22	SCD2|UB14	VPS23|VPL15	PF05743	PF05743	AffinityCapture-Western				ScottPM(2004)	15039776
GRMZM2G147579_P01	GRMZM2G147579_P01	GRMZM2G147579_P01GRMZM2G147579_P01	homo	Saccharomyces cerevisiae	OnetoOne	Inparanoid	YNL154C	YCL008C	YCK2	STP22	N/A	VPS23|VPL15	PF05743	PF05743	BiochemicalActivity				PtacekJ(2005)	16319894
GRMZM2G147579_P01	GRMZM2G147579_P01	GRMZM2G147579_P01GRMZM2G147579_P01	homo	Saccharomyces cerevisiae	OnetoOne	Inparanoid	YPL065W	YCL008C	VPS28	STP22	VPL13|VPT28	VPS23|VPL15	PF05743	PF05743	Co-crystalStructure				KostelanskyMS(2006)	16615894
GRMZM2G147579_P01	GRMZM2G147579_P01	GRMZM2G147579_P01GRMZM2G147579_P01	homo	Saccharomyces cerevisiae	OnetoOne	Inparanoid	YLR119W	YCL008C	SRN2	STP22	VPS37|VPL16|SRN10	VPS23|VPL15	PF05743	PF05743	Co-crystalStructure				KostelanskyMS(2006)	16615894
GRMZM2G147579_P01	GRMZM2G147579_P01	GRMZM2G147579_P01GRMZM2G147579_P01	homo	Saccharomyces cerevisiae	OnetoOne	Inparanoid	YDR517W	YCL008C	GRH1	STP22	N/A	VPS23|VPL15	PF05743	PF05743	Co-fractionation				BrunsC(2011)	22144692
GRMZM2G147579_P01	GRMZM2G147579_P01	GRMZM2G147579_P01GRMZM2G147579_P01	homo	Saccharomyces cerevisiae	OnetoOne	Inparanoid	YLR119W	YCL008C	SRN2	STP22	VPS37|VPL16|SRN10	VPS23|VPL15	PF05743	PF05743	Co-purification				KostelanskyMS(2006)	16615894
GRMZM2G147579_P01	GRMZM2G147579_P01	GRMZM2G147579_P01GRMZM2G147579_P01	homo	Saccharomyces cerevisiae	OnetoOne	Inparanoid	YPL065W	YCL008C	VPS28	STP22	VPL13|VPT28	VPS23|VPL15	PF05743	PF05743	Co-purification				KostelanskyMS(2006)	16615894
GRMZM2G147579_P01	GRMZM2G147579_P01	GRMZM2G147579_P01GRMZM2G147579_P01	homo	Saccharomyces cerevisiae	OnetoOne	Inparanoid	YDR225W	YCL008C	HTA1	STP22	H2A1|SPT11	VPS23|VPL15	PF05743	PF05743	NegativeGenetic				LibudaDE(2010)	20139344
GRMZM2G147579_P01	GRMZM2G147579_P01	GRMZM2G147579_P01GRMZM2G147579_P01	homo	Saccharomyces cerevisiae	OnetoOne	Inparanoid	YDR224C	YCL008C	HTB1	STP22	SPT12	VPS23|VPL15	PF05743	PF05743	NegativeGenetic				LibudaDE(2010)	20139344
GRMZM2G147579_P01	GRMZM2G147579_P01	GRMZM2G147579_P01GRMZM2G147579_P01	homo	Saccharomyces cerevisiae	OnetoOne	Inparanoid	YCL008C	YCL008C	STP22	STP22	VPS23|VPL15	VPS23|VPL15	PF05743	PF05743	PCA				NikkoE(2007)	17513562
GRMZM2G147579_P01	GRMZM2G147579_P01	GRMZM2G147579_P01GRMZM2G147579_P01	homo	Saccharomyces cerevisiae	OnetoOne	Inparanoid	YPR173C	YCL008C	VPS4	STP22	END13|GRD13|VPT10|DID6|CSC1|VPL4	VPS23|VPL15	PF05743	PF05743	PhenotypicEnhancement				RenX(2011)	21505419
GRMZM2G147579_P01	GRMZM2G147579_P01	GRMZM2G147579_P01GRMZM2G147579_P01	homo	Saccharomyces cerevisiae	OnetoOne	Inparanoid	YGR198W	YCL008C	YPP1	STP22	N/A	VPS23|VPL15	PF05743	PF05743	PhenotypicEnhancement				FlowerTR(2007)	17576801
GRMZM2G147579_P01	GRMZM2G147579_P01	GRMZM2G147579_P01GRMZM2G147579_P01	homo	Saccharomyces cerevisiae	OnetoOne	Inparanoid	YBR290W	YCL008C	BSD2	STP22	N/A	VPS23|VPL15	PF05743	PF05743	PhenotypicEnhancement				JensenLT(2009)	19369420
GRMZM2G147579_P01	GRMZM2G147579_P01	GRMZM2G147579_P01GRMZM2G147579_P01	homo	Saccharomyces cerevisiae	OnetoOne	Inparanoid	YFL026W	YCL008C	STE2	STP22	N/A	VPS23|VPL15	PF05743	PF05743	PhenotypicSuppression				LiY(1999)	10207082
GRMZM2G147579_P01	GRMZM2G147579_P01	GRMZM2G147579_P01GRMZM2G147579_P01	homo	Saccharomyces cerevisiae	OnetoOne	Inparanoid	YOR067C	YCL008C	ALG8	STP22	YOR29-18	VPS23|VPL15	PF05743	PF05743	PhenotypicSuppression				JonikasMC(2009)	19325107
GRMZM2G147579_P01	GRMZM2G147579_P01	GRMZM2G147579_P01GRMZM2G147579_P01	homo	Saccharomyces cerevisiae	OnetoOne	Inparanoid	YOR002W	YCL008C	ALG6	STP22	N/A	VPS23|VPL15	PF05743	PF05743	PhenotypicSuppression				JonikasMC(2009)	19325107
GRMZM2G147579_P01	GRMZM2G147579_P01	GRMZM2G147579_P01GRMZM2G147579_P01	homo	Saccharomyces cerevisiae	OnetoOne	Inparanoid	YMR161W	YCL008C	HLJ1	STP22	N/A	VPS23|VPL15	PF05743	PF05743	PhenotypicSuppression				JonikasMC(2009)	19325107
GRMZM2G147579_P01	GRMZM2G147579_P01	GRMZM2G147579_P01GRMZM2G147579_P01	homo	Saccharomyces cerevisiae	OnetoOne	Inparanoid	YJR117W	YCL008C	STE24	STP22	AFC1|PIO2	VPS23|VPL15	PF05743	PF05743	PhenotypicSuppression				JonikasMC(2009)	19325107
GRMZM2G147579_P01	GRMZM2G147579_P01	GRMZM2G147579_P01GRMZM2G147579_P01	homo	Saccharomyces cerevisiae	OnetoOne	Inparanoid	YML013W	YCL008C	UBX2	STP22	SEL1	VPS23|VPL15	PF05743	PF05743	PhenotypicSuppression				JonikasMC(2009)	19325107
GRMZM2G147579_P01	GRMZM2G147579_P01	GRMZM2G147579_P01GRMZM2G147579_P01	homo	Saccharomyces cerevisiae	OnetoOne	Inparanoid	YIR033W	YCL008C	MGA2	STP22	N/A	VPS23|VPL15	PF05743	PF05743	PhenotypicSuppression				JonikasMC(2009)	19325107
GRMZM2G147579_P01	GRMZM2G147579_P01	GRMZM2G147579_P01GRMZM2G147579_P01	homo	Saccharomyces cerevisiae	OnetoOne	Inparanoid	YOL001W	YCL008C	PHO80	STP22	VAC5|AGS3|TUP7	VPS23|VPL15	PF05743	PF05743	PhenotypicSuppression				JonikasMC(2009)	19325107
GRMZM2G147579_P01	GRMZM2G147579_P01	GRMZM2G147579_P01GRMZM2G147579_P01	homo	Saccharomyces cerevisiae	OnetoOne	Inparanoid	YDR414C	YCL008C	ERD1	STP22	LDB2	VPS23|VPL15	PF05743	PF05743	PhenotypicSuppression				JonikasMC(2009)	19325107
GRMZM2G147579_P01	GRMZM2G147579_P01	GRMZM2G147579_P01GRMZM2G147579_P01	homo	Saccharomyces cerevisiae	OnetoOne	Inparanoid	YFL025C	YCL008C	BST1	STP22	PER17	VPS23|VPL15	PF05743	PF05743	PhenotypicSuppression				JonikasMC(2009)	19325107
GRMZM2G147579_P01	GRMZM2G147579_P01	GRMZM2G147579_P01GRMZM2G147579_P01	homo	Saccharomyces cerevisiae	OnetoOne	Inparanoid	YCR081W	YCL008C	SRB8	STP22	GIG1|YCR080W|SSN5|NUT6|MED12	VPS23|VPL15	PF05743	PF05743	PhenotypicSuppression				JonikasMC(2009)	19325107
GRMZM2G147579_P01	GRMZM2G147579_P01	GRMZM2G147579_P01GRMZM2G147579_P01	homo	Saccharomyces cerevisiae	OnetoOne	Inparanoid	YOL018C	YCL008C	TLG2	STP22	N/A	VPS23|VPL15	PF05743	PF05743	PhenotypicSuppression				JonikasMC(2009)	19325107
GRMZM2G147579_P01	GRMZM2G147579_P01	GRMZM2G147579_P01GRMZM2G147579_P01	homo	Saccharomyces cerevisiae	OnetoOne	Inparanoid	YDR137W	YCL008C	RGP1	STP22	N/A	VPS23|VPL15	PF05743	PF05743	PhenotypicSuppression				JonikasMC(2009)	19325107
GRMZM2G147579_P01	GRMZM2G147579_P01	GRMZM2G147579_P01GRMZM2G147579_P01	homo	Saccharomyces cerevisiae	OnetoOne	Inparanoid	YDL192W	YCL008C	ARF1	STP22	N/A	VPS23|VPL15	PF05743	PF05743	PhenotypicSuppression				JonikasMC(2009)	19325107
GRMZM2G147579_P01	GRMZM2G147579_P01	GRMZM2G147579_P01GRMZM2G147579_P01	homo	Saccharomyces cerevisiae	OnetoOne	Inparanoid	YML128C	YCL008C	MSC1	STP22	N/A	VPS23|VPL15	PF05743	PF05743	PhenotypicSuppression				JonikasMC(2009)	19325107
GRMZM2G147579_P01	GRMZM2G147579_P01	GRMZM2G147579_P01GRMZM2G147579_P01	homo	Saccharomyces cerevisiae	OnetoOne	Inparanoid	YJL034W	YCL008C	KAR2	STP22	GRP78	VPS23|VPL15	PF05743	PF05743	PositiveGenetic				VembarSS(2010)	20430885
GRMZM2G147579_P01	GRMZM2G147579_P01	GRMZM2G147579_P01GRMZM2G147579_P01	homo	Saccharomyces cerevisiae	OnetoOne	Inparanoid	YJL081C	YCL008C	ARP4	STP22	ACT3	VPS23|VPL15	PF05743	PF05743	SyntheticGrowthDefect				LinYY(2008)	18676811
GRMZM2G147579_P01	GRMZM2G147579_P01	GRMZM2G147579_P01GRMZM2G147579_P01	homo	Saccharomyces cerevisiae	OnetoOne	Inparanoid	YOL004W	YCL008C	SIN3	STP22	CPE1|SDI1|SDS16|UME4|RPD1|GAM2	VPS23|VPL15	PF05743	PF05743	SyntheticGrowthDefect				LinYY(2008)	18676811
GRMZM2G147579_P01	GRMZM2G147579_P01	GRMZM2G147579_P01GRMZM2G147579_P01	homo	Saccharomyces cerevisiae	OnetoOne	Inparanoid	YHR090C	YCL008C	YNG2	STP22	EAF4|NBN1	VPS23|VPL15	PF05743	PF05743	SyntheticGrowthDefect				LinYY(2008)	18676811
GRMZM2G147579_P01	GRMZM2G147579_P01	GRMZM2G147579_P01GRMZM2G147579_P01	homo	Saccharomyces cerevisiae	OnetoOne	Inparanoid	YPL240C	YCL008C	HSP82	STP22	HSP90	VPS23|VPL15	PF05743	PF05743	SyntheticGrowthDefect				McClellanAJ(2007)	17923092
GRMZM2G147579_P01	GRMZM2G147579_P01	GRMZM2G147579_P01GRMZM2G147579_P01	homo	Saccharomyces cerevisiae	OnetoOne	Inparanoid	YMR186W	YCL008C	HSC82	STP22	HSP90	VPS23|VPL15	PF05743	PF05743	SyntheticGrowthDefect				McClellanAJ(2007)	17923092
GRMZM2G147579_P01	GRMZM2G147579_P01	GRMZM2G147579_P01GRMZM2G147579_P01	homo	Saccharomyces cerevisiae	OnetoOne	Inparanoid	YJR066W	YCL008C	TOR1	STP22	DRR1	VPS23|VPL15	PF05743	PF05743	SyntheticGrowthDefect				ChanTF(2000)	11078525
GRMZM2G147579_P01	GRMZM2G147579_P01	GRMZM2G147579_P01GRMZM2G147579_P01	homo	Saccharomyces cerevisiae	OnetoOne	Inparanoid	YDL013W	YCL008C	SLX5	STP22	HEX3|ULS2	VPS23|VPL15	PF05743	PF05743	SyntheticGrowthDefect				PanX(2006)	16487579
GRMZM2G147579_P01	GRMZM2G147579_P01	GRMZM2G147579_P01GRMZM2G147579_P01	homo	Saccharomyces cerevisiae	OnetoOne	Inparanoid	YHR154W	YCL008C	RTT107	STP22	ESC4	VPS23|VPL15	PF05743	PF05743	SyntheticGrowthDefect				PanX(2006)	16487579
GRMZM2G147579_P01	GRMZM2G147579_P01	GRMZM2G147579_P01GRMZM2G147579_P01	homo	Saccharomyces cerevisiae	OnetoOne	Inparanoid	YMR078C	YCL008C	CTF18	STP22	CHL12	VPS23|VPL15	PF05743	PF05743	SyntheticGrowthDefect				PanX(2006)	16487579
GRMZM2G147579_P01	GRMZM2G147579_P01	GRMZM2G147579_P01GRMZM2G147579_P01	homo	Saccharomyces cerevisiae	OnetoOne	Inparanoid	YPR135W	YCL008C	CTF4	STP22	CHL15|POB1	VPS23|VPL15	PF05743	PF05743	SyntheticGrowthDefect				PanX(2006)	16487579
GRMZM2G147579_P01	GRMZM2G147579_P01	GRMZM2G147579_P01GRMZM2G147579_P01	homo	Saccharomyces cerevisiae	OnetoOne	Inparanoid	YHR191C	YCL008C	CTF8	STP22	N/A	VPS23|VPL15	PF05743	PF05743	SyntheticGrowthDefect				PanX(2006)	16487579
GRMZM2G147579_P01	GRMZM2G147579_P01	GRMZM2G147579_P01GRMZM2G147579_P01	homo	Saccharomyces cerevisiae	OnetoOne	Inparanoid	YOR144C	YCL008C	ELG1	STP22	RTT110	VPS23|VPL15	PF05743	PF05743	SyntheticGrowthDefect				PanX(2006)	16487579
GRMZM2G147579_P01	GRMZM2G147579_P01	GRMZM2G147579_P01GRMZM2G147579_P01	homo	Saccharomyces cerevisiae	OnetoOne	Inparanoid	YJR043C	YCL008C	POL32	STP22	N/A	VPS23|VPL15	PF05743	PF05743	SyntheticGrowthDefect				PanX(2006)	16487579
GRMZM2G147579_P01	GRMZM2G147579_P01	GRMZM2G147579_P01GRMZM2G147579_P01	homo	Saccharomyces cerevisiae	OnetoOne	Inparanoid	YKL113C	YCL008C	RAD27	STP22	ERC11|FEN1|RTH1	VPS23|VPL15	PF05743	PF05743	SyntheticGrowthDefect				PanX(2006)	16487579
GRMZM2G147579_P01	GRMZM2G147579_P01	GRMZM2G147579_P01GRMZM2G147579_P01	homo	Saccharomyces cerevisiae	OnetoOne	Inparanoid	YER083C	YCL008C	GET2	STP22	RMD7|HUR2	VPS23|VPL15	PF05743	PF05743	SyntheticGrowthDefect				PanX(2006)	16487579
GRMZM2G147579_P01	GRMZM2G147579_P01	GRMZM2G147579_P01GRMZM2G147579_P01	homo	Saccharomyces cerevisiae	OnetoOne	Inparanoid	YHR200W	YCL008C	RPN10	STP22	SUN1|MCB1	VPS23|VPL15	PF05743	PF05743	SyntheticGrowthDefect				PanX(2006)	16487579
GRMZM2G147579_P01	GRMZM2G147579_P01	GRMZM2G147579_P01GRMZM2G147579_P01	homo	Saccharomyces cerevisiae	OnetoOne	Inparanoid	YML028W	YCL008C	TSA1	STP22	TPX1|ZRG14	VPS23|VPL15	PF05743	PF05743	SyntheticGrowthDefect				PanX(2006)	16487579
GRMZM2G147579_P01	GRMZM2G147579_P01	GRMZM2G147579_P01GRMZM2G147579_P01	homo	Saccharomyces cerevisiae	OnetoOne	Inparanoid	YPL153C	YCL008C	RAD53	STP22	MEC2|SPK1|LSD1	VPS23|VPL15	PF05743	PF05743	SyntheticGrowthDefect				PanX(2006)	16487579
GRMZM2G147579_P01	GRMZM2G147579_P01	GRMZM2G147579_P01GRMZM2G147579_P01	homo	Saccharomyces cerevisiae	OnetoOne	Inparanoid	YHR013C	YCL008C	ARD1	STP22	NAA10	VPS23|VPL15	PF05743	PF05743	SyntheticGrowthDefect				PanX(2006)	16487579
GRMZM2G147579_P01	GRMZM2G147579_P01	GRMZM2G147579_P01GRMZM2G147579_P01	homo	Saccharomyces cerevisiae	OnetoOne	Inparanoid	YJL115W	YCL008C	ASF1	STP22	CIA1	VPS23|VPL15	PF05743	PF05743	SyntheticGrowthDefect				PanX(2006)	16487579
GRMZM2G147579_P01	GRMZM2G147579_P01	GRMZM2G147579_P01GRMZM2G147579_P01	homo	Saccharomyces cerevisiae	OnetoOne	Inparanoid	YAL021C	YCL008C	CCR4	STP22	FUN27|NUT21	VPS23|VPL15	PF05743	PF05743	SyntheticGrowthDefect				PanX(2006)	16487579
GRMZM2G147579_P01	GRMZM2G147579_P01	GRMZM2G147579_P01GRMZM2G147579_P01	homo	Saccharomyces cerevisiae	OnetoOne	Inparanoid	YCL016C	YCL008C	DCC1	STP22	N/A	VPS23|VPL15	PF05743	PF05743	SyntheticGrowthDefect				PanX(2006)	16487579
GRMZM2G147579_P01	GRMZM2G147579_P01	GRMZM2G147579_P01GRMZM2G147579_P01	homo	Saccharomyces cerevisiae	OnetoOne	Inparanoid	YMR038C	YCL008C	CCS1	STP22	LYS7	VPS23|VPL15	PF05743	PF05743	SyntheticGrowthDefect				PanX(2006)	16487579
GRMZM2G147579_P01	GRMZM2G147579_P01	GRMZM2G147579_P01GRMZM2G147579_P01	homo	Saccharomyces cerevisiae	OnetoOne	Inparanoid	YGL020C	YCL008C	GET1	STP22	MDM39	VPS23|VPL15	PF05743	PF05743	SyntheticGrowthDefect				PanX(2006)	16487579
GRMZM2G147579_P01	GRMZM2G147579_P01	GRMZM2G147579_P01GRMZM2G147579_P01	homo	Saccharomyces cerevisiae	OnetoOne	Inparanoid	YDL040C	YCL008C	NAT1	STP22	NAA15|AAA1	VPS23|VPL15	PF05743	PF05743	SyntheticGrowthDefect				PanX(2006)	16487579
GRMZM2G147579_P01	GRMZM2G147579_P01	GRMZM2G147579_P01GRMZM2G147579_P01	homo	Saccharomyces cerevisiae	OnetoOne	Inparanoid	YNR052C	YCL008C	POP2	STP22	CAF1	VPS23|VPL15	PF05743	PF05743	SyntheticGrowthDefect				PanX(2006)	16487579
GRMZM2G147579_P01	GRMZM2G147579_P01	GRMZM2G147579_P01GRMZM2G147579_P01	homo	Saccharomyces cerevisiae	OnetoOne	Inparanoid	YDL020C	YCL008C	RPN4	STP22	UFD5|SON1	VPS23|VPL15	PF05743	PF05743	SyntheticGrowthDefect				PanX(2006)	16487579
GRMZM2G147579_P01	GRMZM2G147579_P01	GRMZM2G147579_P01GRMZM2G147579_P01	homo	Saccharomyces cerevisiae	OnetoOne	Inparanoid	YOL115W	YCL008C	PAP2	STP22	TRF4	VPS23|VPL15	PF05743	PF05743	SyntheticGrowthDefect				PanX(2006)	16487579
GRMZM2G147579_P01	GRMZM2G147579_P01	GRMZM2G147579_P01GRMZM2G147579_P01	homo	Saccharomyces cerevisiae	OnetoOne	Inparanoid	YMR224C	YCL008C	MRE11	STP22	XRS4|NGS1|RAD58	VPS23|VPL15	PF05743	PF05743	SyntheticGrowthDefect				PanX(2006)	16487579
GRMZM2G147579_P01	GRMZM2G147579_P01	GRMZM2G147579_P01GRMZM2G147579_P01	homo	Saccharomyces cerevisiae	OnetoOne	Inparanoid	YNL250W	YCL008C	RAD50	STP22	N/A	VPS23|VPL15	PF05743	PF05743	SyntheticGrowthDefect				PanX(2006)	16487579
GRMZM2G147579_P01	GRMZM2G147579_P01	GRMZM2G147579_P01GRMZM2G147579_P01	homo	Saccharomyces cerevisiae	OnetoOne	Inparanoid	YER095W	YCL008C	RAD51	STP22	MUT5	VPS23|VPL15	PF05743	PF05743	SyntheticGrowthDefect				PanX(2006)	16487579
GRMZM2G147579_P01	GRMZM2G147579_P01	GRMZM2G147579_P01GRMZM2G147579_P01	homo	Saccharomyces cerevisiae	OnetoOne	Inparanoid	YML032C	YCL008C	RAD52	STP22	N/A	VPS23|VPL15	PF05743	PF05743	SyntheticGrowthDefect				PanX(2006)	16487579
GRMZM2G147579_P01	GRMZM2G147579_P01	GRMZM2G147579_P01GRMZM2G147579_P01	homo	Saccharomyces cerevisiae	OnetoOne	Inparanoid	YGL163C	YCL008C	RAD54	STP22	XRS1	VPS23|VPL15	PF05743	PF05743	SyntheticGrowthDefect				PanX(2006)	16487579
GRMZM2G147579_P01	GRMZM2G147579_P01	GRMZM2G147579_P01GRMZM2G147579_P01	homo	Saccharomyces cerevisiae	OnetoOne	Inparanoid	YDR076W	YCL008C	RAD55	STP22	N/A	VPS23|VPL15	PF05743	PF05743	SyntheticGrowthDefect				PanX(2006)	16487579
GRMZM2G147579_P01	GRMZM2G147579_P01	GRMZM2G147579_P01GRMZM2G147579_P01	homo	Saccharomyces cerevisiae	OnetoOne	Inparanoid	YDR004W	YCL008C	RAD57	STP22	N/A	VPS23|VPL15	PF05743	PF05743	SyntheticGrowthDefect				PanX(2006)	16487579
GRMZM2G147579_P01	GRMZM2G147579_P01	GRMZM2G147579_P01GRMZM2G147579_P01	homo	Saccharomyces cerevisiae	OnetoOne	Inparanoid	YDR369C	YCL008C	XRS2	STP22	N/A	VPS23|VPL15	PF05743	PF05743	SyntheticGrowthDefect				PanX(2006)	16487579
GRMZM2G147579_P01	GRMZM2G147579_P01	GRMZM2G147579_P01GRMZM2G147579_P01	homo	Saccharomyces cerevisiae	OnetoOne	Inparanoid	YGR105W	YCL008C	VMA21	STP22	N/A	VPS23|VPL15	PF05743	PF05743	SyntheticGrowthDefect				FinniganGC(2010)	21196517
GRMZM2G147579_P01	GRMZM2G147579_P01	GRMZM2G147579_P01GRMZM2G147579_P01	homo	Saccharomyces cerevisiae	OnetoOne	Inparanoid	YOL006C	YCL008C	TOP1	STP22	MAK17|MAK1	VPS23|VPL15	PF05743	PF05743	SyntheticGrowthDefect				ReidRJ(2011)	21173034
GRMZM2G147579_P01	GRMZM2G147579_P01	GRMZM2G147579_P01GRMZM2G147579_P01	homo	Saccharomyces cerevisiae	OnetoOne	Inparanoid	YKL048C	YCL008C	ELM1	STP22	LDB9	VPS23|VPL15	PF05743	PF05743	SyntheticGrowthDefect				McMurrayMA(2011)	21824003
GRMZM2G147579_P01	GRMZM2G147579_P01	GRMZM2G147579_P01GRMZM2G147579_P01	homo	Saccharomyces cerevisiae	OnetoOne	Inparanoid	YFL039C	YCL008C	ACT1	STP22	ABY1|END7	VPS23|VPL15	PF05743	PF05743	SyntheticHaploinsufficiency				HaarerB(2007)	17167106
GRMZM2G147579_P01	GRMZM2G147579_P01	GRMZM2G147579_P01GRMZM2G147579_P01	homo	Saccharomyces cerevisiae	OnetoOne	Inparanoid	YGL116W	YCL008C	CDC20	STP22	PAC5	VPS23|VPL15	PF05743	PF05743	SyntheticLethality				LinYY(2008)	18676811
GRMZM2G147579_P01	GRMZM2G147579_P01	GRMZM2G147579_P01GRMZM2G147579_P01	homo	Saccharomyces cerevisiae	OnetoOne	Inparanoid	YFL024C	YCL008C	EPL1	STP22	N/A	VPS23|VPL15	PF05743	PF05743	SyntheticLethality				LinYY(2008)	18676811
GRMZM2G147579_P01	GRMZM2G147579_P01	GRMZM2G147579_P01GRMZM2G147579_P01	homo	Saccharomyces cerevisiae	OnetoOne	Inparanoid	YOR244W	YCL008C	ESA1	STP22	TAS1	VPS23|VPL15	PF05743	PF05743	SyntheticLethality				LinYY(2008)	18676811
GRMZM2G147579_P01	GRMZM2G147579_P01	GRMZM2G147579_P01GRMZM2G147579_P01	homo	Saccharomyces cerevisiae	OnetoOne	Inparanoid	YNL021W	YCL008C	HDA1	STP22	N/A	VPS23|VPL15	PF05743	PF05743	SyntheticLethality				LinYY(2008)	18676811
GRMZM2G147579_P01	GRMZM2G147579_P01	GRMZM2G147579_P01GRMZM2G147579_P01	homo	Saccharomyces cerevisiae	OnetoOne	Inparanoid	YDR295C	YCL008C	HDA2	STP22	PLO2	VPS23|VPL15	PF05743	PF05743	SyntheticLethality				LinYY(2008)	18676811
GRMZM2G147579_P01	GRMZM2G147579_P01	GRMZM2G147579_P01GRMZM2G147579_P01	homo	Saccharomyces cerevisiae	OnetoOne	Inparanoid	YPR179C	YCL008C	HDA3	STP22	PLO1	VPS23|VPL15	PF05743	PF05743	SyntheticLethality				LinYY(2008)	18676811
GRMZM2G147579_P01	GRMZM2G147579_P01	GRMZM2G147579_P01GRMZM2G147579_P01	homo	Saccharomyces cerevisiae	OnetoOne	Inparanoid	YGL071W	YCL008C	AFT1	STP22	RCS1	VPS23|VPL15	PF05743	PF05743	SyntheticLethality				BertheletS(2010)	20439772
GRMZM2G147579_P01	GRMZM2G147579_P01	GRMZM2G147579_P01GRMZM2G147579_P01	homo	Saccharomyces cerevisiae	OnetoOne	Inparanoid	YMR058W	YCL008C	FET3	STP22	N/A	VPS23|VPL15	PF05743	PF05743	SyntheticLethality				BertheletS(2010)	20439772
GRMZM2G147579_P01	GRMZM2G147579_P01	GRMZM2G147579_P01GRMZM2G147579_P01	homo	Saccharomyces cerevisiae	OnetoOne	Inparanoid	YJL047C	YCL008C	RTT101	STP22	CUL8	VPS23|VPL15	PF05743	PF05743	SyntheticLethality				PanX(2006)	16487579
GRMZM2G147579_P01	GRMZM2G147579_P01	GRMZM2G147579_P01GRMZM2G147579_P01	homo	Saccharomyces cerevisiae	OnetoOne	Inparanoid	YLR320W	YCL008C	MMS22	STP22	SLM2	VPS23|VPL15	PF05743	PF05743	SyntheticLethality				PanX(2006)	16487579
GRMZM2G147579_P01	GRMZM2G147579_P01	GRMZM2G147579_P01GRMZM2G147579_P01	homo	Saccharomyces cerevisiae	OnetoOne	Inparanoid	YNR006W	YCL008C	VPS27	STP22	GRD11|VPL23|VPT27|SSV17|DID7	VPS23|VPL15	PF05743	PF05743	two hybrid				BowersK(2004)	15086794
GRMZM2G147579_P01	GRMZM2G147579_P01	GRMZM2G147579_P01GRMZM2G147579_P01	homo	Saccharomyces cerevisiae	OnetoOne	Inparanoid	YHL002W	YCL008C	HSE1	STP22	N/A	VPS23|VPL15	PF05743	PF05743	two hybrid				TongAH(2002)	11743162
GRMZM2G147579_P01	GRMZM2G147579_P01	GRMZM2G147579_P01GRMZM2G147579_P01	homo	Saccharomyces cerevisiae	OnetoOne	Inparanoid	YMR032W	YCL008C	HOF1	STP22	CYK2	VPS23|VPL15	PF05743	PF05743	two hybrid				TonikianR(2009)	19841731
GRMZM2G147579_P01	GRMZM2G147579_P01	GRMZM2G147579_P01GRMZM2G147579_P01	homo	Saccharomyces cerevisiae	OnetoOne	Inparanoid	YHL002W	YCL008C	HSE1	STP22	N/A	VPS23|VPL15	PF05743	PF05743	two hybrid				TonikianR(2009)	19841731
GRMZM2G147579_P01	GRMZM2G147579_P01	GRMZM2G147579_P01GRMZM2G147579_P01	homo	Saccharomyces cerevisiae	OnetoOne	Inparanoid	YFR024C-A	YCL008C	LSB3	STP22	YFR024C	VPS23|VPL15	PF05743	PF05743	two hybrid				TonikianR(2009)	19841731
GRMZM2G147579_P01	GRMZM2G147579_P01	GRMZM2G147579_P01GRMZM2G147579_P01	homo	Saccharomyces cerevisiae	OnetoOne	Inparanoid	YHR016C	YCL008C	YSC84	STP22	LSB4	VPS23|VPL15	PF05743	PF05743	two hybrid				TonikianR(2009)	19841731
GRMZM2G147579_P01	GRMZM2G147579_P01	GRMZM2G147579_P01GRMZM2G147579_P01	homo	Saccharomyces cerevisiae	OnetoOne	Inparanoid	YLR191W	YCL008C	PEX13	STP22	PAS20	VPS23|VPL15	PF05743	PF05743	two hybrid				TonikianR(2009)	19841731
GRMZM2G147579_P01	GRMZM2G147579_P01	GRMZM2G147579_P01GRMZM2G147579_P01	homo	Saccharomyces cerevisiae	OnetoOne	Inparanoid	YBL007C	YCL008C	SLA1	STP22	N/A	VPS23|VPL15	PF05743	PF05743	two hybrid				TonikianR(2009)	19841731
GRMZM2G147579_P01	GRMZM2G147579_P01	GRMZM2G147579_P01GRMZM2G147579_P01	homo	Saccharomyces cerevisiae	OnetoOne	Inparanoid	YGL045W	YCL008C	RIM8	STP22	PAL3|ART9|YGL046W	VPS23|VPL15	PF05743	PF05743	two hybrid				HerradorA(2010)	20028738
GRMZM2G147579_P01	GRMZM2G147579_P01	GRMZM2G147579_P01GRMZM2G147579_P01	homo	Mus musculus	OnetoOne	Inparanoid	22088	22088	Tsg101	Tsg101	CC2|AI255943	CC2|AI255943	PF05743	PF05743	two hybrid				Ravasi T (2010)	20211142
GRMZM2G147579_P01	GRMZM2G147579_P01	GRMZM2G147579_P01GRMZM2G147579_P01	homo	Saccharomyces cerevisiae	Many to Many	Inparanoid	YCL008C	YCL008C	STP22	STP22	VPS23|VPL15	VPS23|VPL15	PF05743	PF05743	PCA				NikkoE(2007)	17513562
GRMZM2G147579_P01	GRMZM2G147579_P01	GRMZM2G147579_P01GRMZM2G147579_P01	homo	Mus musculus	Many to Many	Inparanoid	22088	22088	Tsg101	Tsg101	CC2|AI255943	CC2|AI255943	PF05743	PF05743	two hybrid				Ravasi T (2010)	20211142
GRMZM2G415327_P05	GRMZM2G415327_P05	GRMZM2G415327_P05GRMZM2G415327_P05	homo	Saccharomyces cerevisiae	OnetoOne	Inparanoid	YER036C	YHR121W	ARB1	LSM12	N/A	N/A	PF09793	PF09793	AffinityCapture-MS				DongJ(2005)	16260602
GRMZM2G415327_P05	GRMZM2G415327_P05	GRMZM2G415327_P05GRMZM2G415327_P05	homo	Saccharomyces cerevisiae	OnetoOne	Inparanoid	YER133W	YHR121W	GLC7	LSM12	CID1|DIS2	N/A	PF09793	PF09793	AffinityCapture-MS				KroganNJ(2006)	16554755
GRMZM2G415327_P05	GRMZM2G415327_P05	GRMZM2G415327_P05GRMZM2G415327_P05	homo	Saccharomyces cerevisiae	OnetoOne	Inparanoid	YLR032W	YHR121W	RAD5	LSM12	REV2|SNM2	N/A	PF09793	PF09793	AffinityCapture-MS				KroganNJ(2006)	16554755
GRMZM2G415327_P05	GRMZM2G415327_P05	GRMZM2G415327_P05GRMZM2G415327_P05	homo	Saccharomyces cerevisiae	OnetoOne	Inparanoid	YPR173C	YHR121W	VPS4	LSM12	END13|GRD13|VPT10|DID6|CSC1|VPL4	N/A	PF09793	PF09793	AffinityCapture-MS				KroganNJ(2006)	16554755
GRMZM2G415327_P05	GRMZM2G415327_P05	GRMZM2G415327_P05GRMZM2G415327_P05	homo	Saccharomyces cerevisiae	OnetoOne	Inparanoid	YGL130W	YHR121W	CEG1	LSM12	N/A	N/A	PF09793	PF09793	AffinityCapture-MS				GavinAC(2002)	11805826
GRMZM2G415327_P05	GRMZM2G415327_P05	GRMZM2G415327_P05GRMZM2G415327_P05	homo	Saccharomyces cerevisiae	OnetoOne	Inparanoid	YLL013C	YHR121W	PUF3	LSM12	N/A	N/A	PF09793	PF09793	AffinityCapture-MS				GavinAC(2002)	11805826
GRMZM2G415327_P05	GRMZM2G415327_P05	GRMZM2G415327_P05GRMZM2G415327_P05	homo	Saccharomyces cerevisiae	OnetoOne	Inparanoid	YER148W	YHR121W	SPT15	LSM12	TBP1|BTF1	N/A	PF09793	PF09793	AffinityCapture-MS				SandersSL(2002)	12052880
GRMZM2G415327_P05	GRMZM2G415327_P05	GRMZM2G415327_P05GRMZM2G415327_P05	homo	Saccharomyces cerevisiae	OnetoOne	Inparanoid	YPL240C	YHR121W	HSP82	LSM12	HSP90	N/A	PF09793	PF09793	AffinityCapture-MS				ZhaoR(2005)	15766533
GRMZM2G415327_P05	GRMZM2G415327_P05	GRMZM2G415327_P05GRMZM2G415327_P05	homo	Saccharomyces cerevisiae	OnetoOne	Inparanoid	YBL093C	YHR121W	ROX3	LSM12	NUT3|MED19|SSN7	N/A	PF09793	PF09793	AffinityCapture-MS				KroganNJ(2006)	16554755
GRMZM2G415327_P05	GRMZM2G415327_P05	GRMZM2G415327_P05GRMZM2G415327_P05	homo	Saccharomyces cerevisiae	OnetoOne	Inparanoid	YBR148W	YHR121W	YSW1	LSM12	N/A	N/A	PF09793	PF09793	AffinityCapture-MS				KroganNJ(2006)	16554755
GRMZM2G415327_P05	GRMZM2G415327_P05	GRMZM2G415327_P05GRMZM2G415327_P05	homo	Saccharomyces cerevisiae	OnetoOne	Inparanoid	YDL053C	YHR121W	PBP4	LSM12	N/A	N/A	PF09793	PF09793	AffinityCapture-MS				KroganNJ(2006)	16554755
GRMZM2G415327_P05	GRMZM2G415327_P05	GRMZM2G415327_P05GRMZM2G415327_P05	homo	Saccharomyces cerevisiae	OnetoOne	Inparanoid	YDL078C	YHR121W	MDH3	LSM12	N/A	N/A	PF09793	PF09793	AffinityCapture-MS				KroganNJ(2006)	16554755
GRMZM2G415327_P05	GRMZM2G415327_P05	GRMZM2G415327_P05GRMZM2G415327_P05	homo	Saccharomyces cerevisiae	OnetoOne	Inparanoid	YDR419W	YHR121W	RAD30	LSM12	DBH1	N/A	PF09793	PF09793	AffinityCapture-MS				KroganNJ(2006)	16554755
GRMZM2G415327_P05	GRMZM2G415327_P05	GRMZM2G415327_P05GRMZM2G415327_P05	homo	Saccharomyces cerevisiae	OnetoOne	Inparanoid	YER050C	YHR121W	RSM18	LSM12	N/A	N/A	PF09793	PF09793	AffinityCapture-MS				KroganNJ(2006)	16554755
GRMZM2G415327_P05	GRMZM2G415327_P05	GRMZM2G415327_P05GRMZM2G415327_P05	homo	Saccharomyces cerevisiae	OnetoOne	Inparanoid	YER069W	YHR121W	ARG5,6	LSM12	N/A	N/A	PF09793	PF09793	AffinityCapture-MS				KroganNJ(2006)	16554755
GRMZM2G415327_P05	GRMZM2G415327_P05	GRMZM2G415327_P05GRMZM2G415327_P05	homo	Saccharomyces cerevisiae	OnetoOne	Inparanoid	YER147C	YHR121W	SCC4	LSM12	N/A	N/A	PF09793	PF09793	AffinityCapture-MS				KroganNJ(2006)	16554755
GRMZM2G415327_P05	GRMZM2G415327_P05	GRMZM2G415327_P05GRMZM2G415327_P05	homo	Saccharomyces cerevisiae	OnetoOne	Inparanoid	YER177W	YHR121W	BMH1	LSM12	2012-04-06	N/A	PF09793	PF09793	AffinityCapture-MS				KroganNJ(2006)	16554755
GRMZM2G415327_P05	GRMZM2G415327_P05	GRMZM2G415327_P05GRMZM2G415327_P05	homo	Saccharomyces cerevisiae	OnetoOne	Inparanoid	YGL067W	YHR121W	NPY1	LSM12	N/A	N/A	PF09793	PF09793	AffinityCapture-MS				KroganNJ(2006)	16554755
GRMZM2G415327_P05	GRMZM2G415327_P05	GRMZM2G415327_P05GRMZM2G415327_P05	homo	Saccharomyces cerevisiae	OnetoOne	Inparanoid	YGR274C	YHR121W	TAF1	LSM12	TAF130|TAF145	N/A	PF09793	PF09793	AffinityCapture-MS				KroganNJ(2006)	16554755
GRMZM2G415327_P05	GRMZM2G415327_P05	GRMZM2G415327_P05GRMZM2G415327_P05	homo	Saccharomyces cerevisiae	OnetoOne	Inparanoid	YHL008C	YHR121W	YHL008C	LSM12	N/A	N/A	PF09793	PF09793	AffinityCapture-MS				KroganNJ(2006)	16554755
GRMZM2G415327_P05	GRMZM2G415327_P05	GRMZM2G415327_P05GRMZM2G415327_P05	homo	Saccharomyces cerevisiae	OnetoOne	Inparanoid	YHR039C	YHR121W	MSC7	LSM12	N/A	N/A	PF09793	PF09793	AffinityCapture-MS				KroganNJ(2006)	16554755
GRMZM2G415327_P05	GRMZM2G415327_P05	GRMZM2G415327_P05GRMZM2G415327_P05	homo	Saccharomyces cerevisiae	OnetoOne	Inparanoid	YHR118C	YHR121W	ORC6	LSM12	N/A	N/A	PF09793	PF09793	AffinityCapture-MS				KroganNJ(2006)	16554755
GRMZM2G415327_P05	GRMZM2G415327_P05	GRMZM2G415327_P05GRMZM2G415327_P05	homo	Saccharomyces cerevisiae	OnetoOne	Inparanoid	YIL045W	YHR121W	PIG2	LSM12	N/A	N/A	PF09793	PF09793	AffinityCapture-MS				KroganNJ(2006)	16554755
GRMZM2G415327_P05	GRMZM2G415327_P05	GRMZM2G415327_P05GRMZM2G415327_P05	homo	Saccharomyces cerevisiae	OnetoOne	Inparanoid	YIR001C	YHR121W	SGN1	LSM12	RBP1|RBP29	N/A	PF09793	PF09793	AffinityCapture-MS				KroganNJ(2006)	16554755
GRMZM2G415327_P05	GRMZM2G415327_P05	GRMZM2G415327_P05GRMZM2G415327_P05	homo	Saccharomyces cerevisiae	OnetoOne	Inparanoid	YJL044C	YHR121W	GYP6	LSM12	N/A	N/A	PF09793	PF09793	AffinityCapture-MS				KroganNJ(2006)	16554755
GRMZM2G415327_P05	GRMZM2G415327_P05	GRMZM2G415327_P05GRMZM2G415327_P05	homo	Saccharomyces cerevisiae	OnetoOne	Inparanoid	YJL051W	YHR121W	IRC8	LSM12	N/A	N/A	PF09793	PF09793	AffinityCapture-MS				KroganNJ(2006)	16554755
GRMZM2G415327_P05	GRMZM2G415327_P05	GRMZM2G415327_P05GRMZM2G415327_P05	homo	Saccharomyces cerevisiae	OnetoOne	Inparanoid	YKL108W	YHR121W	SLD2	LSM12	DRC1	N/A	PF09793	PF09793	AffinityCapture-MS				KroganNJ(2006)	16554755
GRMZM2G415327_P05	GRMZM2G415327_P05	GRMZM2G415327_P05GRMZM2G415327_P05	homo	Saccharomyces cerevisiae	OnetoOne	Inparanoid	YLL032C	YHR121W	YLL032C	LSM12	N/A	N/A	PF09793	PF09793	AffinityCapture-MS				KroganNJ(2006)	16554755
GRMZM2G415327_P05	GRMZM2G415327_P05	GRMZM2G415327_P05GRMZM2G415327_P05	homo	Saccharomyces cerevisiae	OnetoOne	Inparanoid	YLR325C	YHR121W	RPL38	LSM12	N/A	N/A	PF09793	PF09793	AffinityCapture-MS				KroganNJ(2006)	16554755
GRMZM2G415327_P05	GRMZM2G415327_P05	GRMZM2G415327_P05GRMZM2G415327_P05	homo	Saccharomyces cerevisiae	OnetoOne	Inparanoid	YLR408C	YHR121W	YLR408C	LSM12	N/A	N/A	PF09793	PF09793	AffinityCapture-MS				KroganNJ(2006)	16554755
GRMZM2G415327_P05	GRMZM2G415327_P05	GRMZM2G415327_P05GRMZM2G415327_P05	homo	Saccharomyces cerevisiae	OnetoOne	Inparanoid	YML032C	YHR121W	RAD52	LSM12	N/A	N/A	PF09793	PF09793	AffinityCapture-MS				KroganNJ(2006)	16554755
GRMZM2G415327_P05	GRMZM2G415327_P05	GRMZM2G415327_P05GRMZM2G415327_P05	homo	Saccharomyces cerevisiae	OnetoOne	Inparanoid	YMR031C	YHR121W	YMR031C	LSM12	N/A	N/A	PF09793	PF09793	AffinityCapture-MS				KroganNJ(2006)	16554755
GRMZM2G415327_P05	GRMZM2G415327_P05	GRMZM2G415327_P05GRMZM2G415327_P05	homo	Saccharomyces cerevisiae	OnetoOne	Inparanoid	YMR093W	YHR121W	UTP15	LSM12	N/A	N/A	PF09793	PF09793	AffinityCapture-MS				KroganNJ(2006)	16554755
GRMZM2G415327_P05	GRMZM2G415327_P05	GRMZM2G415327_P05GRMZM2G415327_P05	homo	Saccharomyces cerevisiae	OnetoOne	Inparanoid	YNL110C	YHR121W	NOP15	LSM12	N/A	N/A	PF09793	PF09793	AffinityCapture-MS				KroganNJ(2006)	16554755
GRMZM2G415327_P05	GRMZM2G415327_P05	GRMZM2G415327_P05GRMZM2G415327_P05	homo	Saccharomyces cerevisiae	OnetoOne	Inparanoid	YNL136W	YHR121W	EAF7	LSM12	N/A	N/A	PF09793	PF09793	AffinityCapture-MS				KroganNJ(2006)	16554755
GRMZM2G415327_P05	GRMZM2G415327_P05	GRMZM2G415327_P05GRMZM2G415327_P05	homo	Saccharomyces cerevisiae	OnetoOne	Inparanoid	YNL293W	YHR121W	MSB3	LSM12	GYP3	N/A	PF09793	PF09793	AffinityCapture-MS				KroganNJ(2006)	16554755
GRMZM2G415327_P05	GRMZM2G415327_P05	GRMZM2G415327_P05GRMZM2G415327_P05	homo	Saccharomyces cerevisiae	OnetoOne	Inparanoid	YOR058C	YHR121W	ASE1	LSM12	YOR29-09	N/A	PF09793	PF09793	AffinityCapture-MS				KroganNJ(2006)	16554755
GRMZM2G415327_P05	GRMZM2G415327_P05	GRMZM2G415327_P05GRMZM2G415327_P05	homo	Saccharomyces cerevisiae	OnetoOne	Inparanoid	YPL047W	YHR121W	SGF11	LSM12	N/A	N/A	PF09793	PF09793	AffinityCapture-MS				KroganNJ(2006)	16554755
GRMZM2G415327_P05	GRMZM2G415327_P05	GRMZM2G415327_P05GRMZM2G415327_P05	homo	Saccharomyces cerevisiae	OnetoOne	Inparanoid	YPR007C	YHR121W	REC8	LSM12	SPO69	N/A	PF09793	PF09793	AffinityCapture-MS				KroganNJ(2006)	16554755
GRMZM2G415327_P05	GRMZM2G415327_P05	GRMZM2G415327_P05GRMZM2G415327_P05	homo	Saccharomyces cerevisiae	OnetoOne	Inparanoid	YPR120C	YHR121W	CLB5	LSM12	N/A	N/A	PF09793	PF09793	AffinityCapture-MS				KroganNJ(2006)	16554755
GRMZM2G415327_P05	GRMZM2G415327_P05	GRMZM2G415327_P05GRMZM2G415327_P05	homo	Saccharomyces cerevisiae	OnetoOne	Inparanoid	YPR161C	YHR121W	SGV1	LSM12	BUR1	N/A	PF09793	PF09793	AffinityCapture-MS				KroganNJ(2006)	16554755
GRMZM2G415327_P05	GRMZM2G415327_P05	GRMZM2G415327_P05GRMZM2G415327_P05	homo	Saccharomyces cerevisiae	OnetoOne	Inparanoid	YPR168W	YHR121W	NUT2	LSM12	MED10	N/A	PF09793	PF09793	AffinityCapture-MS				KroganNJ(2006)	16554755
GRMZM2G415327_P05	GRMZM2G415327_P05	GRMZM2G415327_P05GRMZM2G415327_P05	homo	Saccharomyces cerevisiae	OnetoOne	Inparanoid	YPR175W	YHR121W	DPB2	LSM12	N/A	N/A	PF09793	PF09793	AffinityCapture-MS				KroganNJ(2006)	16554755
GRMZM2G415327_P05	GRMZM2G415327_P05	GRMZM2G415327_P05GRMZM2G415327_P05	homo	Saccharomyces cerevisiae	OnetoOne	Inparanoid	YGR178C	YHR121W	PBP1	LSM12	MRS16	N/A	PF09793	PF09793	AffinityCapture-MS				GavinAC(2006)	16429126
GRMZM2G415327_P05	GRMZM2G415327_P05	GRMZM2G415327_P05GRMZM2G415327_P05	homo	Saccharomyces cerevisiae	OnetoOne	Inparanoid	YGL130W	YHR121W	CEG1	LSM12	N/A	N/A	PF09793	PF09793	AffinityCapture-MS				GavinAC(2006)	16429126
GRMZM2G415327_P05	GRMZM2G415327_P05	GRMZM2G415327_P05GRMZM2G415327_P05	homo	Saccharomyces cerevisiae	OnetoOne	Inparanoid	YFR034C	YHR121W	PHO4	LSM12	N/A	N/A	PF09793	PF09793	AffinityCapture-MS				GraumannJ(2004)	14660704
GRMZM2G415327_P05	GRMZM2G415327_P05	GRMZM2G415327_P05GRMZM2G415327_P05	homo	Saccharomyces cerevisiae	OnetoOne	Inparanoid	YDL053C	YHR121W	PBP4	LSM12	N/A	N/A	PF09793	PF09793	AffinityCapture-MS				FleischerTC(2006)	16702403
GRMZM2G415327_P05	GRMZM2G415327_P05	GRMZM2G415327_P05GRMZM2G415327_P05	homo	Saccharomyces cerevisiae	OnetoOne	Inparanoid	YGL120C	YHR121W	PRP43	LSM12	N/A	N/A	PF09793	PF09793	AffinityCapture-MS				LebaronS(2005)	16227579
GRMZM2G415327_P05	GRMZM2G415327_P05	GRMZM2G415327_P05GRMZM2G415327_P05	homo	Saccharomyces cerevisiae	OnetoOne	Inparanoid	YDL053C	YHR121W	PBP4	LSM12	N/A	N/A	PF09793	PF09793	AffinityCapture-MS				CollinsSR(2007)	17200106
GRMZM2G415327_P05	GRMZM2G415327_P05	GRMZM2G415327_P05GRMZM2G415327_P05	homo	Saccharomyces cerevisiae	OnetoOne	Inparanoid	YGR178C	YHR121W	PBP1	LSM12	MRS16	N/A	PF09793	PF09793	AffinityCapture-MS				CollinsSR(2007)	17200106
GRMZM2G415327_P05	GRMZM2G415327_P05	GRMZM2G415327_P05GRMZM2G415327_P05	homo	Saccharomyces cerevisiae	OnetoOne	Inparanoid	YMR001C	YHR121W	CDC5	LSM12	PKX2|MSD2	N/A	PF09793	PF09793	AffinityCapture-MS				MatosJ(2008)	19013276
GRMZM2G402242_P03	GRMZM2G402242_P03	GRMZM2G402242_P03GRMZM2G402242_P03	homo	Saccharomyces cerevisiae	OnetoOne	Inparanoid	YHR111W	YGL211W	UBA4	NCS6	YHR1	YGL210W-A|TUC1	PF01171	PF01171	AffinityCapture-MS				LeidelS(2009)	19145231
GRMZM2G402242_P03	GRMZM2G402242_P03	GRMZM2G402242_P03GRMZM2G402242_P03	homo	Saccharomyces cerevisiae	OnetoOne	Inparanoid	YNL119W	YGL211W	NCS2	NCS6	TUC2	YGL210W-A|TUC1	PF01171	PF01171	AffinityCapture-MS				LeidelS(2009)	19145231
GRMZM2G402242_P03	GRMZM2G402242_P03	GRMZM2G402242_P03GRMZM2G402242_P03	homo	Saccharomyces cerevisiae	OnetoOne	Inparanoid	YIL008W	YGL211W	URM1	NCS6	N/A	YGL210W-A|TUC1	PF01171	PF01171	AffinityCapture-MS				LeidelS(2009)	19145231
GRMZM2G415327_P05	GRMZM2G415327_P05	GRMZM2G415327_P05GRMZM2G415327_P05	homo	Saccharomyces cerevisiae	OnetoOne	Inparanoid	YGR270W	YHR121W	YTA7	LSM12	N/A	N/A	PF09793	PF09793	AffinityCapture-MS				LambertJP(2009)	19106085
GRMZM2G415327_P05	GRMZM2G415327_P05	GRMZM2G415327_P05GRMZM2G415327_P05	homo	Saccharomyces cerevisiae	OnetoOne	Inparanoid	YBR111W-A	YHR121W	SUS1	LSM12	N/A	N/A	PF09793	PF09793	AffinityCapture-MS				Cuenca-BonoB(2010)	20230609
GRMZM2G415327_P05	GRMZM2G415327_P05	GRMZM2G415327_P05GRMZM2G415327_P05	homo	Saccharomyces cerevisiae	OnetoOne	Inparanoid	YBL009W	YHR121W	ALK2	LSM12	N/A	N/A	PF09793	PF09793	AffinityCapture-MS				BreitkreutzA(2010)	20489023
GRMZM2G415327_P05	GRMZM2G415327_P05	GRMZM2G415327_P05GRMZM2G415327_P05	homo	Saccharomyces cerevisiae	OnetoOne	Inparanoid	YNL207W	YHR121W	RIO2	LSM12	N/A	N/A	PF09793	PF09793	AffinityCapture-MS				BreitkreutzA(2010)	20489023
GRMZM2G415327_P05	GRMZM2G415327_P05	GRMZM2G415327_P05GRMZM2G415327_P05	homo	Saccharomyces cerevisiae	OnetoOne	Inparanoid	YOL128C	YHR121W	YGK3	LSM12	N/A	N/A	PF09793	PF09793	AffinityCapture-MS				BreitkreutzA(2010)	20489023
GRMZM2G415327_P05	GRMZM2G415327_P05	GRMZM2G415327_P05GRMZM2G415327_P05	homo	Saccharomyces cerevisiae	OnetoOne	Inparanoid	YNL157W	YHR121W	YNL157W	LSM12	N/A	N/A	PF09793	PF09793	AffinityCapture-MS				TalarekN(2010)	20471941
GRMZM2G415327_P05	GRMZM2G415327_P05	GRMZM2G415327_P05GRMZM2G415327_P05	homo	Saccharomyces cerevisiae	OnetoOne	Inparanoid	YNR051C	YHR121W	BRE5	LSM12	N/A	N/A	PF09793	PF09793	AffinityCapture-MS				Ossareh-NazariB(2010)	20508643
GRMZM2G415327_P05	GRMZM2G415327_P05	GRMZM2G415327_P05GRMZM2G415327_P05	homo	Saccharomyces cerevisiae	OnetoOne	Inparanoid	YER151C	YHR121W	UBP3	LSM12	BLM3	N/A	PF09793	PF09793	AffinityCapture-MS				Ossareh-NazariB(2010)	20508643
GRMZM2G415327_P05	GRMZM2G415327_P05	GRMZM2G415327_P05GRMZM2G415327_P05	homo	Saccharomyces cerevisiae	OnetoOne	Inparanoid	YNL255C	YHR121W	GIS2	LSM12	N/A	N/A	PF09793	PF09793	AffinityCapture-MS				SammonsMA(2011)	21277287
GRMZM2G415327_P05	GRMZM2G415327_P05	GRMZM2G415327_P05GRMZM2G415327_P05	homo	Saccharomyces cerevisiae	OnetoOne	Inparanoid	YBR194W	YHR121W	AIM4	LSM12	SOY1	N/A	PF09793	PF09793	AffinityCapture-MS				RenL(2011)	21386897
GRMZM2G415327_P05	GRMZM2G415327_P05	GRMZM2G415327_P05GRMZM2G415327_P05	homo	Saccharomyces cerevisiae	OnetoOne	Inparanoid	YPR152C	YHR121W	URN1	LSM12	N/A	N/A	PF09793	PF09793	AffinityCapture-MS				RenL(2011)	21386897
GRMZM2G415327_P05	GRMZM2G415327_P05	GRMZM2G415327_P05GRMZM2G415327_P05	homo	Saccharomyces cerevisiae	OnetoOne	Inparanoid	YDR439W	YHR121W	LRS4	LSM12	N/A	N/A	PF09793	PF09793	AffinityCapture-MS				ChanJN(2011)	21664583
GRMZM2G415327_P05	GRMZM2G415327_P05	GRMZM2G415327_P05GRMZM2G415327_P05	homo	Saccharomyces cerevisiae	OnetoOne	Inparanoid	YER029C	YHR121W	SMB1	LSM12	N/A	N/A	PF09793	PF09793	AffinityCapture-MS				SchwerB(2011)	21558325
GRMZM2G415327_P05	GRMZM2G415327_P05	GRMZM2G415327_P05GRMZM2G415327_P05	homo	Saccharomyces cerevisiae	OnetoOne	Inparanoid	YBR119W	YHR121W	MUD1	LSM12	N/A	N/A	PF09793	PF09793	AffinityCapture-MS				SchwerB(2011)	21558325
GRMZM2G415327_P05	GRMZM2G415327_P05	GRMZM2G415327_P05GRMZM2G415327_P05	homo	Saccharomyces cerevisiae	OnetoOne	Inparanoid	YHR086W	YHR121W	NAM8	LSM12	MRE2|MUD15	N/A	PF09793	PF09793	AffinityCapture-MS				SchwerB(2011)	21558325
GRMZM2G415327_P05	GRMZM2G415327_P05	GRMZM2G415327_P05GRMZM2G415327_P05	homo	Saccharomyces cerevisiae	OnetoOne	Inparanoid	YPL213W	YHR121W	LEA1	LSM12	N/A	N/A	PF09793	PF09793	AffinityCapture-MS				SchwerB(2011)	21558325
GRMZM2G415327_P05	GRMZM2G415327_P05	GRMZM2G415327_P05GRMZM2G415327_P05	homo	Saccharomyces cerevisiae	OnetoOne	Inparanoid	YOR310C	YHR121W	NOP58	LSM12	NOP5	N/A	PF09793	PF09793	AffinityCapture-MS				SchwerB(2011)	21558325
GRMZM2G415327_P05	GRMZM2G415327_P05	GRMZM2G415327_P05GRMZM2G415327_P05	homo	Saccharomyces cerevisiae	OnetoOne	Inparanoid	YLR175W	YHR121W	CBF5	LSM12	N/A	N/A	PF09793	PF09793	AffinityCapture-MS				SchwerB(2011)	21558325
GRMZM2G415327_P05	GRMZM2G415327_P05	GRMZM2G415327_P05GRMZM2G415327_P05	homo	Saccharomyces cerevisiae	OnetoOne	Inparanoid	YPL178W	YHR121W	CBC2	LSM12	MUD13|CBP20|SAE1	N/A	PF09793	PF09793	AffinityCapture-MS				SchwerB(2011)	21558325
GRMZM2G415327_P05	GRMZM2G415327_P05	GRMZM2G415327_P05GRMZM2G415327_P05	homo	Saccharomyces cerevisiae	OnetoOne	Inparanoid	YGL122C	YHR121W	NAB2	LSM12	N/A	N/A	PF09793	PF09793	AffinityCapture-RNA				BatisseJ(2009)	19840948
GRMZM2G402242_P03	GRMZM2G402242_P03	GRMZM2G402242_P03GRMZM2G402242_P03	homo	Saccharomyces cerevisiae	OnetoOne	Inparanoid	YGL122C	YGL211W	NAB2	NCS6	N/A	YGL210W-A|TUC1	PF01171	PF01171	AffinityCapture-RNA				BatisseJ(2009)	19840948
GRMZM2G402242_P03	GRMZM2G402242_P03	GRMZM2G402242_P03GRMZM2G402242_P03	homo	Saccharomyces cerevisiae	OnetoOne	Inparanoid	YNL255C	YGL211W	GIS2	NCS6	N/A	YGL210W-A|TUC1	PF01171	PF01171	AffinityCapture-RNA				ScherrerT(2011)	21232131
GRMZM2G415327_P05	GRMZM2G415327_P05	GRMZM2G415327_P05GRMZM2G415327_P05	homo	Saccharomyces cerevisiae	OnetoOne	Inparanoid	YDL214C	YHR121W	PRR2	LSM12	N/A	N/A	PF09793	PF09793	BiochemicalActivity				PtacekJ(2005)	16319894
GRMZM2G415327_P05	GRMZM2G415327_P05	GRMZM2G415327_P05GRMZM2G415327_P05	homo	Saccharomyces cerevisiae	OnetoOne	Inparanoid	YBR142W	YHR121W	MAK5	LSM12	N/A	N/A	PF09793	PF09793	NegativeGenetic				WilmesGM(2008)	19061648
GRMZM2G415327_P05	GRMZM2G415327_P05	GRMZM2G415327_P05GRMZM2G415327_P05	homo	Saccharomyces cerevisiae	OnetoOne	Inparanoid	YBR087W	YHR121W	RFC5	LSM12	N/A	N/A	PF09793	PF09793	NegativeGenetic				CostanzoM(2010)	20093466
GRMZM2G415327_P05	GRMZM2G415327_P05	GRMZM2G415327_P05GRMZM2G415327_P05	homo	Saccharomyces cerevisiae	OnetoOne	Inparanoid	YHR087W	YHR121W	RTC3	LSM12	N/A	N/A	PF09793	PF09793	NegativeGenetic				WilmesGM(2008)	19061648
GRMZM2G415327_P05	GRMZM2G415327_P05	GRMZM2G415327_P05GRMZM2G415327_P05	homo	Saccharomyces cerevisiae	OnetoOne	Inparanoid	YHR163W	YHR121W	SOL3	LSM12	N/A	N/A	PF09793	PF09793	NegativeGenetic				WilmesGM(2008)	19061648
GRMZM2G402242_P03	GRMZM2G402242_P03	GRMZM2G402242_P03GRMZM2G402242_P03	homo	Saccharomyces cerevisiae	OnetoOne	Inparanoid	YAL013W	YGL211W	DEP1	NCS6	FUN54	YGL210W-A|TUC1	PF01171	PF01171	NegativeGenetic				CostanzoM(2010)	20093466
GRMZM2G402242_P03	GRMZM2G402242_P03	GRMZM2G402242_P03GRMZM2G402242_P03	homo	Saccharomyces cerevisiae	OnetoOne	Inparanoid	YBR048W	YGL211W	RPS11B	NCS6	N/A	YGL210W-A|TUC1	PF01171	PF01171	NegativeGenetic				CostanzoM(2010)	20093466
GRMZM2G402242_P03	GRMZM2G402242_P03	GRMZM2G402242_P03GRMZM2G402242_P03	homo	Saccharomyces cerevisiae	OnetoOne	Inparanoid	YBR171W	YGL211W	SEC66	NCS6	HSS1|SEC71	YGL210W-A|TUC1	PF01171	PF01171	NegativeGenetic				CostanzoM(2010)	20093466
GRMZM2G402242_P03	GRMZM2G402242_P03	GRMZM2G402242_P03GRMZM2G402242_P03	homo	Saccharomyces cerevisiae	OnetoOne	Inparanoid	YBR295W	YGL211W	PCA1	NCS6	CAD2|PAY2	YGL210W-A|TUC1	PF01171	PF01171	NegativeGenetic				CostanzoM(2010)	20093466
GRMZM2G402242_P03	GRMZM2G402242_P03	GRMZM2G402242_P03GRMZM2G402242_P03	homo	Saccharomyces cerevisiae	OnetoOne	Inparanoid	YCR002C	YGL211W	CDC10	NCS6	N/A	YGL210W-A|TUC1	PF01171	PF01171	NegativeGenetic				CostanzoM(2010)	20093466
GRMZM2G402242_P03	GRMZM2G402242_P03	GRMZM2G402242_P03GRMZM2G402242_P03	homo	Saccharomyces cerevisiae	OnetoOne	Inparanoid	YDL185W	YGL211W	TFP1	NCS6	VMA1|CLS8	YGL210W-A|TUC1	PF01171	PF01171	NegativeGenetic				CostanzoM(2010)	20093466
GRMZM2G402242_P03	GRMZM2G402242_P03	GRMZM2G402242_P03GRMZM2G402242_P03	homo	Saccharomyces cerevisiae	OnetoOne	Inparanoid	YDL136W	YGL211W	RPL35B	NCS6	SOS2	YGL210W-A|TUC1	PF01171	PF01171	NegativeGenetic				CostanzoM(2010)	20093466
GRMZM2G402242_P03	GRMZM2G402242_P03	GRMZM2G402242_P03GRMZM2G402242_P03	homo	Saccharomyces cerevisiae	OnetoOne	Inparanoid	YDL074C	YGL211W	BRE1	NCS6	N/A	YGL210W-A|TUC1	PF01171	PF01171	NegativeGenetic				CostanzoM(2010)	20093466
GRMZM2G402242_P03	GRMZM2G402242_P03	GRMZM2G402242_P03GRMZM2G402242_P03	homo	Saccharomyces cerevisiae	OnetoOne	Inparanoid	YDL005C	YGL211W	MED2	NCS6	N/A	YGL210W-A|TUC1	PF01171	PF01171	NegativeGenetic				CostanzoM(2010)	20093466
GRMZM2G402242_P03	GRMZM2G402242_P03	GRMZM2G402242_P03GRMZM2G402242_P03	homo	Saccharomyces cerevisiae	OnetoOne	Inparanoid	YDR087C	YGL211W	RRP1	NCS6	N/A	YGL210W-A|TUC1	PF01171	PF01171	NegativeGenetic				CostanzoM(2010)	20093466
GRMZM2G402242_P03	GRMZM2G402242_P03	GRMZM2G402242_P03GRMZM2G402242_P03	homo	Saccharomyces cerevisiae	OnetoOne	Inparanoid	YEL036C	YGL211W	ANP1	NCS6	MNN8|GEM3	YGL210W-A|TUC1	PF01171	PF01171	NegativeGenetic				CostanzoM(2010)	20093466
GRMZM2G415327_P05	GRMZM2G415327_P05	GRMZM2G415327_P05GRMZM2G415327_P05	homo	Saccharomyces cerevisiae	OnetoOne	Inparanoid	YEL036C	YHR121W	ANP1	LSM12	MNN8|GEM3	N/A	PF09793	PF09793	NegativeGenetic				CostanzoM(2010)	20093466
GRMZM2G402242_P03	GRMZM2G402242_P03	GRMZM2G402242_P03GRMZM2G402242_P03	homo	Saccharomyces cerevisiae	OnetoOne	Inparanoid	YER083C	YGL211W	GET2	NCS6	RMD7|HUR2	YGL210W-A|TUC1	PF01171	PF01171	NegativeGenetic				CostanzoM(2010)	20093466
GRMZM2G402242_P03	GRMZM2G402242_P03	GRMZM2G402242_P03GRMZM2G402242_P03	homo	Saccharomyces cerevisiae	OnetoOne	Inparanoid	YER155C	YGL211W	BEM2	NCS6	IPL2|SUP9|TSL1	YGL210W-A|TUC1	PF01171	PF01171	NegativeGenetic				CostanzoM(2010)	20093466
GRMZM2G402242_P03	GRMZM2G402242_P03	GRMZM2G402242_P03GRMZM2G402242_P03	homo	Saccharomyces cerevisiae	OnetoOne	Inparanoid	YFL039C	YGL211W	ACT1	NCS6	ABY1|END7	YGL210W-A|TUC1	PF01171	PF01171	NegativeGenetic				CostanzoM(2010)	20093466
GRMZM2G402242_P03	GRMZM2G402242_P03	GRMZM2G402242_P03GRMZM2G402242_P03	homo	Saccharomyces cerevisiae	OnetoOne	Inparanoid	YFL001W	YGL211W	DEG1	NCS6	PUS3|HRM3	YGL210W-A|TUC1	PF01171	PF01171	NegativeGenetic				CostanzoM(2010)	20093466
GRMZM2G402242_P03	GRMZM2G402242_P03	GRMZM2G402242_P03GRMZM2G402242_P03	homo	Saccharomyces cerevisiae	OnetoOne	Inparanoid	YFR004W	YGL211W	RPN11	NCS6	MPR1	YGL210W-A|TUC1	PF01171	PF01171	NegativeGenetic				CostanzoM(2010)	20093466
GRMZM2G402242_P03	GRMZM2G402242_P03	GRMZM2G402242_P03GRMZM2G402242_P03	homo	Saccharomyces cerevisiae	OnetoOne	Inparanoid	YGL020C	YGL211W	GET1	NCS6	MDM39	YGL210W-A|TUC1	PF01171	PF01171	NegativeGenetic				CostanzoM(2010)	20093466
GRMZM2G402242_P03	GRMZM2G402242_P03	GRMZM2G402242_P03GRMZM2G402242_P03	homo	Saccharomyces cerevisiae	OnetoOne	Inparanoid	YGR027C	YGL211W	RPS25A	NCS6	RPS31A	YGL210W-A|TUC1	PF01171	PF01171	NegativeGenetic				CostanzoM(2010)	20093466
GRMZM2G402242_P03	GRMZM2G402242_P03	GRMZM2G402242_P03GRMZM2G402242_P03	homo	Saccharomyces cerevisiae	OnetoOne	Inparanoid	YGR083C	YGL211W	GCD2	NCS6	GCD12	YGL210W-A|TUC1	PF01171	PF01171	NegativeGenetic				CostanzoM(2010)	20093466
GRMZM2G402242_P03	GRMZM2G402242_P03	GRMZM2G402242_P03GRMZM2G402242_P03	homo	Saccharomyces cerevisiae	OnetoOne	Inparanoid	YGR135W	YGL211W	PRE9	NCS6	N/A	YGL210W-A|TUC1	PF01171	PF01171	NegativeGenetic				CostanzoM(2010)	20093466
GRMZM2G402242_P03	GRMZM2G402242_P03	GRMZM2G402242_P03GRMZM2G402242_P03	homo	Saccharomyces cerevisiae	OnetoOne	Inparanoid	YGR200C	YGL211W	ELP2	NCS6	TOT2|KTI3	YGL210W-A|TUC1	PF01171	PF01171	NegativeGenetic				CostanzoM(2010)	20093466
GRMZM2G402242_P03	GRMZM2G402242_P03	GRMZM2G402242_P03GRMZM2G402242_P03	homo	Saccharomyces cerevisiae	OnetoOne	Inparanoid	YGR216C	YGL211W	GPI1	NCS6	N/A	YGL210W-A|TUC1	PF01171	PF01171	NegativeGenetic				CostanzoM(2010)	20093466
GRMZM2G415327_P05	GRMZM2G415327_P05	GRMZM2G415327_P05GRMZM2G415327_P05	homo	Saccharomyces cerevisiae	OnetoOne	Inparanoid	YGR252W	YHR121W	GCN5	LSM12	AAS104|SWI9|ADA4	N/A	PF09793	PF09793	NegativeGenetic				CostanzoM(2010)	20093466
GRMZM2G402242_P03	GRMZM2G402242_P03	GRMZM2G402242_P03GRMZM2G402242_P03	homo	Saccharomyces cerevisiae	OnetoOne	Inparanoid	YHR187W	YGL211W	IKI1	NCS6	TOT5|ELP5|HAP2	YGL210W-A|TUC1	PF01171	PF01171	NegativeGenetic				CostanzoM(2010)	20093466
GRMZM2G402242_P03	GRMZM2G402242_P03	GRMZM2G402242_P03GRMZM2G402242_P03	homo	Saccharomyces cerevisiae	OnetoOne	Inparanoid	YIL138C	YGL211W	TPM2	NCS6	N/A	YGL210W-A|TUC1	PF01171	PF01171	NegativeGenetic				CostanzoM(2010)	20093466
GRMZM2G402242_P03	GRMZM2G402242_P03	GRMZM2G402242_P03GRMZM2G402242_P03	homo	Saccharomyces cerevisiae	OnetoOne	Inparanoid	YIL084C	YGL211W	SDS3	NCS6	N/A	YGL210W-A|TUC1	PF01171	PF01171	NegativeGenetic				CostanzoM(2010)	20093466
GRMZM2G402242_P03	GRMZM2G402242_P03	GRMZM2G402242_P03GRMZM2G402242_P03	homo	Saccharomyces cerevisiae	OnetoOne	Inparanoid	YJL095W	YGL211W	BCK1	NCS6	LAS3|SSP31|SAP3|SLK1	YGL210W-A|TUC1	PF01171	PF01171	NegativeGenetic				CostanzoM(2010)	20093466
GRMZM2G402242_P03	GRMZM2G402242_P03	GRMZM2G402242_P03GRMZM2G402242_P03	homo	Saccharomyces cerevisiae	OnetoOne	Inparanoid	YKR082W	YGL211W	NUP133	NCS6	RAT3	YGL210W-A|TUC1	PF01171	PF01171	NegativeGenetic				CostanzoM(2010)	20093466
GRMZM2G402242_P03	GRMZM2G402242_P03	GRMZM2G402242_P03GRMZM2G402242_P03	homo	Saccharomyces cerevisiae	OnetoOne	Inparanoid	YLL045C	YGL211W	RPL8B	NCS6	KRB1|SCL41	YGL210W-A|TUC1	PF01171	PF01171	NegativeGenetic				CostanzoM(2010)	20093466
GRMZM2G402242_P03	GRMZM2G402242_P03	GRMZM2G402242_P03GRMZM2G402242_P03	homo	Saccharomyces cerevisiae	OnetoOne	Inparanoid	YLR002C	YGL211W	NOC3	NCS6	N/A	YGL210W-A|TUC1	PF01171	PF01171	NegativeGenetic				CostanzoM(2010)	20093466
GRMZM2G402242_P03	GRMZM2G402242_P03	GRMZM2G402242_P03GRMZM2G402242_P03	homo	Saccharomyces cerevisiae	OnetoOne	Inparanoid	YLR200W	YGL211W	YKE2	NCS6	GIM1|PFD6	YGL210W-A|TUC1	PF01171	PF01171	NegativeGenetic				CostanzoM(2010)	20093466
GRMZM2G402242_P03	GRMZM2G402242_P03	GRMZM2G402242_P03GRMZM2G402242_P03	homo	Saccharomyces cerevisiae	OnetoOne	Inparanoid	YLR268W	YGL211W	SEC22	NCS6	TSL26|SLY2	YGL210W-A|TUC1	PF01171	PF01171	NegativeGenetic				CostanzoM(2010)	20093466
GRMZM2G402242_P03	GRMZM2G402242_P03	GRMZM2G402242_P03GRMZM2G402242_P03	homo	Saccharomyces cerevisiae	OnetoOne	Inparanoid	YLR314C	YGL211W	CDC3	NCS6	N/A	YGL210W-A|TUC1	PF01171	PF01171	NegativeGenetic				CostanzoM(2010)	20093466
GRMZM2G402242_P03	GRMZM2G402242_P03	GRMZM2G402242_P03GRMZM2G402242_P03	homo	Saccharomyces cerevisiae	OnetoOne	Inparanoid	YLR384C	YGL211W	IKI3	NCS6	TOT1|KTI7|ELP1	YGL210W-A|TUC1	PF01171	PF01171	NegativeGenetic				CostanzoM(2010)	20093466
GRMZM2G402242_P03	GRMZM2G402242_P03	GRMZM2G402242_P03GRMZM2G402242_P03	homo	Saccharomyces cerevisiae	OnetoOne	Inparanoid	YML114C	YGL211W	TAF8	NCS6	TAF65	YGL210W-A|TUC1	PF01171	PF01171	NegativeGenetic				CostanzoM(2010)	20093466
GRMZM2G402242_P03	GRMZM2G402242_P03	GRMZM2G402242_P03GRMZM2G402242_P03	homo	Saccharomyces cerevisiae	OnetoOne	Inparanoid	YML094W	YGL211W	GIM5	NCS6	PFD5	YGL210W-A|TUC1	PF01171	PF01171	NegativeGenetic				CostanzoM(2010)	20093466
GRMZM2G402242_P03	GRMZM2G402242_P03	GRMZM2G402242_P03GRMZM2G402242_P03	homo	Saccharomyces cerevisiae	OnetoOne	Inparanoid	YMR077C	YGL211W	VPS20	NCS6	VPT20|CHM6|VPL10	YGL210W-A|TUC1	PF01171	PF01171	NegativeGenetic				CostanzoM(2010)	20093466
GRMZM2G402242_P03	GRMZM2G402242_P03	GRMZM2G402242_P03GRMZM2G402242_P03	homo	Saccharomyces cerevisiae	OnetoOne	Inparanoid	YMR235C	YGL211W	RNA1	NCS6	N/A	YGL210W-A|TUC1	PF01171	PF01171	NegativeGenetic				CostanzoM(2010)	20093466
GRMZM2G402242_P03	GRMZM2G402242_P03	GRMZM2G402242_P03GRMZM2G402242_P03	homo	Saccharomyces cerevisiae	OnetoOne	Inparanoid	YMR269W	YGL211W	TMA23	NCS6	YMR268W-A	YGL210W-A|TUC1	PF01171	PF01171	NegativeGenetic				CostanzoM(2010)	20093466
GRMZM2G402242_P03	GRMZM2G402242_P03	GRMZM2G402242_P03GRMZM2G402242_P03	homo	Saccharomyces cerevisiae	OnetoOne	Inparanoid	YMR272C	YGL211W	SCS7	NCS6	FAH1	YGL210W-A|TUC1	PF01171	PF01171	NegativeGenetic				CostanzoM(2010)	20093466
GRMZM2G402242_P03	GRMZM2G402242_P03	GRMZM2G402242_P03GRMZM2G402242_P03	homo	Saccharomyces cerevisiae	OnetoOne	Inparanoid	YMR312W	YGL211W	ELP6	NCS6	TOT6|KTI4|HAP3	YGL210W-A|TUC1	PF01171	PF01171	NegativeGenetic				CostanzoM(2010)	20093466
GRMZM2G402242_P03	GRMZM2G402242_P03	GRMZM2G402242_P03GRMZM2G402242_P03	homo	Saccharomyces cerevisiae	OnetoOne	Inparanoid	YNL330C	YGL211W	RPD3	NCS6	SDI2|MOF6|REC3|SDS6	YGL210W-A|TUC1	PF01171	PF01171	NegativeGenetic				CostanzoM(2010)	20093466
GRMZM2G402242_P03	GRMZM2G402242_P03	GRMZM2G402242_P03GRMZM2G402242_P03	homo	Saccharomyces cerevisiae	OnetoOne	Inparanoid	YNL271C	YGL211W	BNI1	NCS6	SHE5|PPF3	YGL210W-A|TUC1	PF01171	PF01171	NegativeGenetic				CostanzoM(2010)	20093466
GRMZM2G402242_P03	GRMZM2G402242_P03	GRMZM2G402242_P03GRMZM2G402242_P03	homo	Saccharomyces cerevisiae	OnetoOne	Inparanoid	YNL233W	YGL211W	BNI4	NCS6	N/A	YGL210W-A|TUC1	PF01171	PF01171	NegativeGenetic				CostanzoM(2010)	20093466
GRMZM2G402242_P03	GRMZM2G402242_P03	GRMZM2G402242_P03GRMZM2G402242_P03	homo	Saccharomyces cerevisiae	OnetoOne	Inparanoid	YOL095C	YGL211W	HMI1	NCS6	N/A	YGL210W-A|TUC1	PF01171	PF01171	NegativeGenetic				CostanzoM(2010)	20093466
GRMZM2G415327_P05	GRMZM2G415327_P05	GRMZM2G415327_P05GRMZM2G415327_P05	homo	Saccharomyces cerevisiae	OnetoOne	Inparanoid	YOR026W	YHR121W	BUB3	LSM12	N/A	N/A	PF09793	PF09793	NegativeGenetic				CostanzoM(2010)	20093466
GRMZM2G402242_P03	GRMZM2G402242_P03	GRMZM2G402242_P03GRMZM2G402242_P03	homo	Saccharomyces cerevisiae	OnetoOne	Inparanoid	YOR070C	YGL211W	GYP1	NCS6	YOR29-21	YGL210W-A|TUC1	PF01171	PF01171	NegativeGenetic				CostanzoM(2010)	20093466
GRMZM2G402242_P03	GRMZM2G402242_P03	GRMZM2G402242_P03GRMZM2G402242_P03	homo	Saccharomyces cerevisiae	OnetoOne	Inparanoid	YOR254C	YGL211W	SEC63	NCS6	PTL1	YGL210W-A|TUC1	PF01171	PF01171	NegativeGenetic				CostanzoM(2010)	20093466
GRMZM2G415327_P05	GRMZM2G415327_P05	GRMZM2G415327_P05GRMZM2G415327_P05	homo	Saccharomyces cerevisiae	OnetoOne	Inparanoid	YOR266W	YHR121W	PNT1	LSM12	N/A	N/A	PF09793	PF09793	NegativeGenetic				CostanzoM(2010)	20093466
GRMZM2G402242_P03	GRMZM2G402242_P03	GRMZM2G402242_P03GRMZM2G402242_P03	homo	Saccharomyces cerevisiae	OnetoOne	Inparanoid	YOR326W	YGL211W	MYO2	NCS6	CDC66	YGL210W-A|TUC1	PF01171	PF01171	NegativeGenetic				CostanzoM(2010)	20093466
GRMZM2G402242_P03	GRMZM2G402242_P03	GRMZM2G402242_P03GRMZM2G402242_P03	homo	Saccharomyces cerevisiae	OnetoOne	Inparanoid	YPL241C	YGL211W	CIN2	NCS6	N/A	YGL210W-A|TUC1	PF01171	PF01171	NegativeGenetic				CostanzoM(2010)	20093466
GRMZM2G402242_P03	GRMZM2G402242_P03	GRMZM2G402242_P03GRMZM2G402242_P03	homo	Saccharomyces cerevisiae	OnetoOne	Inparanoid	YPL158C	YGL211W	AIM44	NCS6	N/A	YGL210W-A|TUC1	PF01171	PF01171	NegativeGenetic				CostanzoM(2010)	20093466
GRMZM2G402242_P03	GRMZM2G402242_P03	GRMZM2G402242_P03GRMZM2G402242_P03	homo	Saccharomyces cerevisiae	OnetoOne	Inparanoid	YPL065W	YGL211W	VPS28	NCS6	VPL13|VPT28	YGL210W-A|TUC1	PF01171	PF01171	NegativeGenetic				CostanzoM(2010)	20093466
GRMZM2G402242_P03	GRMZM2G402242_P03	GRMZM2G402242_P03GRMZM2G402242_P03	homo	Saccharomyces cerevisiae	OnetoOne	Inparanoid	YPR178W	YGL211W	PRP4	NCS6	RNA4	YGL210W-A|TUC1	PF01171	PF01171	NegativeGenetic				CostanzoM(2010)	20093466
GRMZM2G402242_P03	GRMZM2G402242_P03	GRMZM2G402242_P03GRMZM2G402242_P03	homo	Saccharomyces cerevisiae	OnetoOne	Inparanoid	YOR141C	YGL211W	ARP8	NCS6	N/A	YGL210W-A|TUC1	PF01171	PF01171	NegativeGenetic				HannumG(2009)	20041197
GRMZM2G402242_P03	GRMZM2G402242_P03	GRMZM2G402242_P03GRMZM2G402242_P03	homo	Saccharomyces cerevisiae	OnetoOne	Inparanoid	YGR167W	YGL211W	CLC1	NCS6	SCD4	YGL210W-A|TUC1	PF01171	PF01171	NegativeGenetic				BoettnerDR(2011)	21849475
GRMZM2G415327_P05	GRMZM2G415327_P05	GRMZM2G415327_P05GRMZM2G415327_P05	homo	Saccharomyces cerevisiae	OnetoOne	Inparanoid	YDL160C	YHR121W	DHH1	LSM12	N/A	N/A	PF09793	PF09793	PCA				TarassovK(2008)	18467557
GRMZM2G415327_P05	GRMZM2G415327_P05	GRMZM2G415327_P05GRMZM2G415327_P05	homo	Saccharomyces cerevisiae	OnetoOne	Inparanoid	YGR178C	YHR121W	PBP1	LSM12	MRS16	N/A	PF09793	PF09793	PCA				TarassovK(2008)	18467557
GRMZM2G415327_P05	GRMZM2G415327_P05	GRMZM2G415327_P05GRMZM2G415327_P05	homo	Saccharomyces cerevisiae	OnetoOne	Inparanoid	YLR221C	YHR121W	RSA3	LSM12	N/A	N/A	PF09793	PF09793	PositiveGenetic				WilmesGM(2008)	19061648
GRMZM2G415327_P05	GRMZM2G415327_P05	GRMZM2G415327_P05GRMZM2G415327_P05	homo	Saccharomyces cerevisiae	OnetoOne	Inparanoid	YGR093W	YHR121W	YGR093W	LSM12	N/A	N/A	PF09793	PF09793	PositiveGenetic				WilmesGM(2008)	19061648
GRMZM2G415327_P05	GRMZM2G415327_P05	GRMZM2G415327_P05GRMZM2G415327_P05	homo	Saccharomyces cerevisiae	OnetoOne	Inparanoid	YMR302C	YHR121W	YME2	LSM12	PRP12|RNA12	N/A	PF09793	PF09793	PositiveGenetic				WilmesGM(2008)	19061648
GRMZM2G402242_P03	GRMZM2G402242_P03	GRMZM2G402242_P03GRMZM2G402242_P03	homo	Saccharomyces cerevisiae	OnetoOne	Inparanoid	YBR193C	YGL211W	MED8	NCS6	N/A	YGL210W-A|TUC1	PF01171	PF01171	PositiveGenetic				CostanzoM(2010)	20093466
GRMZM2G402242_P03	GRMZM2G402242_P03	GRMZM2G402242_P03GRMZM2G402242_P03	homo	Saccharomyces cerevisiae	OnetoOne	Inparanoid	YHR111W	YGL211W	UBA4	NCS6	YHR1	YGL210W-A|TUC1	PF01171	PF01171	PositiveGenetic				CostanzoM(2010)	20093466
GRMZM2G402242_P03	GRMZM2G402242_P03	GRMZM2G402242_P03GRMZM2G402242_P03	homo	Saccharomyces cerevisiae	OnetoOne	Inparanoid	YJR049C	YGL211W	UTR1	NCS6	N/A	YGL210W-A|TUC1	PF01171	PF01171	PositiveGenetic				CostanzoM(2010)	20093466
GRMZM2G415327_P05	GRMZM2G415327_P05	GRMZM2G415327_P05GRMZM2G415327_P05	homo	Saccharomyces cerevisiae	OnetoOne	Inparanoid	YJR073C	YHR121W	OPI3	LSM12	PEM2	N/A	PF09793	PF09793	PositiveGenetic				CostanzoM(2010)	20093466
GRMZM2G402242_P03	GRMZM2G402242_P03	GRMZM2G402242_P03GRMZM2G402242_P03	homo	Saccharomyces cerevisiae	OnetoOne	Inparanoid	YLR190W	YGL211W	MMR1	NCS6	N/A	YGL210W-A|TUC1	PF01171	PF01171	PositiveGenetic				CostanzoM(2010)	20093466
GRMZM2G415327_P05	GRMZM2G415327_P05	GRMZM2G415327_P05GRMZM2G415327_P05	homo	Saccharomyces cerevisiae	OnetoOne	Inparanoid	YLR314C	YHR121W	CDC3	LSM12	N/A	N/A	PF09793	PF09793	PositiveGenetic				CostanzoM(2010)	20093466
GRMZM2G402242_P03	GRMZM2G402242_P03	GRMZM2G402242_P03GRMZM2G402242_P03	homo	Saccharomyces cerevisiae	OnetoOne	Inparanoid	YMR198W	YGL211W	CIK1	NCS6	N/A	YGL210W-A|TUC1	PF01171	PF01171	PositiveGenetic				CostanzoM(2010)	20093466
GRMZM2G402242_P03	GRMZM2G402242_P03	GRMZM2G402242_P03GRMZM2G402242_P03	homo	Saccharomyces cerevisiae	OnetoOne	Inparanoid	YNL163C	YGL211W	RIA1	NCS6	EFL1	YGL210W-A|TUC1	PF01171	PF01171	PositiveGenetic				CostanzoM(2010)	20093466
GRMZM2G415327_P05	GRMZM2G415327_P05	GRMZM2G415327_P05GRMZM2G415327_P05	homo	Saccharomyces cerevisiae	OnetoOne	Inparanoid	YPR178W	YHR121W	PRP4	LSM12	RNA4	N/A	PF09793	PF09793	PositiveGenetic				CostanzoM(2010)	20093466
GRMZM2G402242_P03	GRMZM2G402242_P03	GRMZM2G402242_P03GRMZM2G402242_P03	homo	Saccharomyces cerevisiae	OnetoOne	Inparanoid	YJR017C	YGL211W	ESS1	NCS6	PIN1|PTF1	YGL210W-A|TUC1	PF01171	PF01171	Protein-peptide				HesselberthJR(2006)	16606443
GRMZM2G402242_P03	GRMZM2G402242_P03	GRMZM2G402242_P03GRMZM2G402242_P03	homo	Saccharomyces cerevisiae	OnetoOne	Inparanoid	YML014W	YGL211W	TRM9	NCS6	KTI1	YGL210W-A|TUC1	PF01171	PF01171	SyntheticGrowthDefect				JohanssonMJ(2008)	18332122
GRMZM2G402242_P03	GRMZM2G402242_P03	GRMZM2G402242_P03GRMZM2G402242_P03	homo	Saccharomyces cerevisiae	OnetoOne	Inparanoid	YJL081C	YGL211W	ARP4	NCS6	ACT3	YGL210W-A|TUC1	PF01171	PF01171	SyntheticGrowthDefect				LinYY(2008)	18676811
GRMZM2G415327_P05	GRMZM2G415327_P05	GRMZM2G415327_P05GRMZM2G415327_P05	homo	Saccharomyces cerevisiae	OnetoOne	Inparanoid	YEL015W	YHR121W	EDC3	LSM12	LSM16|DCP3	N/A	PF09793	PF09793	SyntheticGrowthDefect				DecourtyL(2008)	18408161
GRMZM2G402242_P03	GRMZM2G402242_P03	GRMZM2G402242_P03GRMZM2G402242_P03	homo	Saccharomyces cerevisiae	OnetoOne	Inparanoid	YGR078C	YGL211W	PAC10	NCS6	RKS2|PFD3|GIM2	YGL210W-A|TUC1	PF01171	PF01171	SyntheticGrowthDefect				DixonSJ(2008)	18931302
GRMZM2G402242_P03	GRMZM2G402242_P03	GRMZM2G402242_P03GRMZM2G402242_P03	homo	Saccharomyces cerevisiae	OnetoOne	Inparanoid	YLR200W	YGL211W	YKE2	NCS6	GIM1|PFD6	YGL210W-A|TUC1	PF01171	PF01171	SyntheticGrowthDefect				DixonSJ(2008)	18931302
GRMZM2G402242_P03	GRMZM2G402242_P03	GRMZM2G402242_P03GRMZM2G402242_P03	homo	Saccharomyces cerevisiae	OnetoOne	Inparanoid	YPL101W	YGL211W	ELP4	NCS6	TOT7|HAP1|KTI9	YGL210W-A|TUC1	PF01171	PF01171	SyntheticGrowthDefect				DixonSJ(2008)	18931302
GRMZM2G402242_P03	GRMZM2G402242_P03	GRMZM2G402242_P03GRMZM2G402242_P03	homo	Saccharomyces cerevisiae	OnetoOne	Inparanoid	YPL086C	YGL211W	ELP3	NCS6	KTI8|TOT3|HPA1	YGL210W-A|TUC1	PF01171	PF01171	SyntheticGrowthDefect				DixonSJ(2008)	18931302
GRMZM2G402242_P03	GRMZM2G402242_P03	GRMZM2G402242_P03GRMZM2G402242_P03	homo	Saccharomyces cerevisiae	OnetoOne	Inparanoid	YNL153C	YGL211W	GIM3	NCS6	PFD4	YGL210W-A|TUC1	PF01171	PF01171	SyntheticGrowthDefect				DixonSJ(2008)	18931302
GRMZM2G402242_P03	GRMZM2G402242_P03	GRMZM2G402242_P03GRMZM2G402242_P03	homo	Saccharomyces cerevisiae	OnetoOne	Inparanoid	YHR030C	YGL211W	SLT2	NCS6	BYC2|MPK1|SLK2	YGL210W-A|TUC1	PF01171	PF01171	SyntheticGrowthDefect				DixonSJ(2008)	18931302
GRMZM2G402242_P03	GRMZM2G402242_P03	GRMZM2G402242_P03GRMZM2G402242_P03	homo	Saccharomyces cerevisiae	OnetoOne	Inparanoid	YLR384C	YGL211W	IKI3	NCS6	TOT1|KTI7|ELP1	YGL210W-A|TUC1	PF01171	PF01171	SyntheticGrowthDefect				DixonSJ(2008)	18931302
GRMZM2G402242_P03	GRMZM2G402242_P03	GRMZM2G402242_P03GRMZM2G402242_P03	homo	Saccharomyces cerevisiae	OnetoOne	Inparanoid	YLR371W	YGL211W	ROM2	NCS6	N/A	YGL210W-A|TUC1	PF01171	PF01171	SyntheticGrowthDefect				DixonSJ(2008)	18931302
GRMZM2G402242_P03	GRMZM2G402242_P03	GRMZM2G402242_P03GRMZM2G402242_P03	homo	Saccharomyces cerevisiae	OnetoOne	Inparanoid	YMR079W	YGL211W	SEC14	NCS6	PIT1	YGL210W-A|TUC1	PF01171	PF01171	SyntheticGrowthDefect				CurwinAJ(2009)	19129178
GRMZM2G402242_P03	GRMZM2G402242_P03	GRMZM2G402242_P03GRMZM2G402242_P03	homo	Saccharomyces cerevisiae	OnetoOne	Inparanoid	YJR066W	YGL211W	TOR1	NCS6	DRR1	YGL210W-A|TUC1	PF01171	PF01171	SyntheticGrowthDefect				ChanTF(2000)	11078525
GRMZM2G402242_P03	GRMZM2G402242_P03	GRMZM2G402242_P03GRMZM2G402242_P03	homo	Saccharomyces cerevisiae	OnetoOne	Inparanoid	YDR162C	YGL211W	NBP2	NCS6	N/A	YGL210W-A|TUC1	PF01171	PF01171	SyntheticGrowthDefect				TongAH(2004)	14764870
GRMZM2G402242_P03	GRMZM2G402242_P03	GRMZM2G402242_P03GRMZM2G402242_P03	homo	Saccharomyces cerevisiae	OnetoOne	Inparanoid	YER016W	YGL211W	BIM1	NCS6	YEB1	YGL210W-A|TUC1	PF01171	PF01171	SyntheticGrowthDefect				TongAH(2004)	14764870
GRMZM2G402242_P03	GRMZM2G402242_P03	GRMZM2G402242_P03GRMZM2G402242_P03	homo	Saccharomyces cerevisiae	OnetoOne	Inparanoid	YOR326W	YGL211W	MYO2	NCS6	CDC66	YGL210W-A|TUC1	PF01171	PF01171	SyntheticGrowthDefect				TongAH(2004)	14764870
GRMZM2G402242_P03	GRMZM2G402242_P03	GRMZM2G402242_P03GRMZM2G402242_P03	homo	Saccharomyces cerevisiae	OnetoOne	Inparanoid	YLR229C	YGL211W	CDC42	NCS6	N/A	YGL210W-A|TUC1	PF01171	PF01171	SyntheticGrowthDefect				TongAH(2004)	14764870
GRMZM2G402242_P03	GRMZM2G402242_P03	GRMZM2G402242_P03GRMZM2G402242_P03	homo	Saccharomyces cerevisiae	OnetoOne	Inparanoid	YGL020C	YGL211W	GET1	NCS6	MDM39	YGL210W-A|TUC1	PF01171	PF01171	SyntheticGrowthDefect				PanX(2006)	16487579
GRMZM2G402242_P03	GRMZM2G402242_P03	GRMZM2G402242_P03GRMZM2G402242_P03	homo	Saccharomyces cerevisiae	OnetoOne	Inparanoid	YER083C	YGL211W	GET2	NCS6	RMD7|HUR2	YGL210W-A|TUC1	PF01171	PF01171	SyntheticGrowthDefect				PanX(2006)	16487579
GRMZM2G402242_P03	GRMZM2G402242_P03	GRMZM2G402242_P03GRMZM2G402242_P03	homo	Saccharomyces cerevisiae	OnetoOne	Inparanoid	YGR105W	YGL211W	VMA21	NCS6	N/A	YGL210W-A|TUC1	PF01171	PF01171	SyntheticGrowthDefect				FinniganGC(2010)	21196517
GRMZM2G402242_P03	GRMZM2G402242_P03	GRMZM2G402242_P03GRMZM2G402242_P03	homo	Saccharomyces cerevisiae	OnetoOne	Inparanoid	YGR106C	YGL211W	VOA1	NCS6	N/A	YGL210W-A|TUC1	PF01171	PF01171	SyntheticGrowthDefect				FinniganGC(2010)	21196517
GRMZM2G415327_P05	GRMZM2G415327_P05	GRMZM2G415327_P05GRMZM2G415327_P05	homo	Saccharomyces cerevisiae	OnetoOne	Inparanoid	YER133W	YHR121W	GLC7	LSM12	CID1|DIS2	N/A	PF09793	PF09793	SyntheticLethality				LoganMR(2008)	18627629
GRMZM2G402242_P03	GRMZM2G402242_P03	GRMZM2G402242_P03GRMZM2G402242_P03	homo	Saccharomyces cerevisiae	OnetoOne	Inparanoid	YLR229C	YGL211W	CDC42	NCS6	N/A	YGL210W-A|TUC1	PF01171	PF01171	SyntheticLethality				KozminskiKG(2003)	12960420
GRMZM2G402242_P03	GRMZM2G402242_P03	GRMZM2G402242_P03GRMZM2G402242_P03	homo	Saccharomyces cerevisiae	OnetoOne	Inparanoid	YNL298W	YGL211W	CLA4	NCS6	ERC10	YGL210W-A|TUC1	PF01171	PF01171	SyntheticLethality				GoehringAS(2003)	12686605
GRMZM2G402242_P03	GRMZM2G402242_P03	GRMZM2G402242_P03GRMZM2G402242_P03	homo	Saccharomyces cerevisiae	OnetoOne	Inparanoid	YDR162C	YGL211W	NBP2	NCS6	N/A	YGL210W-A|TUC1	PF01171	PF01171	SyntheticLethality				TongAH(2001)	11743205
GRMZM2G402242_P03	GRMZM2G402242_P03	GRMZM2G402242_P03GRMZM2G402242_P03	homo	Saccharomyces cerevisiae	OnetoOne	Inparanoid	YER016W	YGL211W	BIM1	NCS6	YEB1	YGL210W-A|TUC1	PF01171	PF01171	SyntheticLethality				TongAH(2001)	11743205
GRMZM2G402242_P03	GRMZM2G402242_P03	GRMZM2G402242_P03GRMZM2G402242_P03	homo	Saccharomyces cerevisiae	OnetoOne	Inparanoid	YCL043C	YGL211W	PDI1	NCS6	MFP1|TRG1	YGL210W-A|TUC1	PF01171	PF01171	SyntheticLethality				KimJH(2009)	19233841
GRMZM2G415327_P05	GRMZM2G415327_P05	GRMZM2G415327_P05GRMZM2G415327_P05	homo	Saccharomyces cerevisiae	OnetoOne	Inparanoid	YDL160C	YHR121W	DHH1	LSM12	N/A	N/A	PF09793	PF09793	SyntheticRescue				SwisherKD(2010)	20368989
GRMZM2G415327_P05	GRMZM2G415327_P05	GRMZM2G415327_P05GRMZM2G415327_P05	homo	Saccharomyces cerevisiae	OnetoOne	Inparanoid	YGR178C	YHR121W	PBP1	LSM12	MRS16	N/A	PF09793	PF09793	two hybrid				ItoT(2001)	11283351
GRMZM2G402242_P03	GRMZM2G402242_P03	GRMZM2G402242_P03GRMZM2G402242_P03	homo	Saccharomyces cerevisiae	OnetoOne	Inparanoid	YNL119W	YGL211W	NCS2	NCS6	TUC2	YGL210W-A|TUC1	PF01171	PF01171	two hybrid				LeidelS(2009)	19145231
GRMZM2G402242_P03	GRMZM2G402242_P03	GRMZM2G402242_P03GRMZM2G402242_P03	homo	Campylobacter jejuni	Many to Many	Inparanoid	Q0PC19	Q0PC19					PF01171	PF01171	two hybrid				Parrish et al. (2007)	pubmed:17615063
GRMZM2G096370_P01	GRMZM2G096370_P01	GRMZM2G096370_P01GRMZM2G096370_P01	homo	Saccharomyces cerevisiae	OnetoOne	Inparanoid	YBR142W	YMR012W	MAK5	CLU1	N/A	TIF31	PF13424	PF13424	AffinityCapture-MS				GavinAC(2002)	11805826
GRMZM2G096370_P01	GRMZM2G096370_P01	GRMZM2G096370_P01GRMZM2G096370_P01	homo	Saccharomyces cerevisiae	OnetoOne	Inparanoid	YER133W	YMR012W	GLC7	CLU1	CID1|DIS2	TIF31	PF13424	PF13424	AffinityCapture-MS				HoY(2002)	11805837
GRMZM2G096370_P01	GRMZM2G096370_P01	GRMZM2G096370_P01GRMZM2G096370_P01	homo	Saccharomyces cerevisiae	OnetoOne	Inparanoid	YER036C	YMR012W	ARB1	CLU1	N/A	TIF31	PF13424	PF13424	AffinityCapture-MS				DongJ(2005)	16260602
GRMZM2G096370_P01	GRMZM2G096370_P01	GRMZM2G096370_P01GRMZM2G096370_P01	homo	Saccharomyces cerevisiae	OnetoOne	Inparanoid	YOR117W	YMR012W	RPT5	CLU1	YTA1	TIF31	PF13424	PF13424	AffinityCapture-MS				GuerreroC(2008)	18757749
GRMZM2G096370_P01	GRMZM2G096370_P01	GRMZM2G096370_P01GRMZM2G096370_P01	homo	Saccharomyces cerevisiae	OnetoOne	Inparanoid	YFL002C	YMR012W	SPB4	CLU1	N/A	TIF31	PF13424	PF13424	AffinityCapture-MS				Garcia-GomezJJ(2011)	21825077
GRMZM2G096370_P01	GRMZM2G096370_P01	GRMZM2G096370_P01GRMZM2G096370_P01	homo	Saccharomyces cerevisiae	OnetoOne	Inparanoid	YGL130W	YMR012W	CEG1	CLU1	N/A	TIF31	PF13424	PF13424	AffinityCapture-MS				GavinAC(2002)	11805826
GRMZM2G096370_P01	GRMZM2G096370_P01	GRMZM2G096370_P01GRMZM2G096370_P01	homo	Saccharomyces cerevisiae	OnetoOne	Inparanoid	YBR017C	YMR012W	KAP104	CLU1	N/A	TIF31	PF13424	PF13424	AffinityCapture-MS				GavinAC(2002)	11805826
GRMZM2G096370_P01	GRMZM2G096370_P01	GRMZM2G096370_P01GRMZM2G096370_P01	homo	Saccharomyces cerevisiae	OnetoOne	Inparanoid	YDR148C	YMR012W	KGD2	CLU1	N/A	TIF31	PF13424	PF13424	AffinityCapture-MS				GavinAC(2002)	11805826
GRMZM2G096370_P01	GRMZM2G096370_P01	GRMZM2G096370_P01GRMZM2G096370_P01	homo	Saccharomyces cerevisiae	OnetoOne	Inparanoid	YER171W	YMR012W	RAD3	CLU1	REM1	TIF31	PF13424	PF13424	AffinityCapture-MS				GavinAC(2002)	11805826
GRMZM2G096370_P01	GRMZM2G096370_P01	GRMZM2G096370_P01GRMZM2G096370_P01	homo	Saccharomyces cerevisiae	OnetoOne	Inparanoid	YER095W	YMR012W	RAD51	CLU1	MUT5	TIF31	PF13424	PF13424	AffinityCapture-MS				GavinAC(2002)	11805826
GRMZM2G096370_P01	GRMZM2G096370_P01	GRMZM2G096370_P01GRMZM2G096370_P01	homo	Saccharomyces cerevisiae	OnetoOne	Inparanoid	YBR143C	YMR012W	SUP45	CLU1	SUP47|SUP1|SAL4	TIF31	PF13424	PF13424	AffinityCapture-MS				GavinAC(2002)	11805826
GRMZM2G096370_P01	GRMZM2G096370_P01	GRMZM2G096370_P01GRMZM2G096370_P01	homo	Saccharomyces cerevisiae	OnetoOne	Inparanoid	YGR274C	YMR012W	TAF1	CLU1	TAF130|TAF145	TIF31	PF13424	PF13424	AffinityCapture-MS				GavinAC(2002)	11805826
GRMZM2G096370_P01	GRMZM2G096370_P01	GRMZM2G096370_P01GRMZM2G096370_P01	homo	Saccharomyces cerevisiae	OnetoOne	Inparanoid	YBL039C	YMR012W	URA7	CLU1	N/A	TIF31	PF13424	PF13424	AffinityCapture-MS				GavinAC(2002)	11805826
GRMZM2G096370_P01	GRMZM2G096370_P01	GRMZM2G096370_P01GRMZM2G096370_P01	homo	Saccharomyces cerevisiae	OnetoOne	Inparanoid	YDR266C	YMR012W	YDR266C	CLU1	N/A	TIF31	PF13424	PF13424	AffinityCapture-MS				HoY(2002)	11805837
GRMZM2G096370_P01	GRMZM2G096370_P01	GRMZM2G096370_P01GRMZM2G096370_P01	homo	Saccharomyces cerevisiae	OnetoOne	Inparanoid	YGL174W	YMR012W	BUD13	CLU1	CWC26	TIF31	PF13424	PF13424	AffinityCapture-MS				HoY(2002)	11805837
GRMZM2G096370_P01	GRMZM2G096370_P01	GRMZM2G096370_P01GRMZM2G096370_P01	homo	Saccharomyces cerevisiae	OnetoOne	Inparanoid	YCR084C	YMR012W	TUP1	CLU1	CRT4|UMR7|FLK1|ROX4|AER2|CYC9|AAR1|AMM1|SFL2	TIF31	PF13424	PF13424	AffinityCapture-MS				HoY(2002)	11805837
GRMZM2G096370_P01	GRMZM2G096370_P01	GRMZM2G096370_P01GRMZM2G096370_P01	homo	Saccharomyces cerevisiae	OnetoOne	Inparanoid	YPR015C	YMR012W	YPR015C	CLU1	N/A	TIF31	PF13424	PF13424	AffinityCapture-MS				HoY(2002)	11805837
GRMZM2G096370_P01	GRMZM2G096370_P01	GRMZM2G096370_P01GRMZM2G096370_P01	homo	Saccharomyces cerevisiae	OnetoOne	Inparanoid	YJR076C	YMR012W	CDC11	CLU1	PSL9	TIF31	PF13424	PF13424	AffinityCapture-MS				HoY(2002)	11805837
GRMZM2G096370_P01	GRMZM2G096370_P01	GRMZM2G096370_P01GRMZM2G096370_P01	homo	Saccharomyces cerevisiae	OnetoOne	Inparanoid	YMR059W	YMR012W	SEN15	CLU1	N/A	TIF31	PF13424	PF13424	AffinityCapture-MS				HoY(2002)	11805837
GRMZM2G096370_P01	GRMZM2G096370_P01	GRMZM2G096370_P01GRMZM2G096370_P01	homo	Saccharomyces cerevisiae	OnetoOne	Inparanoid	YER082C	YMR012W	UTP7	CLU1	KRE31	TIF31	PF13424	PF13424	AffinityCapture-MS				HoY(2002)	11805837
GRMZM2G096370_P01	GRMZM2G096370_P01	GRMZM2G096370_P01GRMZM2G096370_P01	homo	Saccharomyces cerevisiae	OnetoOne	Inparanoid	YIR001C	YMR012W	SGN1	CLU1	RBP1|RBP29	TIF31	PF13424	PF13424	AffinityCapture-MS				HoY(2002)	11805837
GRMZM2G096370_P01	GRMZM2G096370_P01	GRMZM2G096370_P01GRMZM2G096370_P01	homo	Saccharomyces cerevisiae	OnetoOne	Inparanoid	YJL157C	YMR012W	FAR1	CLU1	N/A	TIF31	PF13424	PF13424	AffinityCapture-MS				HoY(2002)	11805837
GRMZM2G096370_P01	GRMZM2G096370_P01	GRMZM2G096370_P01GRMZM2G096370_P01	homo	Saccharomyces cerevisiae	OnetoOne	Inparanoid	YGR067C	YMR012W	YGR067C	CLU1	N/A	TIF31	PF13424	PF13424	AffinityCapture-MS				HoY(2002)	11805837
GRMZM2G096370_P01	GRMZM2G096370_P01	GRMZM2G096370_P01GRMZM2G096370_P01	homo	Saccharomyces cerevisiae	OnetoOne	Inparanoid	YBR160W	YMR012W	CDC28	CLU1	CDK1|SRM5|HSL5	TIF31	PF13424	PF13424	AffinityCapture-MS				HoY(2002)	11805837
GRMZM2G096370_P01	GRMZM2G096370_P01	GRMZM2G096370_P01GRMZM2G096370_P01	homo	Saccharomyces cerevisiae	OnetoOne	Inparanoid	YML064C	YMR012W	TEM1	CLU1	N/A	TIF31	PF13424	PF13424	AffinityCapture-MS				HoY(2002)	11805837
GRMZM2G096370_P01	GRMZM2G096370_P01	GRMZM2G096370_P01GRMZM2G096370_P01	homo	Saccharomyces cerevisiae	OnetoOne	Inparanoid	YBR136W	YMR012W	MEC1	CLU1	ESR1|SAD3	TIF31	PF13424	PF13424	AffinityCapture-MS				HoY(2002)	11805837
GRMZM2G096370_P01	GRMZM2G096370_P01	GRMZM2G096370_P01GRMZM2G096370_P01	homo	Saccharomyces cerevisiae	OnetoOne	Inparanoid	YMR198W	YMR012W	CIK1	CLU1	N/A	TIF31	PF13424	PF13424	AffinityCapture-MS				HoY(2002)	11805837
GRMZM2G096370_P01	GRMZM2G096370_P01	GRMZM2G096370_P01GRMZM2G096370_P01	homo	Saccharomyces cerevisiae	OnetoOne	Inparanoid	YDL043C	YMR012W	PRP11	CLU1	RNA11	TIF31	PF13424	PF13424	AffinityCapture-MS				HoY(2002)	11805837
GRMZM2G096370_P01	GRMZM2G096370_P01	GRMZM2G096370_P01GRMZM2G096370_P01	homo	Saccharomyces cerevisiae	OnetoOne	Inparanoid	YAL036C	YMR012W	RBG1	CLU1	FUN11	TIF31	PF13424	PF13424	AffinityCapture-MS				HoY(2002)	11805837
GRMZM2G096370_P01	GRMZM2G096370_P01	GRMZM2G096370_P01GRMZM2G096370_P01	homo	Saccharomyces cerevisiae	OnetoOne	Inparanoid	YBR055C	YMR012W	PRP6	CLU1	RNA6|TSM7269	TIF31	PF13424	PF13424	AffinityCapture-MS				HoY(2002)	11805837
GRMZM2G096370_P01	GRMZM2G096370_P01	GRMZM2G096370_P01GRMZM2G096370_P01	homo	Saccharomyces cerevisiae	OnetoOne	Inparanoid	YMR106C	YMR012W	YKU80	CLU1	HDF2	TIF31	PF13424	PF13424	AffinityCapture-MS				HoY(2002)	11805837
GRMZM2G096370_P01	GRMZM2G096370_P01	GRMZM2G096370_P01GRMZM2G096370_P01	homo	Saccharomyces cerevisiae	OnetoOne	Inparanoid	YAL015C	YMR012W	NTG1	CLU1	SCR1|FUN33	TIF31	PF13424	PF13424	AffinityCapture-MS				HoY(2002)	11805837
GRMZM2G096370_P01	GRMZM2G096370_P01	GRMZM2G096370_P01GRMZM2G096370_P01	homo	Saccharomyces cerevisiae	OnetoOne	Inparanoid	YOL006C	YMR012W	TOP1	CLU1	MAK17|MAK1	TIF31	PF13424	PF13424	AffinityCapture-MS				HoY(2002)	11805837
GRMZM2G096370_P01	GRMZM2G096370_P01	GRMZM2G096370_P01GRMZM2G096370_P01	homo	Saccharomyces cerevisiae	OnetoOne	Inparanoid	YGR084C	YMR012W	MRP13	CLU1	N/A	TIF31	PF13424	PF13424	AffinityCapture-MS				KroganNJ(2006)	16554755
GRMZM2G096370_P01	GRMZM2G096370_P01	GRMZM2G096370_P01GRMZM2G096370_P01	homo	Saccharomyces cerevisiae	OnetoOne	Inparanoid	YJL144W	YMR012W	YJL144W	CLU1	N/A	TIF31	PF13424	PF13424	AffinityCapture-MS				KroganNJ(2006)	16554755
GRMZM2G096370_P01	GRMZM2G096370_P01	GRMZM2G096370_P01GRMZM2G096370_P01	homo	Saccharomyces cerevisiae	OnetoOne	Inparanoid	YNL234W	YMR012W	YNL234W	CLU1	N/A	TIF31	PF13424	PF13424	AffinityCapture-MS				KroganNJ(2006)	16554755
GRMZM2G096370_P01	GRMZM2G096370_P01	GRMZM2G096370_P01GRMZM2G096370_P01	homo	Saccharomyces cerevisiae	OnetoOne	Inparanoid	YHR019C	YMR012W	DED81	CLU1	N/A	TIF31	PF13424	PF13424	AffinityCapture-MS				GavinAC(2006)	16429126
GRMZM2G096370_P01	GRMZM2G096370_P01	GRMZM2G096370_P01GRMZM2G096370_P01	homo	Saccharomyces cerevisiae	OnetoOne	Inparanoid	YML124C	YMR012W	TUB3	CLU1	N/A	TIF31	PF13424	PF13424	AffinityCapture-MS				GavinAC(2006)	16429126
GRMZM2G096370_P01	GRMZM2G096370_P01	GRMZM2G096370_P01GRMZM2G096370_P01	homo	Saccharomyces cerevisiae	OnetoOne	Inparanoid	YMR246W	YMR012W	FAA4	CLU1	N/A	TIF31	PF13424	PF13424	AffinityCapture-MS				GavinAC(2006)	16429126
GRMZM2G096370_P01	GRMZM2G096370_P01	GRMZM2G096370_P01GRMZM2G096370_P01	homo	Saccharomyces cerevisiae	OnetoOne	Inparanoid	YBL039C	YMR012W	URA7	CLU1	N/A	TIF31	PF13424	PF13424	AffinityCapture-MS				GavinAC(2006)	16429126
GRMZM2G096370_P01	GRMZM2G096370_P01	GRMZM2G096370_P01GRMZM2G096370_P01	homo	Saccharomyces cerevisiae	OnetoOne	Inparanoid	YDL055C	YMR012W	PSA1	CLU1	MPG1|VIG9|SRB1	TIF31	PF13424	PF13424	AffinityCapture-MS				GavinAC(2006)	16429126
GRMZM2G096370_P01	GRMZM2G096370_P01	GRMZM2G096370_P01GRMZM2G096370_P01	homo	Saccharomyces cerevisiae	OnetoOne	Inparanoid	YKL029C	YMR012W	MAE1	CLU1	N/A	TIF31	PF13424	PF13424	AffinityCapture-MS				GavinAC(2006)	16429126
GRMZM2G096370_P01	GRMZM2G096370_P01	GRMZM2G096370_P01GRMZM2G096370_P01	homo	Saccharomyces cerevisiae	OnetoOne	Inparanoid	YLR180W	YMR012W	SAM1	CLU1	ETH10	TIF31	PF13424	PF13424	AffinityCapture-MS				GavinAC(2006)	16429126
GRMZM2G096370_P01	GRMZM2G096370_P01	GRMZM2G096370_P01GRMZM2G096370_P01	homo	Saccharomyces cerevisiae	OnetoOne	Inparanoid	YBR017C	YMR012W	KAP104	CLU1	N/A	TIF31	PF13424	PF13424	AffinityCapture-MS				GavinAC(2006)	16429126
GRMZM2G096370_P01	GRMZM2G096370_P01	GRMZM2G096370_P01GRMZM2G096370_P01	homo	Saccharomyces cerevisiae	OnetoOne	Inparanoid	YIL094C	YMR012W	LYS12	CLU1	LYS11|LYS10	TIF31	PF13424	PF13424	AffinityCapture-MS				GavinAC(2006)	16429126
GRMZM2G096370_P01	GRMZM2G096370_P01	GRMZM2G096370_P01GRMZM2G096370_P01	homo	Saccharomyces cerevisiae	OnetoOne	Inparanoid	YNR053C	YMR012W	NOG2	CLU1	NUG2	TIF31	PF13424	PF13424	AffinityCapture-MS				GavinAC(2006)	16429126
GRMZM2G096370_P01	GRMZM2G096370_P01	GRMZM2G096370_P01GRMZM2G096370_P01	homo	Saccharomyces cerevisiae	OnetoOne	Inparanoid	YPL093W	YMR012W	NOG1	CLU1	N/A	TIF31	PF13424	PF13424	AffinityCapture-MS				GavinAC(2006)	16429126
GRMZM2G096370_P01	GRMZM2G096370_P01	GRMZM2G096370_P01GRMZM2G096370_P01	homo	Saccharomyces cerevisiae	OnetoOne	Inparanoid	YGR252W	YMR012W	GCN5	CLU1	AAS104|SWI9|ADA4	TIF31	PF13424	PF13424	AffinityCapture-MS				GraumannJ(2004)	14660704
GRMZM2G096370_P01	GRMZM2G096370_P01	GRMZM2G096370_P01GRMZM2G096370_P01	homo	Saccharomyces cerevisiae	OnetoOne	Inparanoid	YEL022W	YMR012W	GEA2	CLU1	N/A	TIF31	PF13424	PF13424	AffinityCapture-MS				CollinsSR(2007)	17200106
GRMZM2G096370_P01	GRMZM2G096370_P01	GRMZM2G096370_P01GRMZM2G096370_P01	homo	Saccharomyces cerevisiae	OnetoOne	Inparanoid	YKL029C	YMR012W	MAE1	CLU1	N/A	TIF31	PF13424	PF13424	AffinityCapture-MS				CollinsSR(2007)	17200106
GRMZM2G096370_P01	GRMZM2G096370_P01	GRMZM2G096370_P01GRMZM2G096370_P01	homo	Saccharomyces cerevisiae	OnetoOne	Inparanoid	YLR106C	YMR012W	MDN1	CLU1	REA1	TIF31	PF13424	PF13424	AffinityCapture-MS				CollinsSR(2007)	17200106
GRMZM2G096370_P01	GRMZM2G096370_P01	GRMZM2G096370_P01GRMZM2G096370_P01	homo	Saccharomyces cerevisiae	OnetoOne	Inparanoid	YLR180W	YMR012W	SAM1	CLU1	ETH10	TIF31	PF13424	PF13424	AffinityCapture-MS				CollinsSR(2007)	17200106
GRMZM2G096370_P01	GRMZM2G096370_P01	GRMZM2G096370_P01GRMZM2G096370_P01	homo	Saccharomyces cerevisiae	OnetoOne	Inparanoid	YML124C	YMR012W	TUB3	CLU1	N/A	TIF31	PF13424	PF13424	AffinityCapture-MS				CollinsSR(2007)	17200106
GRMZM2G096370_P01	GRMZM2G096370_P01	GRMZM2G096370_P01GRMZM2G096370_P01	homo	Saccharomyces cerevisiae	OnetoOne	Inparanoid	YEL034W	YMR012W	HYP2	CLU1	TIF51A	TIF31	PF13424	PF13424	AffinityCapture-MS				JaoDL(2006)	16215987
GRMZM2G096370_P01	GRMZM2G096370_P01	GRMZM2G096370_P01GRMZM2G096370_P01	homo	Saccharomyces cerevisiae	OnetoOne	Inparanoid	YLL039C	YMR012W	UBI4	CLU1	SCD2|UB14	TIF31	PF13424	PF13424	AffinityCapture-MS				PengJ(2003)	12872131
GRMZM2G096370_P01	GRMZM2G096370_P01	GRMZM2G096370_P01GRMZM2G096370_P01	homo	Saccharomyces cerevisiae	OnetoOne	Inparanoid	YAL005C	YMR012W	SSA1	CLU1	YG100	TIF31	PF13424	PF13424	AffinityCapture-MS				GongY(2009)	19536198
GRMZM2G096370_P01	GRMZM2G096370_P01	GRMZM2G096370_P01GRMZM2G096370_P01	homo	Saccharomyces cerevisiae	OnetoOne	Inparanoid	YMR001C	YMR012W	CDC5	CLU1	PKX2|MSD2	TIF31	PF13424	PF13424	AffinityCapture-MS				MatosJ(2008)	19013276
GRMZM2G096370_P01	GRMZM2G096370_P01	GRMZM2G096370_P01GRMZM2G096370_P01	homo	Saccharomyces cerevisiae	OnetoOne	Inparanoid	YHR027C	YMR012W	RPN1	CLU1	NAS1|HRD2	TIF31	PF13424	PF13424	AffinityCapture-MS				GuerreroC(2008)	18757749
GRMZM2G096370_P01	GRMZM2G096370_P01	GRMZM2G096370_P01GRMZM2G096370_P01	homo	Saccharomyces cerevisiae	OnetoOne	Inparanoid	YHR200W	YMR012W	RPN10	CLU1	SUN1|MCB1	TIF31	PF13424	PF13424	AffinityCapture-MS				GuerreroC(2008)	18757749
GRMZM2G096370_P01	GRMZM2G096370_P01	GRMZM2G096370_P01GRMZM2G096370_P01	homo	Saccharomyces cerevisiae	OnetoOne	Inparanoid	YFR004W	YMR012W	RPN11	CLU1	MPR1	TIF31	PF13424	PF13424	AffinityCapture-MS				GuerreroC(2008)	18757749
GRMZM2G096370_P01	GRMZM2G096370_P01	GRMZM2G096370_P01GRMZM2G096370_P01	homo	Saccharomyces cerevisiae	OnetoOne	Inparanoid	YFR004W	YMR012W	RPN11	CLU1	MPR1	TIF31	PF13424	PF13424	AffinityCapture-MS				KaakeRM(2010)	20170199
GRMZM2G096370_P01	GRMZM2G096370_P01	GRMZM2G096370_P01GRMZM2G096370_P01	homo	Saccharomyces cerevisiae	OnetoOne	Inparanoid	YOR109W	YMR012W	INP53	CLU1	SJL3|SOP2	TIF31	PF13424	PF13424	AffinityCapture-MS				BreitkreutzA(2010)	20489023
GRMZM2G096370_P01	GRMZM2G096370_P01	GRMZM2G096370_P01GRMZM2G096370_P01	homo	Saccharomyces cerevisiae	OnetoOne	Inparanoid	YLR019W	YMR012W	PSR2	CLU1	N/A	TIF31	PF13424	PF13424	AffinityCapture-MS				BreitkreutzA(2010)	20489023
GRMZM2G096370_P01	GRMZM2G096370_P01	GRMZM2G096370_P01GRMZM2G096370_P01	homo	Saccharomyces cerevisiae	OnetoOne	Inparanoid	YOR014W	YMR012W	RTS1	CLU1	SCS1	TIF31	PF13424	PF13424	AffinityCapture-MS				BreitkreutzA(2010)	20489023
GRMZM2G096370_P01	GRMZM2G096370_P01	GRMZM2G096370_P01GRMZM2G096370_P01	homo	Saccharomyces cerevisiae	OnetoOne	Inparanoid	YNL157W	YMR012W	YNL157W	CLU1	N/A	TIF31	PF13424	PF13424	AffinityCapture-MS				TalarekN(2010)	20471941
GRMZM2G096370_P01	GRMZM2G096370_P01	GRMZM2G096370_P01GRMZM2G096370_P01	homo	Saccharomyces cerevisiae	OnetoOne	Inparanoid	YNR051C	YMR012W	BRE5	CLU1	N/A	TIF31	PF13424	PF13424	AffinityCapture-MS				Ossareh-NazariB(2010)	20508643
GRMZM2G096370_P01	GRMZM2G096370_P01	GRMZM2G096370_P01GRMZM2G096370_P01	homo	Saccharomyces cerevisiae	OnetoOne	Inparanoid	YER151C	YMR012W	UBP3	CLU1	BLM3	TIF31	PF13424	PF13424	AffinityCapture-MS				Ossareh-NazariB(2010)	20508643
GRMZM2G096370_P01	GRMZM2G096370_P01	GRMZM2G096370_P01GRMZM2G096370_P01	homo	Saccharomyces cerevisiae	OnetoOne	Inparanoid	YIR010W	YMR012W	DSN1	CLU1	N/A	TIF31	PF13424	PF13424	AffinityCapture-MS				AkiyoshiB(2010)	21107429
GRMZM2G096370_P01	GRMZM2G096370_P01	GRMZM2G096370_P01GRMZM2G096370_P01	homo	Saccharomyces cerevisiae	OnetoOne	Inparanoid	YKL049C	YMR012W	CSE4	CLU1	CSL2	TIF31	PF13424	PF13424	AffinityCapture-MS				RanjitkarP(2010)	21070971
GRMZM2G096370_P01	GRMZM2G096370_P01	GRMZM2G096370_P01GRMZM2G096370_P01	homo	Saccharomyces cerevisiae	OnetoOne	Inparanoid	YOL117W	YMR012W	RRI2	CLU1	CSN10	TIF31	PF13424	PF13424	AffinityCapture-MS				YuZ(2011)	21289098
GRMZM2G096370_P01	GRMZM2G096370_P01	GRMZM2G096370_P01GRMZM2G096370_P01	homo	Saccharomyces cerevisiae	OnetoOne	Inparanoid	YFR028C	YMR012W	CDC14	CLU1	OAF3	TIF31	PF13424	PF13424	AffinityCapture-MS				BloomJ(2011)	21127052
GRMZM2G096370_P01	GRMZM2G096370_P01	GRMZM2G096370_P01GRMZM2G096370_P01	homo	Saccharomyces cerevisiae	OnetoOne	Inparanoid	YBR194W	YMR012W	AIM4	CLU1	SOY1	TIF31	PF13424	PF13424	AffinityCapture-MS				RenL(2011)	21386897
GRMZM2G096370_P01	GRMZM2G096370_P01	GRMZM2G096370_P01GRMZM2G096370_P01	homo	Saccharomyces cerevisiae	OnetoOne	Inparanoid	YPR152C	YMR012W	URN1	CLU1	N/A	TIF31	PF13424	PF13424	AffinityCapture-MS				RenL(2011)	21386897
GRMZM2G096370_P01	GRMZM2G096370_P01	GRMZM2G096370_P01GRMZM2G096370_P01	homo	Saccharomyces cerevisiae	OnetoOne	Inparanoid	YBR081C	YMR012W	SPT7	CLU1	GIT2	TIF31	PF13424	PF13424	AffinityCapture-MS				LeeKK(2011)	21734642
GRMZM2G096370_P01	GRMZM2G096370_P01	GRMZM2G096370_P01GRMZM2G096370_P01	homo	Saccharomyces cerevisiae	OnetoOne	Inparanoid	YLR055C	YMR012W	SPT8	CLU1	N/A	TIF31	PF13424	PF13424	AffinityCapture-MS				LeeKK(2011)	21734642
GRMZM2G096370_P01	GRMZM2G096370_P01	GRMZM2G096370_P01GRMZM2G096370_P01	homo	Saccharomyces cerevisiae	OnetoOne	Inparanoid	YOL148C	YMR012W	SPT20	CLU1	ADA5	TIF31	PF13424	PF13424	AffinityCapture-MS				LeeKK(2011)	21734642
GRMZM2G096370_P01	GRMZM2G096370_P01	GRMZM2G096370_P01GRMZM2G096370_P01	homo	Saccharomyces cerevisiae	OnetoOne	Inparanoid	YPL254W	YMR012W	HFI1	CLU1	GAN1|SRM12|SUP110|ADA1	TIF31	PF13424	PF13424	AffinityCapture-MS				LeeKK(2011)	21734642
GRMZM2G096370_P01	GRMZM2G096370_P01	GRMZM2G096370_P01GRMZM2G096370_P01	homo	Saccharomyces cerevisiae	OnetoOne	Inparanoid	YGR252W	YMR012W	GCN5	CLU1	AAS104|SWI9|ADA4	TIF31	PF13424	PF13424	AffinityCapture-MS				LeeKK(2011)	21734642
GRMZM2G096370_P01	GRMZM2G096370_P01	GRMZM2G096370_P01GRMZM2G096370_P01	homo	Saccharomyces cerevisiae	OnetoOne	Inparanoid	YBR111W-A	YMR012W	SUS1	CLU1	N/A	TIF31	PF13424	PF13424	AffinityCapture-MS				LeeKK(2011)	21734642
GRMZM2G096370_P01	GRMZM2G096370_P01	GRMZM2G096370_P01GRMZM2G096370_P01	homo	Saccharomyces cerevisiae	OnetoOne	Inparanoid	YBR198C	YMR012W	TAF5	CLU1	TAF90	TIF31	PF13424	PF13424	AffinityCapture-MS				LeeKK(2011)	21734642
GRMZM2G096370_P01	GRMZM2G096370_P01	GRMZM2G096370_P01GRMZM2G096370_P01	homo	Saccharomyces cerevisiae	OnetoOne	Inparanoid	YMR236W	YMR012W	TAF9	CLU1	TAF17	TIF31	PF13424	PF13424	AffinityCapture-MS				LeeKK(2011)	21734642
GRMZM2G096370_P01	GRMZM2G096370_P01	GRMZM2G096370_P01GRMZM2G096370_P01	homo	Saccharomyces cerevisiae	OnetoOne	Inparanoid	YLL039C	YMR012W	UBI4	CLU1	SCD2|UB14	TIF31	PF13424	PF13424	AffinityCapture-MS				ZivI(2011)	21427232
GRMZM2G096370_P01	GRMZM2G096370_P01	GRMZM2G096370_P01GRMZM2G096370_P01	homo	Saccharomyces cerevisiae	OnetoOne	Inparanoid	YNL039W	YMR012W	BDP1	CLU1	TFC5	TIF31	PF13424	PF13424	NegativeGenetic				WilmesGM(2008)	19061648
GRMZM2G096370_P01	GRMZM2G096370_P01	GRMZM2G096370_P01GRMZM2G096370_P01	homo	Saccharomyces cerevisiae	OnetoOne	Inparanoid	YDR168W	YMR012W	CDC37	CLU1	SMO1	TIF31	PF13424	PF13424	NegativeGenetic				CostanzoM(2010)	20093466
GRMZM2G096370_P01	GRMZM2G096370_P01	GRMZM2G096370_P01GRMZM2G096370_P01	homo	Saccharomyces cerevisiae	OnetoOne	Inparanoid	YGR157W	YMR012W	CHO2	CLU1	PEM1	TIF31	PF13424	PF13424	NegativeGenetic				CostanzoM(2010)	20093466
GRMZM2G096370_P01	GRMZM2G096370_P01	GRMZM2G096370_P01GRMZM2G096370_P01	homo	Saccharomyces cerevisiae	OnetoOne	Inparanoid	YIR016W	YMR012W	YIR016W	CLU1	N/A	TIF31	PF13424	PF13424	NegativeGenetic				CostanzoM(2010)	20093466
GRMZM2G096370_P01	GRMZM2G096370_P01	GRMZM2G096370_P01GRMZM2G096370_P01	homo	Saccharomyces cerevisiae	OnetoOne	Inparanoid	YLR190W	YMR012W	MMR1	CLU1	N/A	TIF31	PF13424	PF13424	NegativeGenetic				CostanzoM(2010)	20093466
GRMZM2G096370_P01	GRMZM2G096370_P01	GRMZM2G096370_P01GRMZM2G096370_P01	homo	Saccharomyces cerevisiae	OnetoOne	Inparanoid	YBL013W	YMR012W	FMT1	CLU1	N/A	TIF31	PF13424	PF13424	PositiveGenetic				WilmesGM(2008)	19061648
GRMZM2G096370_P01	GRMZM2G096370_P01	GRMZM2G096370_P01GRMZM2G096370_P01	homo	Saccharomyces cerevisiae	OnetoOne	Inparanoid	YMR273C	YMR012W	ZDS1	CLU1	CKM1|CES1|OSS1|NRC1	TIF31	PF13424	PF13424	PositiveGenetic				WilmesGM(2008)	19061648
GRMZM2G096370_P01	GRMZM2G096370_P01	GRMZM2G096370_P01GRMZM2G096370_P01	homo	Saccharomyces cerevisiae	OnetoOne	Inparanoid	YPL009C	YMR012W	YPL009C	CLU1	N/A	TIF31	PF13424	PF13424	SyntheticGrowthDefect				AlamgirM(2010)	20691087
GRMZM2G096370_P01	GRMZM2G096370_P01	GRMZM2G096370_P01GRMZM2G096370_P01	homo	Saccharomyces cerevisiae	OnetoOne	Inparanoid	YDR429C	YMR012W	TIF35	CLU1	N/A	TIF31	PF13424	PF13424	two hybrid				VornlocherHP(1999)	10358023
GRMZM2G468932_P01	GRMZM2G468932_P01	GRMZM2G468932_P01GRMZM2G468932_P01	homo	Saccharomyces cerevisiae	OnetoOne	Inparanoid	YFL002C	YPL211W	SPB4	NIP7	N/A	N/A	PF03657	PF03657	AffinityCapture-MS				GavinAC(2006)	16429126
GRMZM2G468932_P01	GRMZM2G468932_P01	GRMZM2G468932_P01GRMZM2G468932_P01	homo	Saccharomyces cerevisiae	OnetoOne	Inparanoid	YBR142W	YPL211W	MAK5	NIP7	N/A	N/A	PF03657	PF03657	AffinityCapture-MS				CollinsSR(2007)	17200106
GRMZM2G468932_P01	GRMZM2G468932_P01	GRMZM2G468932_P01GRMZM2G468932_P01	homo	Saccharomyces cerevisiae	OnetoOne	Inparanoid	YFL002C	YPL211W	SPB4	NIP7	N/A	N/A	PF03657	PF03657	AffinityCapture-MS				CollinsSR(2007)	17200106
GRMZM2G468932_P01	GRMZM2G468932_P01	GRMZM2G468932_P01GRMZM2G468932_P01	homo	Saccharomyces cerevisiae	OnetoOne	Inparanoid	YLL008W	YPL211W	DRS1	NIP7	N/A	N/A	PF03657	PF03657	AffinityCapture-MS				CollinsSR(2007)	17200106
GRMZM2G468932_P01	GRMZM2G468932_P01	GRMZM2G468932_P01GRMZM2G468932_P01	homo	Saccharomyces cerevisiae	OnetoOne	Inparanoid	YLR276C	YPL211W	DBP9	NIP7	N/A	N/A	PF03657	PF03657	AffinityCapture-MS				CollinsSR(2007)	17200106
GRMZM2G468932_P01	GRMZM2G468932_P01	GRMZM2G468932_P01GRMZM2G468932_P01	homo	Saccharomyces cerevisiae	OnetoOne	Inparanoid	YMR290C	YPL211W	HAS1	NIP7	N/A	N/A	PF03657	PF03657	AffinityCapture-MS				CollinsSR(2007)	17200106
GRMZM2G468932_P01	GRMZM2G468932_P01	GRMZM2G468932_P01GRMZM2G468932_P01	homo	Saccharomyces cerevisiae	OnetoOne	Inparanoid	YER133W	YPL211W	GLC7	NIP7	CID1|DIS2	N/A	PF03657	PF03657	AffinityCapture-MS				BreitkreutzA(2010)	20489023
GRMZM2G468932_P01	GRMZM2G468932_P01	GRMZM2G468932_P01GRMZM2G468932_P01	homo	Saccharomyces cerevisiae	OnetoOne	Inparanoid	YFL002C	YPL211W	SPB4	NIP7	N/A	N/A	PF03657	PF03657	AffinityCapture-MS				Garcia-GomezJJ(2011)	21825077
GRMZM2G468932_P01	GRMZM2G468932_P01	GRMZM2G468932_P01GRMZM2G468932_P01	homo	Saccharomyces cerevisiae	OnetoOne	Inparanoid	YHR066W	YPL211W	SSF1	NIP7	N/A	N/A	PF03657	PF03657	AffinityCapture-MS				FaticaA(2002)	11864607
GRMZM2G468932_P01	GRMZM2G468932_P01	GRMZM2G468932_P01GRMZM2G468932_P01	homo	Saccharomyces cerevisiae	OnetoOne	Inparanoid	YGR103W	YPL211W	NOP7	NIP7	YPH1	N/A	PF03657	PF03657	AffinityCapture-MS				HarnpicharnchaiP(2001)	11583614
GRMZM2G468932_P01	GRMZM2G468932_P01	GRMZM2G468932_P01GRMZM2G468932_P01	homo	Saccharomyces cerevisiae	OnetoOne	Inparanoid	YAL007C	YPL211W	ERP2	NIP7	N/A	N/A	PF03657	PF03657	AffinityCapture-MS				GavinAC(2002)	11805826
GRMZM2G468932_P01	GRMZM2G468932_P01	GRMZM2G468932_P01GRMZM2G468932_P01	homo	Saccharomyces cerevisiae	OnetoOne	Inparanoid	YNL061W	YPL211W	NOP2	NIP7	YNA1	N/A	PF03657	PF03657	AffinityCapture-MS				GavinAC(2002)	11805826
GRMZM2G468932_P01	GRMZM2G468932_P01	GRMZM2G468932_P01GRMZM2G468932_P01	homo	Saccharomyces cerevisiae	OnetoOne	Inparanoid	YHR066W	YPL211W	SSF1	NIP7	N/A	N/A	PF03657	PF03657	AffinityCapture-MS				GavinAC(2002)	11805826
GRMZM2G468932_P01	GRMZM2G468932_P01	GRMZM2G468932_P01GRMZM2G468932_P01	homo	Saccharomyces cerevisiae	OnetoOne	Inparanoid	YDR060W	YPL211W	MAK21	NIP7	NOC1	N/A	PF03657	PF03657	AffinityCapture-MS				GavinAC(2002)	11805826
GRMZM2G468932_P01	GRMZM2G468932_P01	GRMZM2G468932_P01GRMZM2G468932_P01	homo	Saccharomyces cerevisiae	OnetoOne	Inparanoid	YKR081C	YPL211W	RPF2	NIP7	N/A	N/A	PF03657	PF03657	AffinityCapture-MS				GavinAC(2002)	11805826
GRMZM2G468932_P01	GRMZM2G468932_P01	GRMZM2G468932_P01GRMZM2G468932_P01	homo	Saccharomyces cerevisiae	OnetoOne	Inparanoid	YOR080W	YPL211W	DIA2	NIP7	YOR29-31	N/A	PF03657	PF03657	AffinityCapture-MS				HoY(2002)	11805837
GRMZM2G468932_P01	GRMZM2G468932_P01	GRMZM2G468932_P01GRMZM2G468932_P01	homo	Saccharomyces cerevisiae	OnetoOne	Inparanoid	YOL108C	YPL211W	INO4	NIP7	N/A	N/A	PF03657	PF03657	AffinityCapture-MS				HoY(2002)	11805837
GRMZM2G468932_P01	GRMZM2G468932_P01	GRMZM2G468932_P01GRMZM2G468932_P01	homo	Saccharomyces cerevisiae	OnetoOne	Inparanoid	YNL061W	YPL211W	NOP2	NIP7	YNA1	N/A	PF03657	PF03657	AffinityCapture-MS				HoY(2002)	11805837
GRMZM2G468932_P01	GRMZM2G468932_P01	GRMZM2G468932_P01GRMZM2G468932_P01	homo	Saccharomyces cerevisiae	OnetoOne	Inparanoid	YER006W	YPL211W	NUG1	NIP7	N/A	N/A	PF03657	PF03657	AffinityCapture-MS				BasslerJ(2001)	11583615
GRMZM2G468932_P01	GRMZM2G468932_P01	GRMZM2G468932_P01GRMZM2G468932_P01	homo	Saccharomyces cerevisiae	OnetoOne	Inparanoid	YHR052W	YPL211W	CIC1	NIP7	NSA3	N/A	PF03657	PF03657	AffinityCapture-MS				NissanTA(2002)	12374754
GRMZM2G468932_P01	GRMZM2G468932_P01	GRMZM2G468932_P01GRMZM2G468932_P01	homo	Saccharomyces cerevisiae	OnetoOne	Inparanoid	YKL014C	YPL211W	URB1	NIP7	NPA1	N/A	PF03657	PF03657	AffinityCapture-MS				DezC(2004)	15226434
GRMZM2G468932_P01	GRMZM2G468932_P01	GRMZM2G468932_P01GRMZM2G468932_P01	homo	Saccharomyces cerevisiae	OnetoOne	Inparanoid	YNL061W	YPL211W	NOP2	NIP7	YNA1	N/A	PF03657	PF03657	AffinityCapture-MS				KroganNJ(2006)	16554755
GRMZM2G468932_P01	GRMZM2G468932_P01	GRMZM2G468932_P01GRMZM2G468932_P01	homo	Saccharomyces cerevisiae	OnetoOne	Inparanoid	YHR052W	YPL211W	CIC1	NIP7	NSA3	N/A	PF03657	PF03657	AffinityCapture-MS				GavinAC(2006)	16429126
GRMZM2G468932_P01	GRMZM2G468932_P01	GRMZM2G468932_P01GRMZM2G468932_P01	homo	Saccharomyces cerevisiae	OnetoOne	Inparanoid	YOL077C	YPL211W	BRX1	NIP7	N/A	N/A	PF03657	PF03657	AffinityCapture-MS				GavinAC(2006)	16429126
GRMZM2G468932_P01	GRMZM2G468932_P01	GRMZM2G468932_P01GRMZM2G468932_P01	homo	Saccharomyces cerevisiae	OnetoOne	Inparanoid	YOR272W	YPL211W	YTM1	NIP7	N/A	N/A	PF03657	PF03657	AffinityCapture-MS				GavinAC(2006)	16429126
GRMZM2G468932_P01	GRMZM2G468932_P01	GRMZM2G468932_P01GRMZM2G468932_P01	homo	Saccharomyces cerevisiae	OnetoOne	Inparanoid	YER006W	YPL211W	NUG1	NIP7	N/A	N/A	PF03657	PF03657	AffinityCapture-MS				GavinAC(2006)	16429126
GRMZM2G468932_P01	GRMZM2G468932_P01	GRMZM2G468932_P01GRMZM2G468932_P01	homo	Saccharomyces cerevisiae	OnetoOne	Inparanoid	YFR001W	YPL211W	LOC1	NIP7	N/A	N/A	PF03657	PF03657	AffinityCapture-MS				GavinAC(2006)	16429126
GRMZM2G468932_P01	GRMZM2G468932_P01	GRMZM2G468932_P01GRMZM2G468932_P01	homo	Saccharomyces cerevisiae	OnetoOne	Inparanoid	YKR081C	YPL211W	RPF2	NIP7	N/A	N/A	PF03657	PF03657	AffinityCapture-MS				GavinAC(2006)	16429126
GRMZM2G468932_P01	GRMZM2G468932_P01	GRMZM2G468932_P01GRMZM2G468932_P01	homo	Saccharomyces cerevisiae	OnetoOne	Inparanoid	YNL061W	YPL211W	NOP2	NIP7	YNA1	N/A	PF03657	PF03657	AffinityCapture-MS				GavinAC(2006)	16429126
GRMZM2G468932_P01	GRMZM2G468932_P01	GRMZM2G468932_P01GRMZM2G468932_P01	homo	Saccharomyces cerevisiae	OnetoOne	Inparanoid	YDR496C	YPL211W	PUF6	NIP7	N/A	N/A	PF03657	PF03657	AffinityCapture-MS				GavinAC(2006)	16429126
GRMZM2G468932_P01	GRMZM2G468932_P01	GRMZM2G468932_P01GRMZM2G468932_P01	homo	Saccharomyces cerevisiae	OnetoOne	Inparanoid	YNL175C	YPL211W	NOP13	NIP7	N/A	N/A	PF03657	PF03657	AffinityCapture-MS				GavinAC(2006)	16429126
GRMZM2G468932_P01	GRMZM2G468932_P01	GRMZM2G468932_P01GRMZM2G468932_P01	homo	Saccharomyces cerevisiae	OnetoOne	Inparanoid	YDR060W	YPL211W	MAK21	NIP7	NOC1	N/A	PF03657	PF03657	AffinityCapture-MS				GavinAC(2006)	16429126
GRMZM2G468932_P01	GRMZM2G468932_P01	GRMZM2G468932_P01GRMZM2G468932_P01	homo	Saccharomyces cerevisiae	OnetoOne	Inparanoid	YDR087C	YPL211W	RRP1	NIP7	N/A	N/A	PF03657	PF03657	AffinityCapture-MS				HorseyEW(2004)	15100437
GRMZM2G468932_P01	GRMZM2G468932_P01	GRMZM2G468932_P01GRMZM2G468932_P01	homo	Saccharomyces cerevisiae	OnetoOne	Inparanoid	YOR272W	YPL211W	YTM1	NIP7	N/A	N/A	PF03657	PF03657	AffinityCapture-MS				MilesTD(2005)	16287855
GRMZM2G468932_P01	GRMZM2G468932_P01	GRMZM2G468932_P01GRMZM2G468932_P01	homo	Saccharomyces cerevisiae	OnetoOne	Inparanoid	YCL054W	YPL211W	SPB1	NIP7	N/A	N/A	PF03657	PF03657	AffinityCapture-MS				CollinsSR(2007)	17200106
GRMZM2G468932_P01	GRMZM2G468932_P01	GRMZM2G468932_P01GRMZM2G468932_P01	homo	Saccharomyces cerevisiae	OnetoOne	Inparanoid	YDL031W	YPL211W	DBP10	NIP7	N/A	N/A	PF03657	PF03657	AffinityCapture-MS				CollinsSR(2007)	17200106
GRMZM2G468932_P01	GRMZM2G468932_P01	GRMZM2G468932_P01GRMZM2G468932_P01	homo	Saccharomyces cerevisiae	OnetoOne	Inparanoid	YDR060W	YPL211W	MAK21	NIP7	NOC1	N/A	PF03657	PF03657	AffinityCapture-MS				CollinsSR(2007)	17200106
GRMZM2G468932_P01	GRMZM2G468932_P01	GRMZM2G468932_P01GRMZM2G468932_P01	homo	Saccharomyces cerevisiae	OnetoOne	Inparanoid	YDR087C	YPL211W	RRP1	NIP7	N/A	N/A	PF03657	PF03657	AffinityCapture-MS				CollinsSR(2007)	17200106
GRMZM2G468932_P01	GRMZM2G468932_P01	GRMZM2G468932_P01GRMZM2G468932_P01	homo	Saccharomyces cerevisiae	OnetoOne	Inparanoid	YDR101C	YPL211W	ARX1	NIP7	N/A	N/A	PF03657	PF03657	AffinityCapture-MS				CollinsSR(2007)	17200106
GRMZM2G468932_P01	GRMZM2G468932_P01	GRMZM2G468932_P01GRMZM2G468932_P01	homo	Saccharomyces cerevisiae	OnetoOne	Inparanoid	YDR471W	YPL211W	RPL27B	NIP7	N/A	N/A	PF03657	PF03657	AffinityCapture-MS				CollinsSR(2007)	17200106
GRMZM2G468932_P01	GRMZM2G468932_P01	GRMZM2G468932_P01GRMZM2G468932_P01	homo	Saccharomyces cerevisiae	OnetoOne	Inparanoid	YDR496C	YPL211W	PUF6	NIP7	N/A	N/A	PF03657	PF03657	AffinityCapture-MS				CollinsSR(2007)	17200106
GRMZM2G468932_P01	GRMZM2G468932_P01	GRMZM2G468932_P01GRMZM2G468932_P01	homo	Saccharomyces cerevisiae	OnetoOne	Inparanoid	YER006W	YPL211W	NUG1	NIP7	N/A	N/A	PF03657	PF03657	AffinityCapture-MS				CollinsSR(2007)	17200106
GRMZM2G468932_P01	GRMZM2G468932_P01	GRMZM2G468932_P01GRMZM2G468932_P01	homo	Saccharomyces cerevisiae	OnetoOne	Inparanoid	YGL111W	YPL211W	NSA1	NIP7	N/A	N/A	PF03657	PF03657	AffinityCapture-MS				CollinsSR(2007)	17200106
GRMZM2G468932_P01	GRMZM2G468932_P01	GRMZM2G468932_P01GRMZM2G468932_P01	homo	Saccharomyces cerevisiae	OnetoOne	Inparanoid	YGL135W	YPL211W	RPL1B	NIP7	SSM2	N/A	PF03657	PF03657	AffinityCapture-MS				CollinsSR(2007)	17200106
GRMZM2G468932_P01	GRMZM2G468932_P01	GRMZM2G468932_P01GRMZM2G468932_P01	homo	Saccharomyces cerevisiae	OnetoOne	Inparanoid	YGR103W	YPL211W	NOP7	NIP7	YPH1	N/A	PF03657	PF03657	AffinityCapture-MS				CollinsSR(2007)	17200106
GRMZM2G468932_P01	GRMZM2G468932_P01	GRMZM2G468932_P01GRMZM2G468932_P01	homo	Saccharomyces cerevisiae	OnetoOne	Inparanoid	YHR052W	YPL211W	CIC1	NIP7	NSA3	N/A	PF03657	PF03657	AffinityCapture-MS				CollinsSR(2007)	17200106
GRMZM2G468932_P01	GRMZM2G468932_P01	GRMZM2G468932_P01GRMZM2G468932_P01	homo	Saccharomyces cerevisiae	OnetoOne	Inparanoid	YHR088W	YPL211W	RPF1	NIP7	N/A	N/A	PF03657	PF03657	AffinityCapture-MS				CollinsSR(2007)	17200106
GRMZM2G468932_P01	GRMZM2G468932_P01	GRMZM2G468932_P01GRMZM2G468932_P01	homo	Saccharomyces cerevisiae	OnetoOne	Inparanoid	YHR197W	YPL211W	RIX1	NIP7	IPI2	N/A	PF03657	PF03657	AffinityCapture-MS				CollinsSR(2007)	17200106
GRMZM2G468932_P01	GRMZM2G468932_P01	GRMZM2G468932_P01GRMZM2G468932_P01	homo	Saccharomyces cerevisiae	OnetoOne	Inparanoid	YKL009W	YPL211W	MRT4	NIP7	N/A	N/A	PF03657	PF03657	AffinityCapture-MS				CollinsSR(2007)	17200106
GRMZM2G468932_P01	GRMZM2G468932_P01	GRMZM2G468932_P01GRMZM2G468932_P01	homo	Saccharomyces cerevisiae	OnetoOne	Inparanoid	YKL172W	YPL211W	EBP2	NIP7	N/A	N/A	PF03657	PF03657	AffinityCapture-MS				CollinsSR(2007)	17200106
GRMZM2G468932_P01	GRMZM2G468932_P01	GRMZM2G468932_P01GRMZM2G468932_P01	homo	Saccharomyces cerevisiae	OnetoOne	Inparanoid	YLL034C	YPL211W	RIX7	NIP7	N/A	N/A	PF03657	PF03657	AffinityCapture-MS				CollinsSR(2007)	17200106
GRMZM2G468932_P01	GRMZM2G468932_P01	GRMZM2G468932_P01GRMZM2G468932_P01	homo	Saccharomyces cerevisiae	OnetoOne	Inparanoid	YLL045C	YPL211W	RPL8B	NIP7	KRB1|SCL41	N/A	PF03657	PF03657	AffinityCapture-MS				CollinsSR(2007)	17200106
GRMZM2G468932_P01	GRMZM2G468932_P01	GRMZM2G468932_P01GRMZM2G468932_P01	homo	Saccharomyces cerevisiae	OnetoOne	Inparanoid	YLR002C	YPL211W	NOC3	NIP7	N/A	N/A	PF03657	PF03657	AffinityCapture-MS				CollinsSR(2007)	17200106
GRMZM2G468932_P01	GRMZM2G468932_P01	GRMZM2G468932_P01GRMZM2G468932_P01	homo	Saccharomyces cerevisiae	OnetoOne	Inparanoid	YLR449W	YPL211W	FPR4	NIP7	N/A	N/A	PF03657	PF03657	AffinityCapture-MS				CollinsSR(2007)	17200106
GRMZM2G468932_P01	GRMZM2G468932_P01	GRMZM2G468932_P01GRMZM2G468932_P01	homo	Saccharomyces cerevisiae	OnetoOne	Inparanoid	YMR049C	YPL211W	ERB1	NIP7	N/A	N/A	PF03657	PF03657	AffinityCapture-MS				CollinsSR(2007)	17200106
GRMZM2G468932_P01	GRMZM2G468932_P01	GRMZM2G468932_P01GRMZM2G468932_P01	homo	Saccharomyces cerevisiae	OnetoOne	Inparanoid	YNL002C	YPL211W	RLP7	NIP7	RPL7	N/A	PF03657	PF03657	AffinityCapture-MS				CollinsSR(2007)	17200106
GRMZM2G468932_P01	GRMZM2G468932_P01	GRMZM2G468932_P01GRMZM2G468932_P01	homo	Saccharomyces cerevisiae	OnetoOne	Inparanoid	YNL061W	YPL211W	NOP2	NIP7	YNA1	N/A	PF03657	PF03657	AffinityCapture-MS				CollinsSR(2007)	17200106
GRMZM2G468932_P01	GRMZM2G468932_P01	GRMZM2G468932_P01GRMZM2G468932_P01	homo	Saccharomyces cerevisiae	OnetoOne	Inparanoid	YNL110C	YPL211W	NOP15	NIP7	N/A	N/A	PF03657	PF03657	AffinityCapture-MS				CollinsSR(2007)	17200106
GRMZM2G468932_P01	GRMZM2G468932_P01	GRMZM2G468932_P01GRMZM2G468932_P01	homo	Saccharomyces cerevisiae	OnetoOne	Inparanoid	YOL077C	YPL211W	BRX1	NIP7	N/A	N/A	PF03657	PF03657	AffinityCapture-MS				CollinsSR(2007)	17200106
GRMZM2G468932_P01	GRMZM2G468932_P01	GRMZM2G468932_P01GRMZM2G468932_P01	homo	Saccharomyces cerevisiae	OnetoOne	Inparanoid	YOL127W	YPL211W	RPL25	NIP7	N/A	N/A	PF03657	PF03657	AffinityCapture-MS				CollinsSR(2007)	17200106
GRMZM2G468932_P01	GRMZM2G468932_P01	GRMZM2G468932_P01GRMZM2G468932_P01	homo	Saccharomyces cerevisiae	OnetoOne	Inparanoid	YOR063W	YPL211W	RPL3	NIP7	MAK8|YOR29-14|TCM1	N/A	PF03657	PF03657	AffinityCapture-MS				CollinsSR(2007)	17200106
GRMZM2G468932_P01	GRMZM2G468932_P01	GRMZM2G468932_P01GRMZM2G468932_P01	homo	Saccharomyces cerevisiae	OnetoOne	Inparanoid	YOR206W	YPL211W	NOC2	NIP7	N/A	N/A	PF03657	PF03657	AffinityCapture-MS				CollinsSR(2007)	17200106
GRMZM2G468932_P01	GRMZM2G468932_P01	GRMZM2G468932_P01GRMZM2G468932_P01	homo	Saccharomyces cerevisiae	OnetoOne	Inparanoid	YOR272W	YPL211W	YTM1	NIP7	N/A	N/A	PF03657	PF03657	AffinityCapture-MS				CollinsSR(2007)	17200106
[truncated: 128,931 more rows]

## Sheet: Table1 Reference Organisms 
Organism	Total Proteins	1 to 1 interlogs	M to M interlogs	M to M fold change	Total interactions
[truncated: 14 more rows]

[truncated: 8 more sheets: Table 2 Totals, Table3 highest confidence, Table 4 highest connectivity, ManytoMany interactome, 1to1 interactome, CV, Node Properties, Unique edges]
