# Supplementary material for: A predicted protein interactome identifies conserved global networks and disease resistance subnetworks in maize
Source: Front Genet. 2015 Jun 4;6:201. doi: 10.3389/fgene.2015.00201 (PMC4454876; doi:10.3389/fgene.2015.00201)
Supplement: Supplemental Table S2 — Microarray Accessions. A listing of GEO accession numbers for all the Affymetrix microarrays downloaded to construct the co-expression matrix used in Figure 1C. [file Table2.XLSX]

## Sheet: Sheet1
Maize Array from Gene Expression Omnibus
GSE7030
GSE8174
GSE8176
GSE8170
GSE8188
GSE8194
GSE8320
GSE10023
GSE11531
GSE15371
GSE18491
GSE24624
GSE40052
GSE31763
