# Supplementary material for: A predicted protein interactome identifies conserved global networks and disease resistance subnetworks in maize
Source: Front Genet. 2015 Jun 4;6:201. doi: 10.3389/fgene.2015.00201 (PMC4454876; doi:10.3389/fgene.2015.00201)
Supplement: Supplemental Table S3 — GO enrichment analysis for PiZeaM. The gene ontology terms associated with all 6004 proteins of PiZeaM were compared to the whole maize genome and ranked by multiple-hypothesis adjusted P-value (FDR). The analysis was done using the agriGO tool (http://bioinfo.cau.edu.cn/agriGO/) and Bingo Cytoscape Plugin. [file Table3.XLSX]

## Sheet: Supplemental table 3
GO-ID	p-value	corr p-value	Description	Genes in test set
5886	5.17e-205	0	plasma membrane	GRMZM5G848768_P02|GRMZM2G079817_P01|GRMZM2G181359_P01|GRMZM2G166145_P01|GRMZM2G041175_P01|GRMZM2G046274_P01|GRMZM2G157263_P01|GRMZM2G051771_P02|GRMZM2G347541_P01|GRMZM2G044527_P01|AC203173.3_FGP004|GRMZM2G015159_P01|GRMZM2G074377_P01|AC216067.3_FGP002|GRMZM2G166855_P01|GRMZM2G400470_P03|GRMZM2G308687_P01|GRMZM2G039325_P01|GRMZM2G097878_P01|GRMZM2G324886_P01|GRMZM2G137236_P01|GRMZM2G056462_P01|GRM…
5524	1.19e-176	0	ATP binding	GRMZM2G009871_P03|GRMZM2G054470_P01|GRMZM2G097802_P01|GRMZM2G074790_P01|GRMZM2G449355_P02|GRMZM2G097605_P01|GRMZM2G130927_P02|GRMZM2G101463_P01|GRMZM2G181359_P01|GRMZM2G440916_P01|GRMZM2G072569_P01|GRMZM2G399284_P04|GRMZM2G061602_P01|GRMZM2G009871_P04|GRMZM2G013152_P01|GRMZM2G040511_P01|GRMZM2G082271_P01|GRMZM2G058954_P01|GRMZM2G151903_P02|GRMZM2G009703_P01|GRMZM2G175593_P01|GRMZM2G021149_P01|GRM…
5739	2.2e-154	0	mitochondrion	GRMZM5G848768_P02|GRMZM2G012631_P01|GRMZM2G141551_P01|GRMZM2G313678_P01|GRMZM2G166597_P01|GRMZM2G072054_P01|GRMZM5G852968_P03|GRMZM2G181542_P01|GRMZM2G120857_P01|GRMZM2G082271_P01|GRMZM2G136016_P01|GRMZM2G062585_P01|GRMZM2G008864_P01|GRMZM2G022269_P01|GRMZM2G460406_P01|GRMZM2G467356_P01|GRMZM2G553314_P01|GRMZM2G030312_P01|GRMZM2G040627_P01|GRMZM2G166855_P01|GRMZM2G019926_P03|GRMZM2G180971_P03|GRM…
5737	5.81e-152	0	cytoplasm	GRMZM2G009871_P03|GRMZM2G070542_P02|GRMZM2G097802_P01|GRMZM2G074790_P01|GRMZM2G141551_P01|GRMZM2G166713_P01|GRMZM2G026065_P01|GRMZM2G101463_P01|GRMZM2G181359_P01|GRMZM2G399284_P04|GRMZM2G009871_P04|GRMZM2G013478_P01|GRMZM2G082271_P01|GRMZM2G151903_P02|GRMZM2G167276_P01|GRMZM2G055276_P01|GRMZM2G162413_P02|GRMZM2G009703_P01|GRMZM2G124421_P01|GRMZM2G004161_P01|GRMZM2G136712_P01|GRMZM2G048740_P03|GRM…
5634	4.3e-150	0	nucleus	GRMZM2G065374_P01|GRMZM2G379758_P01|GRMZM2G079089_P01|GRMZM2G147243_P02|GRMZM2G097605_P01|GRMZM2G166297_P01|GRMZM2G051790_P03|GRMZM2G082974_P01|GRMZM2G076597_P02|GRMZM2G003732_P01|GRMZM2G009703_P01|GRMZM2G021149_P01|GRMZM2G003514_P01|GRMZM2G004161_P01|GRMZM2G135018_P01|GRMZM2G087787_P01|GRMZM2G151309_P01|GRMZM2G037378_P01|GRMZM2G132465_P01|GRMZM2G049839_P01|GRMZM2G139643_P05|GRMZM2G121166_P01|GRM…
16020	1.42e-113	0	membrane	GRMZM2G017789_P03|GRMZM5G848768_P02|GRMZM2G181359_P01|GRMZM2G041175_P01|GRMZM2G151903_P02|GRMZM2G051327_P01|GRMZM2G093090_P01|GRMZM2G032419_P01|GRMZM2G150201_P03|GRMZM2G044527_P01|AC203173.3_FGP004|GRMZM2G093276_P01|GRMZM2G166855_P01|GRMZM2G083518_P01|GRMZM2G180971_P03|GRMZM5G892341_P01|GRMZM2G158034_P01|GRMZM2G137236_P01|GRMZM2G163476_P02|GRMZM2G159295_P01|GRMZM2G372398_P01|GRMZM2G139643_P05|GRM…
5730	2.36e-109	0	nucleolus	GRMZM5G848768_P02|GRMZM2G057865_P01|GRMZM2G079089_P01|GRMZM2G069518_P01|GRMZM2G012631_P01|GRMZM2G140609_P01|GRMZM2G026065_P01|GRMZM2G030731_P01|GRMZM2G003732_P01|GRMZM2G094074_P01|GRMZM2G053652_P01|GRMZM2G128092_P01|GRMZM2G021742_P01|GRMZM2G171604_P01|GRMZM2G021149_P01|GRMZM2G018947_P01|GRMZM2G050501_P01|GRMZM2G068479_P01|GRMZM2G032419_P01|AC203173.3_FGP004|AC210013.4_FGP019|GRMZM2G043279_P01|GRM…
46686	2.7e-100	8.06e-98	response to cadmium ion	GRMZM2G099191_P01|GRMZM2G079123_P01|GRMZM2G099628_P01|AC206968.3_FGP003|GRMZM2G313678_P01|GRMZM2G091155_P02|GRMZM2G166713_P01|GRMZM2G072054_P01|GRMZM2G082974_P01|GRMZM2G056975_P01|GRMZM2G019121_P01|GRMZM2G082271_P01|GRMZM2G049811_P01|GRMZM2G022269_P01|GRMZM2G037698_P01|GRMZM2G104310_P03|GRMZM2G308687_P01|GRMZM2G131907_P01|GRMZM2G059314_P01|GRMZM2G129357_P01|GRMZM2G102596_P01|GRMZM2G049839_P01|GRM…
5622	2.25e-97	5.96e-95	intracellular	GRMZM2G150058_P01|GRMZM2G017789_P03|GRMZM2G104179_P01|GRMZM2G098442_P01|GRMZM2G153138_P02|GRMZM2G116135_P02|GRMZM2G015925_P01|GRMZM2G142097_P02|GRMZM2G313678_P01|GRMZM2G012654_P01|GRMZM2G151826_P01|GRMZM2G064356_P01|GRMZM2G030731_P01|GRMZM2G003157_P01|GRMZM2G069106_P01|GRMZM2G167560_P01|GRMZM2G094074_P01|GRMZM2G124421_P01|GRMZM2G022269_P01|GRMZM2G425986_P02|GRMZM2G088060_P03|GRMZM2G015159_P01|GRM…
9570	7.54e-97	1.8e-94	chloroplast stroma	GRMZM5G803503_P01|GRMZM2G091155_P02|GRMZM2G091560_P01|GRMZM2G377761_P01|GRMZM2G064356_P01|GRMZM2G056975_P01|GRMZM5G852968_P03|GRMZM2G013478_P01|GRMZM2G162200_P01|GRMZM2G044074_P01|GRMZM2G456086_P01|GRMZM2G129246_P01|GRMZM2G136712_P01|GRMZM2G024607_P01|GRMZM2G017077_P01|GRMZM2G000622_P01|GRMZM2G025322_P01|GRMZM2G308687_P01|GRMZM2G048497_P01|GRMZM2G046748_P01|GRMZM2G172322_P01|GRMZM2G320135_P01|GRM…
3824	3e-96	6.51e-94	catalytic activity	GRMZM2G099191_P01|GRMZM2G312839_P01|GRMZM2G053322_P01|GRMZM2G010353_P01|GRMZM2G143917_P01|GRMZM5G848768_P02|GRMZM2G082780_P01|GRMZM2G027982_P01|GRMZM2G124377_P01|GRMZM2G166297_P01|GRMZM2G051790_P03|GRMZM2G072054_P01|GRMZM2G122787_P03|GRMZM2G086869_P03|GRMZM2G122787_P02|GRMZM2G086869_P02|GRMZM2G169516_P01|GRMZM2G005346_P01|GRMZM2G162413_P02|GRMZM2G094712_P01|GRMZM2G062585_P01|GRMZM2G051771_P02|GRM…
166	1.2e-86	2.39e-84	nucleotide binding	GRMZM2G119345_P01|GRMZM2G097802_P01|GRMZM2G014282_P01|GRMZM2G075336_P02|GRMZM2G421857_P01|GRMZM2G166713_P01|GRMZM2G101463_P01|GRMZM2G440916_P01|GRMZM2G181359_P01|GRMZM2G082271_P01|GRMZM2G421857_P02|GRMZM2G058954_P01|GRMZM2G175593_P01|GRMZM2G375172_P01|GRMZM2G136712_P01|GRMZM2G553314_P01|GRMZM2G134756_P01|GRMZM2G019621_P01|GRMZM2G375807_P01|GRMZM2G399212_P01|GRMZM2G357923_P01|GRMZM2G009464_P01|GRM…
6412	1.47e-81	2.69e-79	translation	GRMZM2G150058_P01|GRMZM2G104179_P01|GRMZM2G116135_P02|GRMZM2G097802_P01|GRMZM2G142097_P02|GRMZM2G058923_P01|GRMZM2G166713_P01|GRMZM2G091560_P01|GRMZM2G101463_P01|GRMZM2G064356_P01|GRMZM2G030731_P01|GRMZM2G094074_P01|GRMZM2G082271_P01|GRMZM2G136712_P01|GRMZM2G088060_P03|GRMZM2G134756_P01|GRMZM2G553314_P01|GRMZM5G892341_P01|GRMZM2G158034_P01|GRMZM2G070649_P01|GRMZM2G450937_P03|GRMZM2G132121_P02|GRM…
9941	6.14e-76	1.05e-73	chloroplast envelope	GRMZM2G070605_P01|GRMZM2G165176_P01|GRMZM2G073077_P02|GRMZM2G142097_P02|GRMZM2G033098_P01|GRMZM2G013478_P01|GRMZM5G852968_P03|GRMZM2G162200_P01|GRMZM2G072744_P01|GRMZM2G044074_P01|GRMZM2G068479_P01|GRMZM2G456086_P01|GRMZM2G051630_P01|GRMZM2G082998_P01|GRMZM2G024607_P01|GRMZM2G460406_P01|GRMZM2G017077_P01|GRMZM2G481103_P03|GRMZM2G129155_P01|GRMZM2G104310_P03|GRMZM2G031169_P01|GRMZM2G057091_P01|GRM…
8152	7.44e-76	1.18e-73	metabolic process	GRMZM2G099191_P01|GRMZM2G010353_P01|GRMZM5G848768_P02|GRMZM2G027982_P01|GRMZM2G124377_P01|GRMZM2G072054_P01|GRMZM2G122787_P03|GRMZM2G086869_P03|GRMZM2G122787_P02|GRMZM5G852968_P03|GRMZM2G086869_P02|GRMZM2G169516_P01|GRMZM2G099729_P01|GRMZM2G110220_P01|GRMZM2G118800_P01|GRMZM2G136712_P01|GRMZM2G062585_P01|GRMZM2G163849_P03|GRMZM2G028552_P01|GRMZM2G163849_P02|GRMZM2G141273_P02|GRMZM2G339994_P01|GRM…
5773	6.01e-70	8.96e-68	vacuole	GRMZM2G051806_P01|GRMZM2G030284_P01|GRMZM2G128995_P01|GRMZM2G040030_P01|GRMZM5G848768_P02|GRMZM2G115775_P01|GRMZM2G314647_P01|GRMZM2G013728_P01|GRMZM2G005346_P01|GRMZM2G162413_P02|GRMZM2G052088_P01|GRMZM2G072744_P01|GRMZM2G006377_P01|GRMZM2G043819_P02|GRMZM2G158479_P02|GRMZM2G157026_P01|GRMZM2G129246_P01|GRMZM2G024882_P01|GRMZM2G060357_P01|GRMZM2G118800_P01|GRMZM2G460406_P01|AC216067.3_FGP002|GRM…
5829	3.13e-68	4.39e-66	cytosol	GRMZM2G039455_P01|GRMZM2G073045_P01|GRMZM2G379758_P01|GRMZM2G012631_P01|GRMZM2G166597_P01|GRMZM2G178227_P01|GRMZM2G094712_P01|GRMZM2G157026_P01|GRMZM2G009703_P01|GRMZM2G097190_P01|GRMZM2G048740_P01|GRMZM2G121790_P01|AC203173.3_FGP004|GRMZM2G095806_P01|GRMZM2G129155_P01|GRMZM2G032315_P01|GRMZM2G052336_P01|GRMZM2G097878_P01|GRMZM2G131907_P01|GRMZM2G059314_P01|GRMZM2G010823_P01|GRMZM2G069203_P01|GRM…
22626	1.09e-66	1.44e-64	cytosolic ribosome	GRMZM2G050925_P01|GRMZM2G099657_P01|GRMZM2G165176_P01|GRMZM2G140609_P01|GRMZM2G030731_P01|GRMZM2G094074_P01|GRMZM2G053652_P01|GRMZM2G044137_P01|GRMZM2G129246_P01|GRMZM2G115948_P01|GRMZM2G093574_P01|AC210013.4_FGP019|GRMZM2G043279_P01|GRMZM2G032315_P01|GRMZM2G019926_P03|GRMZM2G158034_P01|GRMZM2G007695_P01|GRMZM2G366077_P01|AC215201.3_FGP005|GRMZM2G026216_P01|GRMZM2G038032_P01|GRMZM2G702426_P01|GRM…
17111	3.75e-66	4.7e-64	nucleoside-triphosphatase activity	GRMZM2G149994_P04|GRMZM2G119345_P01|GRMZM2G014282_P01|GRMZM2G075336_P02|GRMZM2G421857_P01|GRMZM2G181359_P01|GRMZM2G440916_P01|GRMZM2G315264_P01|GRMZM2G421857_P02|GRMZM2G320325_P03|GRMZM2G058954_P01|GRMZM2G315375_P01|GRMZM2G320325_P01|GRMZM2G171604_P01|GRMZM2G175593_P01|GRMZM2G457381_P01|GRMZM2G113056_P02|GRMZM2G018947_P01|GRMZM2G113056_P01|GRMZM2G068479_P01|GRMZM2G363408_P01|GRMZM2G449909_P03|GRM…
9651	4.4e-59	5.24e-57	response to salt stress	GRMZM2G099657_P01|GRMZM2G079123_P01|GRMZM2G059991_P01|GRMZM2G012631_P01|GRMZM2G079817_P01|GRMZM2G423456_P02|GRMZM2G155593_P01|GRMZM2G118800_P01|AC210013.4_FGP014|GRMZM2G062210_P01|GRMZM2G124455_P01|GRMZM2G400470_P03|GRMZM2G139797_P03|GRMZM2G087787_P01|GRMZM2G151549_P01|GRMZM2G010823_P01|GRMZM2G178892_P01|GRMZM2G023242_P04|GRMZM2G135893_P01|GRMZM2G123966_P01|GRMZM2G415359_P02|GRMZM2G130018_P01|GRM…
5515	2.23e-57	2.54e-55	protein binding	GRMZM2G041697_P01|GRMZM2G126010_P02|GRMZM2G003663_P01|GRMZM2G009871_P03|GRMZM2G126795_P02|GRMZM2G070542_P02|GRMZM2G061023_P02|GRMZM2G074790_P01|GRMZM2G449355_P02|GRMZM2G111138_P01|GRMZM2G072569_P01|GRMZM2G009871_P04|GRMZM2G165007_P03|GRMZM2G038152_P02|GRMZM2G038152_P03|GRMZM2G059282_P01|GRMZM2G051327_P01|GRMZM2G004161_P01|GRMZM2G368206_P01|GRMZM2G375172_P01|GRMZM2G383623_P01|GRMZM2G110626_P01|GRM…
3735	1.02e-56	1.11e-54	structural constituent of ribosome	GRMZM2G150058_P01|GRMZM2G099657_P01|GRMZM2G104179_P01|GRMZM5G803503_P01|GRMZM2G116135_P02|GRMZM2G142097_P02|GRMZM2G058923_P01|GRMZM2G140609_P01|GRMZM2G064356_P01|GRMZM2G030731_P01|GRMZM5G804776_P01|GRMZM2G053652_P01|GRMZM2G094074_P01|GRMZM2G047727_P01|GRMZM2G044137_P01|GRMZM2G093574_P02|GRMZM2G093574_P01|AC210013.4_FGP019|GRMZM2G088060_P03|GRMZM2G043279_P01|GRMZM2G378121_P01|GRMZM2G435338_P01|GRM…
5840	3.24e-56	3.36e-54	ribosome	GRMZM2G150058_P01|GRMZM2G099657_P01|GRMZM2G104179_P01|GRMZM5G803503_P01|GRMZM2G116135_P02|GRMZM2G142097_P02|GRMZM2G140609_P01|GRMZM2G064356_P01|GRMZM2G030731_P01|GRMZM5G804776_P01|GRMZM2G053652_P01|GRMZM2G094074_P01|GRMZM2G047727_P01|GRMZM2G044137_P01|GRMZM2G093574_P02|GRMZM2G093574_P01|AC210013.4_FGP019|GRMZM2G088060_P03|GRMZM2G043279_P01|GRMZM2G378121_P01|GRMZM2G435338_P01|GRMZM2G032315_P01|GRM…
55114	1.93e-55	1.92e-53	oxidation-reduction process	GRMZM2G060163_P01|GRMZM2G166145_P01|GRMZM2G056975_P01|GRMZM2G120857_P01|GRMZM2G157263_P01|GRMZM2G118800_P01|GRMZM2G136712_P01|GRMZM2G058095_P01|GRMZM2G163849_P03|GRMZM2G163849_P02|GRMZM2G460406_P01|GRMZM2G156227_P01|GRMZM2G339994_P01|GRMZM2G038964_P02|GRMZM2G172322_P01|GRMZM2G059314_P01|GRMZM2G042034_P03|GRMZM2G107557_P03|GRMZM2G126002_P01|GRMZM2G076885_P01|GRMZM2G158629_P02|GRMZM2G175728_P01|GRM…
16491	8.44e-52	8.05e-50	oxidoreductase activity	GRMZM2G060163_P01|GRMZM2G166145_P01|GRMZM2G157263_P01|GRMZM2G136712_P01|GRMZM2G118800_P01|GRMZM2G163849_P03|GRMZM2G163849_P02|GRMZM2G339994_P01|GRMZM2G038964_P02|GRMZM2G172322_P01|GRMZM2G059314_P01|GRMZM2G126002_P01|GRMZM2G158629_P02|GRMZM2G171664_P01|GRMZM2G320307_P02|GRMZM2G042136_P01|GRMZM2G079381_P01|GRMZM2G057910_P01|GRMZM2G117369_P03|GRMZM2G415359_P02|GRMZM2G129761_P01|GRMZM2G009940_P01|GRM…
4386	2.56e-46	2.35e-44	helicase activity	GRMZM2G420865_P01|GRMZM2G106732_P01|GRMZM2G076484_P01|GRMZM2G168096_P01|GRMZM2G449355_P02|GRMZM2G047949_P01|GRMZM2G121776_P01|GRMZM2G316191_P01|GRMZM2G018947_P01|GRMZM2G040995_P02|GRMZM2G068479_P01|GRMZM2G024882_P01|GRMZM2G083580_P02|GRMZM2G026991_P01|GRMZM2G143246_P01|GRMZM2G163849_P03|GRMZM2G163849_P02|GRMZM2G315176_P01|GRMZM2G362850_P01|GRMZM2G091652_P01|GRMZM2G001160_P01|GRMZM2G100043_P01|GRM…
5783	4.45e-45	3.93e-43	endoplasmic reticulum	GRMZM2G163877_P02|GRMZM2G162968_P01|GRMZM2G098076_P01|GRMZM2G054470_P01|GRMZM2G168330_P01|GRMZM2G102601_P01|GRMZM2G066362_P01|GRMZM2G084149_P01|AC210173.4_FGP005|GRMZM2G079236_P01|GRMZM2G079817_P01|GRMZM2G010468_P01|GRMZM2G180922_P01|GRMZM2G155543_P02|GRMZM2G157263_P01|GRMZM2G014788_P01|GRMZM2G120596_P02|GRMZM2G460012_P01|GRMZM2G129860_P01|GRMZM2G108115_P01|GRMZM2G118800_P01|GRMZM2G067601_P01|GRM…
3723	2.02e-44	1.72e-42	RNA binding	GRMZM5G803503_P01|GRMZM2G349996_P01|GRMZM2G377761_P01|GRMZM2G082974_P01|GRMZM2G076597_P02|GRMZM2G147335_P03|GRMZM2G101383_P01|AC198353.5_FGP004|GRMZM2G358416_P01|GRMZM2G048274_P01|GRMZM2G095806_P01|AC210013.4_FGP019|GRMZM2G095782_P04|GRMZM2G042599_P03|GRMZM2G160149_P01|GRMZM2G345039_P02|GRMZM2G116133_P06|GRMZM2G068024_P01|GRMZM2G020928_P01|GRMZM2G026869_P03|GRMZM2G449779_P01|GRMZM2G070649_P01|GRM…
9535	9.32e-43	7.66e-41	chloroplast thylakoid membrane	GRMZM2G038519_P01|GRMZM2G087570_P01|GRMZM2G122715_P02|GRMZM2G012397_P01|GRMZM2G371944_P01|GRMZM2G017045_P01|GRMZM5G875287_P01|GRMZM2G033098_P01|GRMZM2G077333_P01|GRMZM2G032253_P01|GRMZM2G536644_P01|GRMZM2G314647_P01|GRMZM2G025882_P01|GRMZM2G315264_P01|GRMZM2G076544_P01|GRMZM2G407996_P01|GRMZM2G162200_P01|GRMZM2G102838_P01|GRMZM2G456086_P01|GRMZM2G087598_P01|GRMZM2G170008_P01|GRMZM2G032419_P01|GRM…
5488	5.26e-39	4.18e-37	binding	GRMZM2G083689_P01|GRMZM2G425965_P01|GRMZM2G168629_P01|GRMZM2G012416_P01|GRMZM2G111138_P01|GRMZM2G149211_P01|GRMZM2G026309_P01|GRMZM2G553687_P01|GRMZM2G049342_P01|GRMZM2G004422_P01|GRMZM2G407287_P01|GRMZM2G134027_P01|GRMZM2G095124_P01|GRMZM2G100120_P01|GRMZM2G125034_P01|GRMZM2G136016_P01|GRMZM2G051630_P01|GRMZM2G174803_P01|GRMZM2G084767_P01|GRMZM2G045331_P05|GRMZM2G080842_P01|GRMZM2G180971_P03|GRM…
5618	7.5e-39	5.77e-37	cell wall	GRMZM2G050925_P01|GRMZM2G012631_P01|GRMZM2G168629_P01|GRMZM2G313678_P01|GRMZM2G091155_P02|GRMZM2G072054_P01|GRMZM2G053652_P01|GRMZM2G162200_P01|GRMZM2G171604_P01|GRMZM2G094712_P01|GRMZM2G051630_P01|GRMZM2G022269_P01|AC210013.4_FGP019|GRMZM2G553314_P01|GRMZM2G012224_P01|GRMZM2G037698_P01|GRMZM2G042047_P01|GRMZM2G125436_P01|AC188838.3_FGP005|GRMZM2G158034_P01|GRMZM2G058276_P01|GRMZM2G007695_P01|GRM…
9793	1.29e-37	9.58e-36	embryo development ending in seed dormancy	GRMZM2G039455_P01|GRMZM2G059991_P01|GRMZM2G130064_P01|GRMZM2G001296_P01|GRMZM2G110822_P01|GRMZM2G314647_P01|GRMZM2G117935_P01|GRMZM2G011631_P01|GRMZM2G121776_P01|GRMZM2G128092_P01|GRMZM2G061745_P01|GRMZM2G333916_P01|GRMZM2G132504_P04|GRMZM2G062210_P01|GRMZM2G124455_P01|GRMZM2G134396_P03|GRMZM2G060924_P02|GRMZM2G156713_P01|GRMZM2G006474_P01|GRMZM2G076128_P01|GRMZM2G083546_P01|GRMZM2G368908_P01|GRM…
6457	2.37e-37	1.71e-35	protein folding	GRMZM2G115757_P01|GRMZM2G122767_P01|GRMZM2G137495_P01|GRMZM2G087570_P01|GRMZM2G049390_P02|GRMZM2G009871_P03|GRMZM2G049390_P01|GRMZM2G070542_P02|GRMZM2G074790_P01|GRMZM2G015784_P01|GRMZM2G119316_P02|GRMZM2G012631_P01|GRMZM2G381744_P01|GRMZM2G009683_P02|GRMZM2G399313_P01|GRMZM2G536644_P01|GRMZM2G081910_P01|GRMZM2G399284_P04|GRMZM2G007486_P02|GRMZM2G076544_P01|GRMZM2G009871_P04|GRMZM2G040587_P01|GRM…
6886	3.74e-37	2.62e-35	intracellular protein transport	GRMZM2G153138_P02|GRMZM2G100478_P01|GRMZM2G021378_P01|GRMZM2G101938_P01|GRMZM2G141587_P01|GRMZM2G354604_P01|GRMZM2G052509_P01|GRMZM2G031360_P01|GRMZM2G095124_P01|GRMZM2G051327_P01|GRMZM2G157026_P01|GRMZM2G049055_P01|GRMZM2G040247_P01|GRMZM2G042089_P01|GRMZM2G084767_P01|GRMZM2G019236_P03|GRMZM2G415327_P01|GRMZM2G044527_P01|GRMZM2G015159_P01|GRMZM2G054354_P01|GRMZM2G478621_P01|GRMZM2G145175_P02|GRM…
9579	3.23e-36	2.2e-34	thylakoid	GRMZM2G087570_P01|GRMZM2G038519_P01|GRMZM2G122715_P02|GRMZM2G012397_P01|GRMZM2G371944_P01|GRMZM2G077333_P01|GRMZM2G033098_P01|GRMZM2G043212_P01|GRMZM2G025882_P01|GRMZM2G013478_P01|GRMZM2G076544_P01|GRMZM5G852968_P03|GRMZM2G162200_P01|GRMZM2G102838_P01|GRMZM2G456086_P01|GRMZM2G087598_P01|GRMZM2G170008_P01|GRMZM2G049811_P01|GRMZM2G156227_P01|GRMZM2G000256_P01|GRMZM2G149428_P01|GRMZM2G118646_P01|GRM…
3676	3.86e-36	2.56e-34	nucleic acid binding	GRMZM2G420865_P01|GRMZM2G015925_P01|GRMZM2G083745_P01|GRMZM2G097605_P01|GRMZM2G449355_P02|GRMZM2G076597_P02|GRMZM2G082271_P01|GRMZM2G057571_P01|GRMZM2G083580_P02|GRMZM2G470438_P02|GRMZM2G163849_P03|GRMZM2G163849_P02|GRMZM2G307906_P01|GRMZM2G138407_P01|GRMZM2G114707_P01|GRMZM2G087787_P01|GRMZM2G132465_P01|GRMZM2G106881_P01|GRMZM2G139643_P05|GRMZM2G113267_P01|GRMZM2G175676_P03|GRMZM2G175676_P04|GRM…
42742	7.64e-36	4.92e-34	defense response to bacterium	GRMZM2G059991_P01|GRMZM2G102601_P01|GRMZM2G174671_P01|GRMZM2G466833_P01|GRMZM2G002100_P01|GRMZM2G082974_P01|GRMZM2G419085_P01|GRMZM2G162200_P01|GRMZM2G423456_P02|GRMZM2G113696_P01|GRMZM2G456086_P01|GRMZM2G128466_P02|GRMZM2G067601_P01|GRMZM2G115948_P01|GRMZM2G037698_P01|GRMZM2G022837_P01|GRMZM2G124455_P01|GRMZM2G400470_P03|GRMZM2G177461_P01|GRMZM2G155242_P01|GRMZM2G033570_P01|GRMZM2G144367_P01|GRM…
8270	4.98e-35	3.12e-33	zinc ion binding	GRMZM2G312839_P01|GRMZM2G053322_P01|GRMZM2G098442_P01|GRMZM2G126795_P02|GRMZM2G449355_P02|GRMZM2G313678_P01|GRMZM2G069106_P01|GRMZM2G167560_P01|GRMZM2G120857_P01|GRMZM2G110220_P01|GRMZM2G057571_P01|GRMZM2G139760_P01|GRMZM2G004161_P01|GRMZM2G368206_P01|GRMZM2G470438_P02|GRMZM2G022269_P01|GRMZM2G400109_P01|GRMZM2G307906_P01|GRMZM2G030097_P01|GRMZM2G118385_P01|GRMZM2G112336_P01|GRMZM2G138407_P01|GRM…
16787	8.81e-35	5.38e-33	hydrolase activity	GRMZM2G099191_P01|GRMZM2G044762_P01|GRMZM2G181359_P01|GRMZM2G135586_P01|GRMZM2G151992_P01|GRMZM2G086869_P03|GRMZM2G086869_P02|GRMZM2G137528_P01|GRMZM2G036765_P01|GRMZM2G171604_P01|GRMZM2G461145_P01|GRMZM2G027166_P03|GRMZM2G145029_P01|GRMZM2G020295_P02|GRMZM2G026991_P01|GRMZM2G062585_P01|GRMZM2G106056_P02|GRMZM2G420926_P01|GRMZM2G004582_P07|GRMZM2G406074_P01|GRMZM2G425986_P02|GRMZM2G135970_P01|GRM…
16021	1.96e-33	1.17e-31	integral to membrane	GRMZM2G099191_P01|GRMZM2G070605_P01|GRMZM2G141636_P01|GRMZM2G066362_P01|GRMZM2G048117_P01|GRMZM2G013728_P01|GRMZM2G137707_P01|GRMZM2G041175_P01|GRMZM2G158328_P01|GRMZM2G093090_P01|GRMZM2G060357_P01|GRMZM2G114911_P02|GRMZM2G058095_P01|GRMZM2G078941_P01|GRMZM2G093276_P01|GRMZM2G400109_P01|GRMZM2G165351_P02|GRMZM2G019621_P01|GRMZM2G049422_P01|GRMZM2G352132_P01|GRMZM2G375807_P01|GRMZM2G171031_P01|GRM…
6281	2.93e-33	1.7e-31	DNA repair	GRMZM2G044762_P01|GRMZM2G106732_P01|GRMZM2G096920_P01|GRMZM2G097605_P01|GRMZM2G048846_P01|GRMZM2G139329_P01|GRMZM2G051790_P03|GRMZM2G113228_P01|GRMZM2G027209_P01|GRMZM2G323008_P01|GRMZM2G121543_P02|GRMZM2G058954_P01|GRMZM2G158328_P01|GRMZM2G096802_P01|GRMZM2G126956_P01|GRMZM2G078204_P01|GRMZM2G084762_P01|GRMZM2G470438_P02|GRMZM2G425986_P02|GRMZM2G040627_P01|GRMZM2G170291_P04|GRMZM2G114707_P01|GRM…
3677	1.52e-31	8.62e-30	DNA binding	GRMZM2G035985_P01|GRMZM2G079089_P01|GRMZM2G061023_P02|GRMZM2G001048_P01|GRMZM2G449355_P02|GRMZM2G097605_P01|GRMZM2G166297_P01|GRMZM2G138396_P01|GRMZM2G012654_P01|GRMZM2G383210_P01|GRMZM2G158700_P01|GRMZM2G151826_P01|GRMZM2G322661_P01|GRMZM2G058954_P01|GRMZM2G040924_P01|GRMZM2G021149_P01|GRMZM2G139760_P01|GRMZM2G124421_P01|GRMZM2G456086_P01|GRMZM2G375172_P01|GRMZM2G470438_P02|GRMZM2G008864_P01|GRM…
5777	2.31e-31	1.28e-29	peroxisome	GRMZM2G043501_P01|GRMZM5G848768_P02|GRMZM2G149211_P01|GRMZM2G126517_P01|GRMZM2G109560_P01|GRMZM2G122787_P02|GRMZM2G164141_P01|GRMZM2G055276_P01|GRMZM2G072744_P01|GRMZM2G043819_P02|GRMZM2G094712_P01|GRMZM2G169486_P01|GRMZM2G009888_P01|GRMZM2G074282_P02|GRMZM2G129246_P01|GRMZM2G114739_P01|GRMZM2G014136_P01|GRMZM2G460406_P01|GRMZM2G129155_P01|GRMZM2G023970_P01|GRMZM2G018728_P01|GRMZM2G070305_P01|GRM…
51082	3.35e-29	1.82e-27	unfolded protein binding	GRMZM2G122767_P01|GRMZM2G137495_P01|GRMZM2G049390_P02|GRMZM2G009871_P03|GRMZM2G049390_P01|GRMZM2G070542_P02|GRMZM2G119316_P02|GRMZM2G012631_P01|GRMZM2G381744_P01|GRMZM2G009683_P02|GRMZM2G536644_P01|GRMZM2G081910_P01|GRMZM2G009871_P04|GRMZM2G040587_P01|GRMZM2G364069_P01|GRMZM2G112165_P01|GRMZM2G029583_P02|GRMZM2G140070_P01|GRMZM2G110626_P01|GRMZM2G703555_P01|GRMZM2G043383_P01|GRMZM2G058276_P01|GRM…
8026	3.56e-29	1.88e-27	ATP-dependent helicase activity	GRMZM2G420865_P01|GRMZM2G106732_P01|GRMZM2G076484_P01|GRMZM2G097605_P01|GRMZM2G047949_P01|GRMZM2G121776_P01|GRMZM2G018947_P01|GRMZM2G040995_P02|GRMZM2G024882_P01|GRMZM2G143246_P01|GRMZM2G026991_P01|GRMZM2G083580_P02|GRMZM2G451856_P02|GRMZM2G315176_P01|GRMZM2G362850_P01|GRMZM2G091652_P01|GRMZM2G001160_P01|GRMZM2G100043_P01|GRMZM2G113267_P01|GRMZM2G166718_P02|GRMZM2G030659_P01|GRMZM2G075027_P01|GRM…
5525	5.12e-29	2.66e-27	GTP binding	GRMZM2G313678_P01|GRMZM2G314647_P01|GRMZM2G003157_P01|GRMZM2G049055_P01|GRMZM2G064732_P01|GRMZM2G022269_P01|GRMZM2G152466_P02|GRMZM2G152466_P01|GRMZM2G117900_P01|AC203173.3_FGP004|GRMZM2G015159_P01|GRMZM2G129155_P01|GRMZM2G077662_P02|GRMZM2G040369_P02|GRMZM2G071071_P01|GRMZM2G151193_P02|GRMZM2G060296_P01|GRMZM2G013318_P01|GRMZM2G124732_P01|GRMZM2G113250_P01|GRMZM2G079226_P01|GRMZM2G432480_P01|GRM…
9058	5.35e-29	2.71e-27	biosynthetic process	GRMZM2G170338_P01|GRMZM2G071294_P01|GRMZM2G441347_P01|GRMZM2G180922_P01|GRMZM2G019437_P01|GRMZM2G393334_P01|GRMZM2G009070_P01|GRMZM2G144985_P02|GRMZM2G166767_P01|GRMZM2G094712_P01|GRMZM2G171383_P01|GRMZM2G098667_P01|GRMZM2G092190_P01|GRMZM2G024993_P02|GRMZM2G332976_P01|GRMZM2G155357_P02|GRMZM2G029573_P01|GRMZM2G147268_P01|GRMZM2G323024_P01|GRMZM5G840582_P03|GRMZM2G022837_P01|GRMZM2G174589_P02|GRM…
22625	7.88e-29	3.91e-27	cytosolic large ribosomal subunit	GRMZM2G126928_P01|GRMZM2G144387_P01|GRMZM2G163081_P01|GRMZM2G135654_P01|GRMZM2G063617_P01|GRMZM2G168330_P01|GRMZM2G009894_P01|GRMZM2G046011_P01|GRMZM2G102230_P01|GRMZM2G027728_P01|GRMZM2G090422_P01|GRMZM2G030731_P01|GRMZM2G160351_P01|GRMZM2G074085_P01|GRMZM2G072315_P01|GRMZM2G008748_P02|GRMZM2G100467_P01|GRMZM2G322413_P02|GRMZM2G077851_P01|GRMZM2G180724_P01|GRMZM2G044137_P01|GRMZM2G385287_P01|GRM…
9408	3.49e-28	1.7e-26	response to heat	GRMZM2G121452_P01|GRMZM2G147671_P01|GRMZM2G073077_P02|GRMZM2G162968_P01|GRMZM2G102601_P01|GRMZM2G097605_P01|GRMZM2G415007_P01|GRMZM2G012631_P01|GRMZM2G053898_P02|GRMZM2G057186_P01|GRMZM2G536644_P01|GRMZM2G068665_P01|GRMZM2G360681_P01|GRMZM2G063676_P01|GRMZM2G060561_P02|GRMZM2G071630_P01|GRMZM2G069651_P01|GRMZM2G119482_P01|GRMZM2G416120_P01|GRMZM2G112165_P01|GRMZM2G082390_P01|GRMZM2G119300_P01|GRM…
5507	3.9e-28	1.86e-26	copper ion binding	GRMZM2G059991_P01|GRMZM2G466833_P01|GRMZM2G450825_P01|GRMZM2G051004_P01|GRMZM2G072054_P01|GRMZM2G025078_P01|GRMZM2G427097_P01|GRMZM2G448446_P02|GRMZM2G134582_P01|GRMZM2G041275_P01|GRMZM2G061830_P02|GRMZM2G094712_P01|GRMZM2G113408_P01|GRMZM2G160925_P01|GRMZM2G059981_P01|GRMZM2G015132_P01|GRMZM2G104632_P01|AC203173.3_FGP004|GRMZM2G066460_P01|GRMZM2G030312_P01|GRMZM2G032628_P01|GRMZM2G124455_P01|GRM…
9409	1.31e-27	6.1e-26	response to cold	GRMZM2G312738_P01|GRMZM2G092174_P01|GRMZM2G368902_P01|GRMZM2G466833_P01|GRMZM2G166297_P01|GRMZM2G181227_P01|GRMZM2G002100_P01|GRMZM2G008623_P01|GRMZM2G162200_P01|GRMZM2G021742_P01|GRMZM2G423456_P02|GRMZM2G170008_P01|GRMZM2G049902_P01|AC203173.3_FGP004|GRMZM2G066460_P01|GRMZM2G171365_P01|GRMZM2G166855_P01|GRMZM2G400470_P03|GRMZM2G139797_P03|GRMZM2G308687_P01|GRMZM2G129357_P01|GRMZM2G152757_P01|GRM…
16887	6.06e-27	2.78e-25	ATPase activity	GRMZM2G149994_P04|GRMZM2G162968_P01|GRMZM2G119345_P01|GRMZM2G014282_P01|GRMZM2G075336_P02|GRMZM2G315264_P01|GRMZM2G109560_P01|GRMZM2G320325_P03|GRMZM2G315375_P01|GRMZM2G320325_P01|GRMZM2G036765_P01|GRMZM2G119894_P03|GRMZM2G113056_P02|GRMZM2G113056_P01|GRMZM2G105570_P01|GRMZM2G327032_P01|GRMZM2G436981_P01|GRMZM2G084181_P01|GRMZM2G131309_P01|GRMZM2G006894_P02|GRMZM2G131026_P01|GRMZM2G116634_P01|GRM…
502	7.54e-27	3.39e-25	proteasome complex	GRMZM2G121452_P01|GRMZM2G073077_P02|AC206968.3_FGP003|GRMZM2G181359_P01|GRMZM2G117544_P01|GRMZM2G008623_P01|GRMZM2G056870_P01|GRMZM2G171604_P01|GRMZM2G061745_P01|GRMZM2G156145_P01|GRMZM2G040164_P01|GRMZM2G029583_P02|GRMZM2G005080_P01|GRMZM2G155384_P02|GRMZM2G115948_P01|GRMZM2G111566_P01|GRMZM2G013750_P02|GRMZM2G119761_P01|GRMZM2G180578_P01|GRMZM2G042604_P01|GRMZM2G016511_P01|GRMZM2G074037_P01|GRM…
3924	1.8e-26	7.96e-25	GTPase activity	GRMZM2G305254_P05|GRMZM2G313678_P01|GRMZM2G101938_P01|GRMZM2G354604_P01|GRMZM2G314647_P01|GRMZM2G003157_P01|GRMZM2G407996_P01|GRMZM2G157462_P01|GRMZM2G052509_P01|GRMZM2G153292_P02|GRMZM2G049055_P01|GRMZM2G012958_P01|GRMZM2G415327_P01|GRMZM2G064732_P01|GRMZM2G022269_P01|GRMZM2G152466_P01|AC203173.3_FGP004|GRMZM2G117900_P01|GRMZM2G015159_P01|GRMZM2G056393_P01|GRMZM2G129155_P01|GRMZM2G085970_P01|GRM…
9733	5.79e-26	2.51e-24	response to auxin stimulus	GRMZM2G121452_P01|GRMZM2G039455_P01|GRMZM2G147671_P01|GRMZM2G073077_P02|GRMZM2G174170_P02|GRMZM2G079123_P01|GRMZM2G160005_P01|GRMZM2G102601_P01|GRMZM2G168629_P01|GRMZM2G147243_P02|GRMZM2G181227_P01|GRMZM2G057150_P01|GRMZM2G702026_P01|AC149829.2_FGP003|GRMZM2G103559_P01|GRMZM2G174621_P01|GRMZM2G392710_P01|GRMZM2G059225_P02|GRMZM2G004161_P01|GRMZM2G095904_P01|AC213857.4_FGP003|GRMZM2G121790_P01|GRM…
16192	1.91e-24	8.15e-23	vesicle-mediated transport	GRMZM2G014872_P01|GRMZM2G115775_P04|GRMZM2G100478_P01|GRMZM2G115775_P01|GRMZM2G021378_P01|GRMZM2G141587_P01|GRMZM2G031360_P01|GRMZM2G095124_P01|GRMZM2G051327_P01|GRMZM2G120596_P02|GRMZM2G042089_P01|GRMZM2G040247_P01|GRMZM2G044527_P01|GRMZM2G478621_P01|GRMZM2G083518_P01|GRMZM2G012942_P01|GRMZM2G030144_P01|GRMZM2G008638_P01|GRMZM2G137236_P01|GRMZM2G057576_P01|GRMZM2G036034_P01|GRMZM2G149406_P01|GRM…
7165	3.84e-24	1.61e-22	signal transduction	GRMZM2G057935_P01|GRMZM2G092174_P01|GRMZM2G181028_P01|GRMZM2G102601_P01|GRMZM2G032351_P01|GRMZM2G101938_P01|GRMZM2G179411_P01|GRMZM2G354604_P01|GRMZM2G052509_P01|GRMZM2G423456_P02|GRMZM2G013236_P03|GRMZM2G415327_P01|GRMZM2G030384_P01|GRMZM2G015159_P01|GRMZM2G176519_P01|GRMZM2G135410_P01|GRMZM2G335738_P01|GRMZM2G114354_P01|GRMZM2G089010_P02|GRMZM2G157034_P01|GRMZM2G106363_P01|GRMZM2G150608_P01|GRM…
48046	6.95e-24	2.84e-22	apoplast	GRMZM2G466833_P01|GRMZM2G428518_P01|GRMZM2G133919_P01|GRMZM2G012631_P01|GRMZM2G128876_P03|GRMZM2G354604_P01|GRMZM5G852968_P03|GRMZM2G407996_P01|GRMZM2G008623_P01|GRMZM2G011631_P01|GRMZM2G162200_P01|GRMZM2G072744_P01|GRMZM2G112165_P01|GRMZM2G074282_P02|GRMZM2G098828_P01|GRMZM2G129246_P01|GRMZM2G170008_P01|GRMZM2G036609_P01|GRMZM2G111566_P01|GRMZM2G104310_P03|GRMZM2G308687_P01|GRMZM2G046284_P01|GRM…
15031	7.03e-24	2.84e-22	protein transport	GRMZM2G443121_P01|GRMZM2G046676_P01|GRMZM2G051262_P01|GRMZM2G101938_P01|GRMZM2G354604_P01|GRMZM2G117935_P01|GRMZM2G052509_P01|GRMZM2G095124_P01|GRMZM2G049055_P01|GRMZM2G047431_P01|AC195874.2_FGP002|GRMZM2G012958_P01|GRMZM2G127393_P01|GRMZM2G415327_P01|GRMZM2G073498_P01|GRMZM2G015159_P01|GRMZM2G030144_P01|GRMZM2G335738_P01|GRMZM2G137236_P01|GRMZM2G167463_P01|GRMZM2G041181_P01|GRMZM2G084440_P01|GRM…
6810	3.81e-23	1.52e-21	transport	GRMZM2G070605_P01|GRMZM2G014282_P01|GRMZM2G450825_P01|GRMZM2G149211_P01|GRMZM2G324375_P01|GRMZM5G805732_P01|GRMZM2G129071_P01|GRMZM2G320325_P03|GRMZM2G315375_P01|GRMZM2G069198_P01|GRMZM2G320325_P01|GRMZM2G005293_P02|GRMZM2G344924_P01|GRMZM2G042089_P01|GRMZM2G093090_P01|GRMZM2G136016_P01|GRMZM2G051630_P01|GRMZM2G138053_P01|GRMZM2G080842_P01|GRMZM2G180971_P03|AC202439.3_FGP006|GRMZM2G134182_P01|GRM…
6260	1.22e-22	4.79e-21	DNA replication	GRMZM2G480171_P01|GRMZM2G103740_P01|GRMZM2G106732_P01|GRMZM2G060163_P01|GRMZM2G304362_P01|GRMZM2G011631_P01|GRMZM2G043453_P01|GRMZM2G071304_P01|GRMZM2G457381_P01|GRMZM2G075978_P01|GRMZM2G154267_P01|GRMZM2G323679_P01|GRMZM2G450055_P01|GRMZM2G149802_P01|GRMZM2G065205_P01|GRMZM2G327032_P01|GRMZM2G126292_P01|GRMZM2G070305_P01|GRMZM2G125193_P01|GRMZM2G081639_P01|GRMZM2G021069_P01|GRMZM2G117238_P01|GRM…
50897	3.02e-22	1.16e-20	cobalt ion binding	GRMZM2G027627_P01|GRMZM2G088212_P01|GRMZM2G174671_P01|GRMZM2G313678_P01|GRMZM2G702490_P02|GRMZM2G427097_P01|GRMZM2G181542_P01|GRMZM2G142863_P01|GRMZM2G361693_P01|GRMZM2G041275_P01|GRMZM2G010596_P01|GRMZM2G113408_P01|GRMZM2G474883_P01|GRMZM2G022269_P01|GRMZM2G442129_P01|GRMZM2G151440_P01|GRMZM2G156068_P01|GRMZM2G021331_P01|GRMZM2G079888_P01|GRMZM2G019926_P03|GRMZM2G406672_P01|GRMZM2G054537_P01|GRM…
9737	3.85e-22	1.46e-20	response to abscisic acid stimulus	GRMZM2G147671_P01|GRMZM2G083689_P01|GRMZM2G040030_P01|GRMZM2G174170_P02|GRMZM2G102601_P01|GRMZM2G166297_P01|GRMZM2G021378_P01|GRMZM2G002100_P01|GRMZM2G123807_P01|GRMZM2G173192_P01|GRMZM2G301246_P02|GRMZM2G157026_P01|GRMZM2G457381_P01|GRMZM2G063931_P01|GRMZM2G118800_P01|AC210013.4_FGP014|GRMZM2G424582_P01|GRMZM2G044527_P01|GRMZM2G134396_P03|GRMZM2G139797_P03|GRMZM2G158562_P01|GRMZM2G046284_P01|GRM…
9555	2.07e-21	7.73e-20	pollen development	GRMZM2G014069_P01|GRMZM2G147671_P01|GRMZM2G052389_P01|GRMZM2G176612_P02|GRMZM2G058584_P01|GRMZM2G051004_P01|GRMZM2G010468_P01|GRMZM2G137788_P01|GRMZM2G022258_P02|GRMZM2G133121_P01|GRMZM2G004161_P01|GRMZM2G391042_P01|GRMZM2G152888_P01|GRMZM2G104632_P01|GRMZM2G009627_P01|GRMZM2G043799_P01|GRMZM2G000622_P01|GRMZM2G032936_P01|GRMZM2G133952_P01|GRMZM2G052336_P01|GRMZM2G032003_P01|GRMZM2G115013_P01|GRM…
51287	4.17e-21	1.53e-19	NAD binding	GRMZM2G097040_P01|GRMZM2G043602_P02|GRMZM2G058584_P02|GRMZM2G058584_P01|GRMZM2G051004_P01|GRMZM2G090747_P01|GRMZM2G071630_P01|GRMZM2G120857_P01|GRMZM2G119482_P01|GRMZM2G432128_P01|GRMZM2G074282_P02|GRMZM2G170602_P01|GRMZM2G040209_P01|GRMZM2G085747_P01|GRMZM2G073814_P02|GRMZM2G049811_P01|GRMZM2G038848_P02|GRMZM2G104613_P01|GRMZM2G104632_P01|GRMZM2G033515_P01|GRMZM2G025366_P01|GRMZM2G063258_P02|GRM…
9536	6.02e-21	2.18e-19	plastid	GRMZM2G432801_P01|GRMZM2G051806_P01|GRMZM2G130064_P01|GRMZM5G853305_P01|GRMZM2G172795_P01|GRMZM2G026656_P01|GRMZM2G005209_P01|GRMZM2G094712_P01|GRMZM2G132185_P01|GRMZM2G145029_P01|GRMZM2G049902_P01|GRMZM2G004590_P01|GRMZM2G090487_P01|GRMZM2G022837_P01|GRMZM2G152599_P01|GRMZM2G339563_P01|GRMZM2G156713_P01|GRMZM2G150616_P01|GRMZM2G074742_P01|GRMZM2G027059_P01|GRMZM2G110289_P01|GRMZM2G040736_P01|GRM…
9414	1.05e-20	3.74e-19	response to water deprivation	GRMZM2G163877_P02|GRMZM2G017045_P01|GRMZM2G012631_P01|GRMZM2G166297_P01|GRMZM2G158252_P01|GRMZM2G154628_P01|GRMZM2G310569_P01|GRMZM2G069651_P01|GRMZM2G074158_P01|GRMZM2G399073_P02|GRMZM2G112165_P01|GRMZM2G423456_P02|GRMZM2G013236_P03|GRMZM2G066867_P01|GRMZM2G332976_P01|GRMZM2G118800_P01|GRMZM2G002765_P02|GRMZM5G833140_P01|GRMZM2G138268_P01|GRMZM2G400470_P03|GRMZM2G097289_P02|GRMZM2G158562_P01|GRM…
6468	1.21e-20	4.25e-19	protein phosphorylation	GRMZM2G145556_P01|GRMZM2G054470_P01|GRMZM2G107645_P01|GRMZM2G130927_P02|GRMZM2G032351_P01|GRMZM2G169080_P01|GRMZM2G026065_P01|GRMZM2G072569_P01|GRMZM2G061602_P01|GRMZM2G040511_P01|GRMZM2G167276_P01|GRMZM2G141473_P01|GRMZM2G009703_P01|GRMZM2G172900_P01|GRMZM2G091632_P02|GRMZM2G456086_P01|GRMZM2G155593_P01|GRMZM2G009843_P01|GRMZM2G023204_P01|GRMZM2G340224_P02|AC210013.4_FGP014|GRMZM2G121790_P01|GRM…
4674	1.23e-20	4.26e-19	protein serine/threonine kinase activity	GRMZM2G145556_P01|GRMZM2G107645_P01|GRMZM2G168629_P01|GRMZM2G130927_P02|GRMZM2G032351_P01|GRMZM2G169080_P01|GRMZM2G026065_P01|GRMZM2G072569_P01|GRMZM2G061602_P01|GRMZM2G040511_P01|GRMZM2G167276_P01|GRMZM2G009703_P01|GRMZM2G172900_P01|GRMZM2G091632_P02|GRMZM2G155593_P01|GRMZM2G009843_P01|GRMZM2G023204_P01|GRMZM2G340224_P02|AC210013.4_FGP014|GRMZM2G121790_P01|GRMZM2G053261_P01|GRMZM2G048455_P01|GRM…
51536	1.56e-20	5.32e-19	iron-sulfur cluster binding	GRMZM2G481261_P01|GRMZM2G032253_P01|GRMZM2G100872_P01|GRMZM2G064336_P01|GRMZM2G154499_P02|GRMZM2G141473_P01|GRMZM2G145854_P01|GRMZM2G097190_P01|GRMZM5G866223_P01|GRMZM2G467356_P01|GRMZM2G071714_P01|GRMZM2G013607_P04|GRMZM2G359735_P01|GRMZM2G436001_P01|GRMZM2G302259_P02|GRMZM2G302259_P01|GRMZM2G063729_P01|GRMZM2G163996_P01|GRMZM2G109121_P02|GRMZM2G126038_P01|GRMZM2G122337_P01|GRMZM2G002754_P01|GRM…
43565	2e-20	6.72e-19	sequence-specific DNA binding	GRMZM2G099319_P01|GRMZM2G130374_P01|GRMZM2G012654_P01|GRMZM2G151826_P01|GRMZM2G002131_P01|GRMZM2G169149_P01|GRMZM2G152415_P01|GRMZM2G171428_P01|GRMZM2G122897_P01|GRMZM2G159397_P01|GRMZM2G158328_P01|GRMZM2G124421_P01|GRMZM2G092609_P01|GRMZM2G003514_P01|GRMZM2G047448_P01|GRMZM2G152862_P01|GRMZM2G171365_P01|GRMZM2G064466_P02|GRMZM2G042047_P01|GRMZM2G135018_P01|GRMZM5G801990_P01|GRMZM2G115456_P01|GRM…
4672	2.89e-20	9.57e-19	protein kinase activity	GRMZM2G054470_P01|GRMZM2G107645_P01|GRMZM2G130927_P02|GRMZM2G032351_P01|GRMZM2G169080_P01|GRMZM2G026065_P01|GRMZM2G072569_P01|GRMZM2G141473_P01|GRMZM2G167276_P01|GRMZM2G009703_P01|GRMZM2G172900_P01|GRMZM2G091632_P02|GRMZM2G456086_P01|GRMZM2G155593_P01|GRMZM2G009843_P01|GRMZM2G023204_P01|GRMZM2G340224_P02|AC210013.4_FGP014|GRMZM2G121790_P01|GRMZM2G053261_P01|GRMZM2G048455_P01|GRMZM2G053987_P03|GRM…
4812	5.53e-20	1.81e-18	aminoacyl-tRNA ligase activity	GRMZM2G104546_P02|GRMZM2G000481_P01|GRMZM2G052142_P01|GRMZM2G097802_P01|GRMZM2G099628_P01|GRMZM2G099628_P03|GRMZM2G017671_P03|GRMZM2G166713_P01|GRMZM2G117870_P01|GRMZM2G101463_P01|GRMZM2G019121_P01|GRMZM2G386714_P01|GRMZM2G177970_P01|GRMZM2G158228_P01|GRMZM2G046932_P01|GRMZM2G136712_P01|GRMZM2G071333_P01|GRMZM2G134756_P01|GRMZM2G553314_P01|GRMZM2G029055_P01|GRMZM2G090487_P01|GRMZM2G107089_P01|GRM…
9908	1.46e-19	4.69e-18	flower development	GRMZM2G120371_P01|GRMZM2G121452_P01|GRMZM2G147716_P01|GRMZM2G073077_P02|GRMZM2G010353_P01|GRMZM2G012631_P01|GRMZM2G113244_P01|GRMZM2G079013_P01|GRMZM2G159397_P01|GRMZM2G069651_P01|GRMZM2G004320_P01|GRMZM2G361398_P02|GRMZM2G112165_P01|GRMZM2G098828_P01|GRMZM2G145029_P01|GRMZM2G046021_P01|AC212859.3_FGP007|GRMZM2G180190_P01|GRMZM2G339563_P01|GRMZM2G151549_P01|GRMZM2G019267_P01|GRMZM2G034840_P02|GRM…
3743	2.2e-18	6.98e-17	translation initiation factor activity	GRMZM2G379758_P01|GRMZM2G422651_P01|GRMZM2G102779_P01|GRMZM2G349996_P01|GRMZM2G048703_P02|GRMZM2G445905_P01|GRMZM2G048703_P01|GRMZM2G445905_P03|GRMZM2G119691_P01|GRMZM2G113414_P01|GRMZM2G174757_P01|GRMZM2G128189_P01|GRMZM2G030646_P01|GRMZM2G033283_P01|GRMZM2G121123_P01|GRMZM2G002616_P01|GRMZM2G109651_P03|GRMZM2G002828_P01|GRMZM2G083262_P02|GRMZM2G369939_P01|GRMZM2G165917_P01|GRMZM2G079080_P02|GRM…
9507	2.34e-18	7.34e-17	chloroplast	GRMZM2G060726_P01|GRMZM2G180983_P02|GRMZM2G036829_P01|GRMZM2G090675_P01|GRMZM2G051276_P01|GRMZM2G069092_P01|GRMZM2G150791_P01|GRMZM2G030299_P01|GRMZM2G024451_P01|GRMZM2G025882_P01|GRMZM2G040477_P01|GRMZM2G383154_P01|GRMZM2G063188_P02|GRMZM2G102838_P01|GRMZM2G301823_P01|GRMZM2G169405_P01|GRMZM2G047695_P01|GRMZM2G067514_P01|GRMZM2G150190_P01|GRMZM2G110192_P01|GRMZM2G024607_P01|GRMZM2G000256_P01|GRM…
48366	2.92e-18	9.05e-17	leaf development	GRMZM2G121452_P01|GRMZM2G147671_P01|GRMZM2G073077_P02|GRMZM2G172657_P01|GRMZM2G160005_P01|GRMZM2G012631_P01|GRMZM2G359952_P01|GRMZM2G019060_P01|GRMZM2G069651_P01|GRMZM2G112165_P01|GRMZM2G017089_P01|GRMZM2G066867_P01|GRMZM2G048294_P01|GRMZM2G009627_P01|GRMZM2G019200_P01|AC212859.3_FGP007|GRMZM2G085970_P01|GRMZM2G133624_P01|GRMZM2G079080_P02|GRMZM2G019267_P01|GRMZM2G016997_P01|GRMZM2G068294_P01|GRM…
3700	7.43e-18	2.27e-16	sequence-specific DNA binding transcription factor activity	GRMZM2G099319_P01|GRMZM2G130374_P01|GRMZM2G138396_P01|GRMZM2G002131_P01|GRMZM2G169149_P01|GRMZM2G152415_P01|GRMZM2G171428_P01|GRMZM2G122897_P01|GRMZM2G159397_P01|GRMZM2G158328_P01|GRMZM2G132185_P01|GRMZM2G092609_P01|GRMZM2G003514_P01|GRMZM2G047448_P01|GRMZM2G152862_P01|GRMZM2G052515_P01|GRMZM2G143071_P01|GRMZM2G171365_P01|GRMZM2G064466_P02|GRMZM2G135018_P01|GRMZM5G801990_P01|GRMZM2G087787_P01|GRM…
6418	1.15e-17	3.47e-16	tRNA aminoacylation for protein translation	GRMZM2G104546_P02|GRMZM2G000481_P01|GRMZM2G097802_P01|GRMZM2G099628_P01|GRMZM2G099628_P03|GRMZM2G017671_P03|GRMZM2G166713_P01|GRMZM2G117870_P01|GRMZM2G019121_P01|GRMZM2G386714_P01|GRMZM2G177970_P01|GRMZM2G158228_P01|GRMZM2G046932_P01|GRMZM2G136712_P01|GRMZM2G071333_P01|GRMZM2G134756_P01|GRMZM2G553314_P01|GRMZM2G029055_P01|GRMZM2G090487_P01|GRMZM2G107089_P01|GRMZM2G378717_P01|GRMZM2G146589_P02|GRM…
8168	2.48e-17	7.38e-16	methyltransferase activity	GRMZM2G073045_P01|GRMZM2G065210_P01|GRMZM2G122810_P03|GRMZM2G042398_P01|GRMZM2G083745_P01|GRMZM2G442804_P03|GRMZM2G033544_P01|GRMZM2G442804_P02|GRMZM2G096815_P01|GRMZM2G138494_P01|GRMZM2G087769_P01|GRMZM2G016546_P01|GRMZM2G012399_P01|GRMZM2G063517_P01|GRMZM2G099729_P01|GRMZM2G484344_P01|GRMZM2G011456_P02|GRMZM2G168299_P01|GRMZM2G005256_P02|GRMZM2G121840_P01|GRMZM2G090156_P01|GRMZM2G058158_P01|GRM…
287	4.2e-17	1.24e-15	magnesium ion binding	GRMZM2G048371_P01|GRMZM2G048371_P03|GRMZM2G038791_P02|GRMZM2G053898_P02|GRMZM2G038791_P01|GRMZM2G004534_P01|GRMZM2G166597_P01|GRMZM2G061928_P02|GRMZM2G180930_P02|GRMZM2G066290_P01|GRMZM2G083437_P01|GRMZM2G143008_P01|GRMZM2G120857_P01|GRMZM2G143357_P01|GRMZM2G008369_P01|GRMZM2G080746_P02|GRMZM2G700926_P01|GRMZM2G025854_P03|GRMZM2G432128_P01|GRMZM2G082390_P01|GRMZM2G023289_P01|GRMZM2G174870_P01|GRM…
46872	5.42e-17	1.58e-15	metal ion binding	GRMZM2G025992_P05|GRMZM2G099191_P01|GRMZM2G059991_P01|GRMZM2G141636_P01|GRMZM2G174671_P01|GRMZM2G100402_P01|GRMZM2G072054_P01|GRMZM2G700683_P01|GRMZM2G056975_P01|GRMZM2G181542_P01|GRMZM2G141473_P01|GRMZM2G113332_P01|GRMZM2G085086_P01|GRMZM2G114739_P01|GRMZM2G080722_P01|GRMZM2G076006_P02|GRMZM2G181192_P03|GRMZM2G124455_P01|GRMZM2G315931_P01|GRMZM2G118770_P01|GRMZM2G406672_P01|GRMZM2G010152_P01|GRM…
6396	5.78e-17	1.66e-15	RNA processing	GRMZM2G144387_P01|GRMZM2G144387_P03|GRMZM2G083620_P01|GRMZM2G167356_P01|GRMZM2G174785_P01|GRMZM2G178294_P01|GRMZM2G377761_P01|GRMZM2G044997_P01|GRMZM2G005973_P01|GRMZM2G040762_P01|GRMZM2G345039_P04|GRMZM2G172956_P01|GRMZM2G049902_P01|GRMZM2G147623_P02|GRMZM2G431306_P02|GRMZM2G042599_P03|GRMZM2G060160_P01|GRMZM2G345039_P02|GRMZM2G116133_P06|GRMZM2G093950_P01|GRMZM2G065532_P01|GRMZM2G100448_P01|GRM…
6413	5.95e-17	1.69e-15	translational initiation	GRMZM2G379758_P01|GRMZM2G422651_P01|GRMZM2G102779_P01|GRMZM2G349996_P01|GRMZM2G048703_P02|GRMZM2G445905_P01|GRMZM2G048703_P01|GRMZM2G445905_P03|GRMZM2G119691_P01|GRMZM2G113414_P01|GRMZM2G174757_P01|GRMZM2G128189_P01|GRMZM2G033283_P01|GRMZM2G030646_P01|GRMZM2G121123_P01|GRMZM2G002616_P01|GRMZM2G109651_P03|GRMZM2G002828_P01|GRMZM2G369939_P01|GRMZM2G165917_P01|GRMZM2G096389_P02|GRMZM2G028139_P01|GRM…
51301	8.29e-17	2.33e-15	cell division	GRMZM2G063060_P01|GRMZM2G093716_P02|GRMZM2G014276_P01|GRMZM2G084513_P01|GRMZM2G002100_P01|GRMZM2G339151_P01|GRMZM2G107114_P01|GRMZM2G024293_P01|GRMZM2G009070_P01|GRMZM2G048762_P01|GRMZM2G068943_P02|GRMZM2G049288_P01|GRMZM2G128092_P01|GRMZM2G036765_P01|GRMZM2G155123_P02|GRMZM2G127581_P01
7264	1.26e-16	3.5e-15	small GTPase mediated signal transduction	GRMZM2G302233_P01|GRMZM2G443121_P01|GRMZM2G044368_P01|GRMZM2G101938_P01|GRMZM2G013318_P01|GRMZM2G354604_P01|GRMZM2G124732_P01|GRMZM2G125507_P01|GRMZM2G003157_P01|GRMZM2G052509_P01|GRMZM2G079226_P01|GRMZM2G432480_P01|GRMZM2G049055_P01|GRMZM2G018619_P03|GRMZM2G102946_P01|GRMZM2G086636_P01|GRMZM2G102946_P02|GRMZM2G012958_P01|GRMZM2G415327_P01|GRMZM2G147726_P02|GRMZM2G106960_P01|GRMZM2G015159_P01|GRM…
9790	1.49e-16	4.09e-15	embryo development	GRMZM2G010353_P01|GRMZM2G080497_P01|GRMZM2G159250_P01|GRMZM2G093716_P02|GRMZM2G119627_P01|GRMZM2G079013_P01|GRMZM2G307262_P01|GRMZM2G139894_P01|GRMZM2G117935_P01|GRMZM2G024293_P01|GRMZM2G003732_P01|GRMZM2G048762_P01|GRMZM2G135498_P01|GRMZM2G068943_P02|AC215201.3_FGP005|GRMZM2G034840_P02|GRMZM2G127581_P01|GRMZM2G461145_P01|GRMZM2G025214_P02|GRMZM2G115939_P01|GRMZM2G071071_P01
42803	2.3e-16	6.24e-15	protein homodimerization activity	GRMZM2G030312_P01|GRMZM2G082916_P01|GRMZM2G057935_P01|GRMZM2G092174_P01|GRMZM2G181028_P01|GRMZM2G406672_P01|GRMZM2G046885_P01|GRMZM2G129889_P01|GRMZM2G453388_P01|GRMZM5G876146_P01|GRMZM2G142836_P01|GRMZM2G159777_P01|GRMZM2G006474_P01|GRMZM2G031496_P01|GRMZM2G049549_P01|GRMZM2G097190_P01|GRMZM2G172152_P01|GRMZM2G403620_P01|GRMZM2G048294_P01|GRMZM2G120652_P01|GRMZM2G150209_P02
9910	6.45e-16	1.73e-14	negative regulation of flower development	GRMZM2G108716_P01|GRMZM2G010353_P01|GRMZM2G171660_P01|GRMZM2G126552_P01|GRMZM2G428242_P03|GRMZM2G088487_P02|GRMZM2G037378_P01|GRMZM2G046885_P01|GRMZM2G055520_P01|GRMZM2G019879_P01|GRMZM2G074351_P01|GRMZM2G007381_P01|GRMZM2G155123_P02|GRMZM2G333916_P01|GRMZM2G161913_P01|GRMZM2G055905_P01|GRMZM2G058158_P01|GRMZM2G148130_P03
6511	7.32e-16	1.94e-14	ubiquitin-dependent protein catabolic process	GRMZM2G017789_P03|GRMZM2G147667_P01|GRMZM2G016323_P01|GRMZM2G177276_P01|GRMZM2G091151_P01|GRMZM2G017086_P01|GRMZM2G056870_P01|GRMZM2G008623_P01|GRMZM2G380184_P01|GRMZM2G018508_P01|GRMZM2G059282_P01|GRMZM2G134176_P01|GRMZM2G000623_P01|GRMZM2G149704_P02|GRMZM2G168886_P02|GRMZM2G005080_P01|GRMZM2G036186_P01|GRMZM2G113821_P01|GRMZM2G114220_P01|GRMZM2G105019_P01|GRMZM2G037185_P01|GRMZM2G049568_P02|GRM…
5794	2.11e-15	5.53e-14	Golgi apparatus	GRMZM2G087212_P01|GRMZM2G093962_P02|GRMZM2G071582_P02|GRMZM2G032351_P01|GRMZM2G127591_P01|GRMZM2G046005_P01|GRMZM2G424832_P01|GRMZM2G120596_P02|GRMZM2G334409_P01|GRMZM2G008501_P01|GRMZM2G347541_P01|GRMZM2G076841_P01|GRMZM2G078941_P01|GRMZM2G150201_P03|GRMZM2G083427_P03|GRMZM2G077293_P01|GRMZM2G114706_P01|GRMZM2G145175_P02|GRMZM2G073725_P01|GRMZM2G075470_P02|GRMZM2G112336_P01|GRMZM2G099101_P01|GRM…
6950	2.27e-15	5.88e-14	response to stress	GRMZM2G040030_P01|GRMZM2G012631_P01|GRMZM2G456835_P01|GRMZM2G071630_P01|GRMZM2G069651_P01|GRMZM2G021816_P01|GRMZM2G119482_P01|GRMZM2G399073_P02|GRMZM2G066961_P01|GRMZM2G301246_P02|GRMZM2G448511_P01|GRMZM2G112165_P01|GRMZM2G059799_P01|GRMZM2G120652_P01|GRMZM2G174343_P05|GRMZM2G052336_P01|GRMZM2G070305_P01|GRMZM2G107114_P01|GRMZM2G038598_P01|GRMZM2G145974_P03|GRMZM2G128114_P01|GRMZM2G036427_P03|GRM…
3899	2.41e-15	6.18e-14	DNA-directed RNA polymerase activity	GRMZM2G013600_P01|GRMZM2G013600_P03|GRMZM5G879235_P01|GRMZM2G119393_P01|GRMZM2G476009_P01|GRMZM2G322661_P01|GRMZM2G121543_P02|GRMZM2G023028_P01|GRMZM2G098764_P01|GRMZM2G453684_P01|GRMZM2G058336_P01|GRMZM2G151706_P01|GRMZM2G084762_P01|GRMZM2G153797_P01|GRMZM2G130207_P04|GRMZM2G054225_P01|GRMZM2G077436_P01|GRMZM2G061890_P03|GRMZM2G130207_P09|GRMZM2G388892_P01|GRMZM2G138407_P01|GRMZM2G109618_P01|GRM…
42542	3.12e-15	7.91e-14	response to hydrogen peroxide	GRMZM2G088212_P01|GRMZM2G141584_P01|GRMZM2G400470_P03|GRMZM2G177461_P01|GRMZM2G155242_P01|GRMZM2G002100_P01|GRMZM2G107101_P03|GRMZM2G360681_P01|GRMZM2G013478_P01|GRMZM2G071630_P01|GRMZM2G063850_P01|GRMZM2G325575_P01|GRMZM2G062914_P01|GRMZM2G070863_P01|GRMZM2G424053_P02|GRMZM2G103812_P01|GRMZM2G048455_P01|GRMZM2G098167_P01
30170	5.19e-15	1.3e-13	pyridoxal phosphate binding	GRMZM2G116258_P01|GRMZM2G110932_P01|GRMZM2G027982_P01|GRMZM2G067265_P01|GRMZM2G322314_P01|GRMZM2G067265_P02|GRMZM2G081571_P04|GRMZM2G044337_P01|GRMZM2G146677_P01|GRMZM2G005024_P01|GRMZM2G074158_P01|GRMZM2G133359_P02|GRMZM2G144985_P02|GRMZM2G094712_P01|GRMZM2G074158_P02|GRMZM2G101069_P01|GRMZM2G167156_P01|GRMZM2G179797_P03|GRMZM2G152888_P01|GRMZM2G147268_P01|GRMZM2G005887_P02|GRMZM5G840582_P03|GRM…
9965	5.34e-15	1.33e-13	leaf morphogenesis	GRMZM2G039455_P01|GRMZM2G163081_P01|AC188838.3_FGP005|GRMZM2G158034_P01|GRMZM2G061662_P01|AC187157.4_FGP005|GRMZM2G104373_P01|GRMZM2G007381_P01|GRMZM2G056569_P01|GRMZM2G005256_P02|GRMZM2G018238_P01|GRMZM2G061745_P01|GRMZM2G059225_P02|GRMZM2G368908_P01|GRMZM2G403620_P01|GRMZM2G148130_P03|GRMZM2G002765_P02|GRMZM2G472625_P01|GRMZM2G121790_P01|GRMZM2G090738_P01
50661	3.24e-14	7.95e-13	NADP binding	GRMZM2G104546_P02|GRMZM2G019863_P01|GRMZM2G108637_P01|GRMZM2G085078_P02|GRMZM2G039396_P01|GRMZM2G145715_P01|GRMZM2G089121_P02|GRMZM2G145595_P01|GRMZM2G177077_P01|GRMZM2G107402_P01|GRMZM2G005990_P02|GRMZM2G059083_P04|GRMZM2G136712_P01|GRMZM2G085747_P01|GRMZM2G005990_P01|GRMZM2G058095_P01|GRMZM2G059083_P01|GRMZM2G440208_P01|GRMZM2G139880_P01|GRMZM2G172322_P01|GRMZM2G014376_P03|GRMZM2G076885_P01|AC2…
30163	3.61e-14	8.78e-13	protein catabolic process	GRMZM2G126361_P01|GRMZM2G126361_P02|GRMZM2G107362_P02|GRMZM2G027282_P01|GRMZM2G181359_P01|GRMZM2G074037_P01|GRMZM2G038126_P01|GRMZM2G096764_P01|GRMZM2G104373_P01|GRMZM2G137528_P01|GRMZM2G056569_P01|GRMZM2G038401_P01|GRMZM2G149704_P02|GRMZM2G171604_P01|GRMZM2G087598_P01|GRMZM2G110185_P02|GRMZM2G105019_P01
5975	4.07e-14	9.81e-13	carbohydrate metabolic process	GRMZM2G051806_P01|GRMZM2G432801_P01|GRMZM2G466833_P01|GRMZM2G428518_P01|AC155376.2_FGP005|GRMZM2G051004_P01|GRMZM2G166597_P01|GRMZM2G128876_P03|GRMZM2G029856_P01|GRMZM2G083102_P02|GRMZM2G141510_P01|GRMZM2G090747_P01|GRMZM2G146192_P02|GRMZM2G041356_P01|GRMZM2G034143_P02|GRMZM2G071163_P01|GRMZM2G003354_P02|GRMZM2G173192_P01|GRMZM2G072744_P01|GRMZM2G025854_P03|GRMZM2G034143_P01|GRMZM2G023289_P01|GRM…
6289	7.25e-14	1.73e-12	nucleotide-excision repair	GRMZM2G055807_P02|GRMZM2G061620_P02|GRMZM2G096920_P01|GRMZM2G097605_P01|GRMZM2G001084_P01|GRMZM2G168849_P01|GRMZM2G143462_P01|GRMZM2G123922_P01|GRMZM2G143462_P03|GRMZM2G095931_P01|GRMZM2G169333_P07|GRMZM2G176707_P01|GRMZM2G176455_P01|GRMZM2G140051_P01|GRMZM2G021674_P01|GRMZM2G035417_P01|GRMZM2G173309_P01|GRMZM2G139031_P01
3746	1.02e-13	2.41e-12	translation elongation factor activity	GRMZM2G095534_P02|GRMZM2G123719_P01|GRMZM2G108716_P01|GRMZM2G056393_P01|GRMZM2G031545_P04|GRMZM2G031545_P01|GRMZM2G313678_P01|GRMZM2G151193_P02|GRMZM2G031545_P02|GRMZM2G122871_P01|GRMZM2G082974_P01|GRMZM2G095534_P03|GRMZM2G407996_P01|GRMZM2G129804_P01|GRMZM2G134582_P01|GRMZM2G113696_P01|GRMZM2G439201_P02|GRMZM2G059580_P03|AC233866.1_FGP006|GRMZM2G022269_P01|GRMZM2G106061_P01
9295	1.43e-13	3.33e-12	nucleoid	GRMZM2G017077_P01|GRMZM2G159924_P01|GRMZM5G879235_P01|GRMZM2G306104_P01|GRMZM5G877454_P01|GRMZM5G864424_P01|GRMZM2G360021_P01|GRMZM2G028216_P01|GRMZM2G111014_P01|GRMZM2G009070_P01|GRMZM2G407996_P01|GRMZM2G448151_P01|GRMZM2G106061_P01|GRMZM2G024607_P01|GRMZM2G449496_P01
55085	1.44e-13	3.33e-12	transmembrane transport	GRMZM2G141636_P01|GRMZM2G149211_P01|GRMZM2G324375_P01|GRMZM5G805732_P01|GRMZM2G013728_P01|GRMZM2G151903_P02|GRMZM2G315375_P01|GRMZM2G029219_P01|GRMZM2G423456_P02|GRMZM2G093090_P01|GRMZM2G136016_P01|GRMZM2G051630_P01|GRMZM2G093276_P01|GRMZM2G128078_P01|GRMZM2G057616_P01|GRMZM2G080842_P01|GRMZM2G180971_P03|AC202439.3_FGP006|GRMZM2G159295_P01|GRMZM2G150616_P01|GRMZM2G116831_P01|GRMZM2G375807_P01|GRM…
15935	1.52e-13	3.48e-12	small ribosomal subunit	GRMZM2G063060_P02|GRMZM2G063060_P01|GRMZM2G099657_P01|GRMZM5G803503_P01|GRMZM2G067303_P01|GRMZM2G099352_P03|GRMZM2G140609_P01|GRMZM2G319537_P01|GRMZM2G069427_P01|GRMZM2G474534_P02|GRMZM2G156673_P01|GRMZM2G064356_P01|GRMZM2G080222_P01|GRMZM2G145308_P01|GRMZM5G881135_P01|GRMZM2G448151_P01|GRMZM2G036765_P01|GRMZM2G168149_P01|GRMZM5G806488_P01|GRMZM2G092296_P01|GRMZM2G141256_P03|AC210013.4_FGP019|GRM…
5743	3.5e-13	7.96e-12	mitochondrial inner membrane	GRMZM2G100511_P01|GRMZM2G042027_P03|GRMZM2G005036_P01|GRMZM2G152827_P01|GRMZM2G124911_P02|GRMZM2G124911_P01|GRMZM2G149211_P01|GRMZM2G100402_P01|GRMZM2G091563_P01|GRMZM2G070978_P02|GRMZM2G005209_P01|GRMZM2G135186_P01|GRMZM2G135186_P03|GRMZM2G136016_P01|GRMZM2G053908_P01|GRMZM2G051630_P01|GRMZM2G094444_P01|GRMZM2G174696_P01|GRMZM2G035651_P02|GRMZM2G067877_P01|GRMZM2G080842_P01|GRMZM2G180971_P03|GRM…
42026	4.53e-13	1.02e-11	protein refolding	GRMZM2G122767_P01|GRMZM2G009871_P03|GRMZM2G043383_P01|GRMZM2G070542_P02|GRMZM2G074790_P01|GRMZM2G381744_P01|GRMZM2G085909_P01|GRMZM2G058276_P01|GRMZM2G175510_P01|GRMZM2G009871_P04|GRMZM2G175510_P02|GRMZM2G069765_P01|AC215201.3_FGP005|GRMZM2G416120_P01|GRMZM2G083095_P01|GRMZM2G321767_P02|GRMZM2G109425_P02|GRMZM2G109425_P01|GRMZM2G039263_P01|GRMZM2G110626_P01
16740	5.38e-13	1.2e-11	transferase activity	GRMZM2G123966_P01|GRMZM2G028010_P01|GRMZM5G887647_P02|GRMZM5G803610_P04|AC189750.4_FGP004|GRMZM2G119300_P01|GRMZM2G152888_P01|GRMZM2G178254_P01|GRMZM2G119933_P01|GRMZM2G048740_P03|GRMZM2G048740_P01|GRMZM2G436038_P01|GRMZM2G138178_P02|GRMZM2G436001_P01|GRMZM2G029396_P01|GRMZM2G038487_P03|GRMZM2G108225_P02|GRMZM2G070649_P01|GRMZM2G108225_P01|GRMZM2G149265_P04|GRMZM2G069203_P01|GRMZM2G010202_P01|GRM…
44237	6.39e-13	1.41e-11	cellular metabolic process	GRMZM2G007252_P01|GRMZM2G053322_P01|GRMZM2G143917_P01|GRMZM2G106732_P01|GRMZM2G029547_P01|GRMZM2G119393_P01|GRMZM2G029856_P01|GRMZM2G180922_P01|GRMZM2G031311_P02|GRMZM2G139533_P01|GRMZM2G166767_P01|GRMZM2G072911_P01|GRMZM2G111216_P01|GRMZM2G018943_P01|GRMZM2G095806_P01|GRMZM2G051174_P01|GRMZM2G179981_P01|GRMZM2G031169_P01|GRMZM2G052336_P01|GRMZM2G080546_P02|GRMZM2G038598_P01|GRMZM2G004683_P01|GRM…
5774	1.06e-12	2.29e-11	vacuolar membrane	GRMZM2G128995_P01|GRMZM2G126601_P01|GRMZM2G070360_P01|GRMZM2G177912_P01|GRMZM2G030167_P01|GRMZM2G013728_P01|GRMZM2G107306_P01|GRMZM2G144372_P01|GRMZM2G074672_P02|GRMZM2G049288_P01|GRMZM2G052088_P01|GRMZM2G020281_P03|GRMZM2G019999_P01|GRMZM2G072071_P01|GRMZM2G357620_P01|GRMZM2G067789_P01|GRMZM2G058910_P01
5789	1.06e-12	2.29e-11	endoplasmic reticulum membrane	GRMZM2G481843_P01|GRMZM2G166855_P01|GRMZM2G102601_P01|GRMZM2G023884_P01|GRMZM2G155543_P02|GRMZM2G089010_P02|GRMZM2G462325_P01|GRMZM2G048762_P01|GRMZM2G056014_P01|GRMZM2G098079_P02|GRMZM2G176029_P01|GRMZM2G460012_P01|GRMZM2G108115_P01|GRMZM2G064732_P01|GRMZM2G104907_P01|GRMZM2G044348_P02|GRMZM5G891295_P01
43687	1.15e-12	2.44e-11	post-translational protein modification	GRMZM2G165511_P01|GRMZM2G086088_P04|GRMZM2G078360_P02|GRMZM2G177276_P01|GRMZM2G078360_P01|GRMZM2G090172_P02|GRMZM2G027378_P01|GRMZM2G072506_P01|GRMZM2G085600_P02|GRMZM2G134176_P01|GRMZM2G156517_P02|GRMZM2G063931_P01|GRMZM2G070047_P01|GRMZM2G163398_P01|GRMZM2G148130_P03|GRMZM2G146374_P01|GRMZM2G132759_P04|GRMZM2G102421_P03|GRMZM2G102471_P04|GRMZM2G173756_P03|GRMZM2G150867_P03|GRMZM2G022859_P02|GRM…
19787	1.15e-12	2.44e-11	small conjugating protein ligase activity	GRMZM2G165511_P01|GRMZM2G086088_P04|GRMZM2G078360_P02|GRMZM2G177276_P01|GRMZM2G078360_P01|GRMZM2G090172_P02|GRMZM2G027378_P01|GRMZM2G072506_P01|GRMZM2G085600_P02|GRMZM2G134176_P01|GRMZM2G156517_P02|GRMZM2G063931_P01|GRMZM2G070047_P01|GRMZM2G163398_P01|GRMZM2G148130_P03|GRMZM2G146374_P01|GRMZM2G132759_P04|GRMZM2G102421_P03|GRMZM2G102471_P04|GRMZM2G173756_P03|GRMZM2G150867_P03|GRMZM2G022859_P02|GRM…
51246	1.33e-12	2.81e-11	regulation of protein metabolic process	GRMZM2G165511_P01|GRMZM2G086088_P04|GRMZM2G078360_P02|GRMZM2G177276_P01|GRMZM2G078360_P01|GRMZM2G090172_P02|GRMZM2G027378_P01|GRMZM2G072506_P01|GRMZM2G085600_P02|GRMZM2G134176_P01|GRMZM2G156517_P02|GRMZM2G063931_P01|GRMZM2G070047_P01|GRMZM2G163398_P01|GRMZM2G148130_P03|GRMZM2G146374_P01|GRMZM2G132759_P04|GRMZM2G102421_P03|GRMZM2G102471_P04|GRMZM2G173756_P03|GRMZM2G150867_P03|GRMZM2G022859_P02|GRM…
22627	1.53e-12	3.2e-11	cytosolic small ribosomal subunit	GRMZM2G151252_P01|GRMZM2G067303_P01|GRMZM2G066222_P01|GRMZM2G140609_P01|GRMZM2G053767_P01|GRMZM2G091383_P01|GRMZM2G054012_P01|GRMZM2G080222_P01|GRMZM2G073150_P01|GRMZM2G096690_P01|GRMZM2G139349_P01|GRMZM2G168149_P01|GRMZM2G178341_P01|GRMZM2G165619_P03|GRMZM2G093574_P01|GRMZM2G092296_P01|AC210013.4_FGP019
6414	2.11e-12	4.38e-11	translational elongation	GRMZM2G102891_P01|GRMZM2G095534_P02|GRMZM2G123719_P01|GRMZM2G056393_P01|GRMZM2G032315_P01|GRMZM2G031545_P04|GRMZM2G031545_P01|GRMZM2G031545_P02|GRMZM2G313678_P01|GRMZM2G151193_P02|GRMZM2G122871_P01|GRMZM2G095534_P03|GRMZM2G407996_P01|GRMZM2G129804_P01|GRMZM2G134582_P01|GRMZM2G119809_P02|GRMZM2G439201_P02|GRMZM2G059580_P03|AC233866.1_FGP006|GRMZM2G022269_P01|GRMZM2G106061_P01|GRMZM2G066460_P01
31977	2.62e-12	5.39e-11	thylakoid lumen	GRMZM2G087570_P01|GRMZM2G126361_P01|GRMZM2G063244_P01|GRMZM2G118646_P01|GRMZM2G371944_P01|GRMZM2G046284_P01|GRMZM2G021617_P01|GRMZM2G113033_P01|GRMZM2G025882_P01|GRMZM2G076544_P01|GRMZM2G022876_P01|GRMZM2G102838_P01|GRMZM2G348873_P01|GRMZM2G130085_P01|GRMZM2G087598_P01|GRMZM2G059083_P01|GRMZM2G156227_P01|GRMZM2G000256_P01
48364	4.37e-12	8.9e-11	root development	GRMZM2G066485_P01|GRMZM2G412888_P01|GRMZM2G032936_P01|GRMZM2G010353_P01|GRMZM2G442148_P01|GRMZM2G011030_P01|GRMZM2G169412_P01|GRMZM2G002100_P01|GRMZM2G139894_P01|GRMZM2G104373_P01|GRMZM2G040477_P01|GRMZM2G105387_P02|GRMZM2G056569_P01|AC197672.3_FGP002|GRMZM2G034840_P02|GRMZM2G038032_P01|GRMZM2G392710_P01|GRMZM2G017089_P01|GRMZM2G052416_P01|GRMZM2G377341_P01|GRMZM2G150201_P03
45454	5.15e-12	1.04e-10	cell redox homeostasis	GRMZM2G088212_P01|GRMZM2G053726_P01|GRMZM2G112659_P01|GRMZM2G145595_P01|GRMZM2G307262_P01|GRMZM2G303044_P01|GRMZM2G362281_P01|GRMZM2G134889_P01|GRMZM2G480903_P01|AC189750.4_FGP004|GRMZM2G382673_P01|GRMZM2G170008_P01|GRMZM2G010319_P01|GRMZM2G090736_P01|GRMZM2G424053_P02|GRMZM2G033829_P01|AC226221.2_FGP011|GRMZM2G178886_P01|GRMZM2G080722_P01|GRMZM2G009928_P03|GRMZM2G181258_P01|GRMZM2G172357_P01|GRM…
44267	5.41e-12	1.08e-10	cellular protein metabolic process	GRMZM2G122767_P01|GRMZM2G009871_P03|GRMZM2G043383_P01|GRMZM2G070542_P02|GRMZM2G074790_P01|GRMZM2G381744_P01|GRMZM2G085909_P01|GRMZM2G058276_P01|GRMZM2G175510_P01|GRMZM2G009871_P04|GRMZM2G175510_P02|GRMZM2G069765_P01|AC215201.3_FGP005|GRMZM2G416120_P01|GRMZM2G083095_P01|GRMZM2G321767_P02|GRMZM2G109425_P02|GRMZM2G109425_P01|GRMZM2G039263_P01|GRMZM2G110626_P01
6096	1.09e-11	2.17e-10	glycolysis	GRMZM2G027627_P01|GRMZM2G432801_P01|GRMZM2G048371_P01|GRMZM2G415359_P02|GRMZM2G048371_P03|GRMZM2G050933_P01|GRMZM2G127591_P01|GRMZM2G154595_P01|GRMZM2G004534_P01|GRMZM2G140614_P01|GRMZM2G066290_P01|GRMZM2G089136_P01|GRMZM2G142863_P01|GRMZM2G361693_P01|GRMZM2G173192_P01|GRMZM2G072744_P01|GRMZM2G345493_P01|GRMZM2G021605_P01|GRMZM5G824600_P03|GRMZM2G009591_P02|GRMZM2G046284_P01|GRMZM2G382914_P03|GRM…
50660	1.7e-11	3.36e-10	flavin adenine dinucleotide binding	GRMZM2G108637_P01|GRMZM2G019863_P01|GRMZM2G076723_P01|GRMZM2G086210_P01|GRMZM2G052389_P01|GRMZM2G085078_P02|GRMZM2G057000_P02|GRMZM2G039396_P01|GRMZM2G089121_P02|GRMZM2G481548_P01|GRMZM2G145595_P01|GRMZM2G166145_P01|GRMZM2G143008_P01|GRMZM2G068557_P01|GRMZM2G134270_P01|GRMZM2G141473_P01|GRMZM2G143357_P01|GRMZM2G164948_P02|GRMZM2G043435_P01|GRMZM2G091456_P01|GRMZM2G059083_P04|GRMZM2G108115_P01|GRM…
6270	1.79e-11	3.5e-10	DNA-dependent DNA replication initiation	GRMZM2G327032_P01|GRMZM2G163658_P01|GRMZM2G075978_P01|GRMZM2G162445_P01|AC197146.3_FGP001|GRMZM2G021069_P01|GRMZM2G117238_P01|GRMZM2G139894_P01|GRMZM2G139894_P02|GRMZM2G112074_P01|GRMZM2G450055_P01|GRMZM2G065205_P01
15986	2.06e-11	3.99e-10	ATP synthesis coupled proton transport	GRMZM2G128995_P01|GRMZM2G008232_P01|GRMZM2G048907_P01|GRMZM5G875287_P01|GRMZM2G421857_P01|GRMZM2G070360_P01|GRMZM2G030167_P01|GRMZM2G117935_P01|GRMZM2G421857_P02|GRMZM2G041275_P01|GRMZM2G052088_P01|GRMZM2G113408_P01|GRMZM2G181151_P01|GRMZM2G019999_P01|GRMZM2G021635_P03|GRMZM2G143234_P01|GRMZM2G156068_P01|GRMZM2G138220_P01|AC216067.3_FGP002|GRMZM2G021331_P01|GRMZM2G321725_P02|GRMZM2G143128_P01|GRM…
8565	3.29e-11	6.33e-10	protein transporter activity	GRMZM2G457415_P01|GRMZM2G052713_P01|GRMZM2G009845_P01|GRMZM2G030144_P01|GRMZM2G023008_P01|AC198725.4_FGP007|GRMZM2G137236_P01|GRMZM2G151905_P02|GRMZM2G070978_P02|GRMZM2G025123_P01|GRMZM2G167463_P01|GRMZM2G022258_P01|GRMZM2G177914_P01|GRMZM2G138419_P01|GRMZM2G022258_P02|GRMZM2G361220_P03|GRMZM2G095124_P01|GRMZM2G408305_P02|GRMZM2G376731_P01|AC195874.2_FGP002|GRMZM2G052435_P03|GRMZM2G084767_P01|GRM…
9658	3.53e-11	6.73e-10	chloroplast organization	GRMZM2G123719_P01|GRMZM2G032936_P01|GRMZM2G162968_P01|GRMZM2G159250_P01|GRMZM2G062470_P01|GRMZM2G053019_P01|GRMZM5G852968_P03|GRMZM2G009070_P01|GRMZM2G089317_P01|AC215201.3_FGP005|GRMZM2G090068_P01|GRMZM2G148106_P01|GRMZM2G060451_P01
6970	3.8e-11	7.18e-10	response to osmotic stress	GRMZM2G071294_P01|GRMZM2G099657_P01|GRMZM2G130018_P01|GRMZM2G178693_P01|GRMZM2G080001_P01|GRMZM2G158252_P01|GRMZM2G396553_P01|GRMZM2G002100_P01|GRMZM2G148213_P01|GRMZM2G154628_P01|GRMZM2G145308_P01|GRMZM2G396397_P01|GRMZM2G423456_P02|GRMZM2G155593_P01|GRMZM2G060765_P02|GRMZM2G066867_P01|GRMZM2G357620_P01|GRMZM2G110080_P01|GRMZM2G001221_P01
9753	5.71e-11	1.07e-09	response to jasmonic acid stimulus	GRMZM2G138268_P01|GRMZM2G048085_P01|GRMZM2G107588_P01|GRMZM2G079123_P01|GRMZM2G033098_P01|GRMZM2G396553_P01|GRMZM2G057186_P01|GRMZM2G379252_P04|GRMZM2G070978_P02|GRMZM2G310569_P01|GRMZM2G166089_P05|GRMZM2G419239_P01|GRMZM2G125411_P01|GRMZM2G162413_P02|GRMZM2G040924_P01|GRMZM2G175549_P01|GRMZM2G119300_P01|GRMZM2G164405_P01|GRMZM2G095904_P01|GRMZM2G403620_P01
6099	6.39e-11	1.19e-09	tricarboxylic acid cycle	GRMZM2G063851_P01|GRMZM2G082780_P01|GRMZM2G025366_P01|GRMZM2G079888_P01|GRMZM2G302259_P02|GRMZM2G302259_P01|GRMZM2G010823_P01|GRMZM2G120857_P01|GRMZM2G018566_P01|GRMZM2G006672_P02|GRMZM2G079538_P03|GRMZM2G135588_P01|GRMZM2G064023_P03|GRMZM2G079538_P02|GRMZM5G807639_P03
9294	7.17e-11	1.32e-09	DNA mediated transformation	GRMZM2G359735_P01|GRMZM2G042047_P01|GRMZM2G176707_P01|GRMZM2G163572_P01|GRMZM2G333916_P01|GRMZM2G151726_P03|GRMZM2G140051_P01|GRMZM2G057369_P01|GRMZM2G100872_P01|GRMZM2G081474_P01|GRMZM2G177165_P01
6635	7.17e-11	1.32e-09	fatty acid beta-oxidation	GRMZM2G116714_P01|GRMZM2G052389_P01|GRMZM2G002959_P01|GRMZM2G023970_P01|GRMZM2G132903_P01|GRMZM2G375807_P01|GRMZM2G149211_P01|GRMZM2G111614_P01|GRMZM2G070305_P01|GRMZM2G135588_P01|GRMZM2G014136_P01
16036	8.98e-11	1.63e-09	cellular response to phosphate starvation	GRMZM2G001696_P01|GRMZM2G053322_P01|GRMZM2G088212_P01|GRMZM2G080380_P01|GRMZM2G060824_P01|GRMZM2G147450_P01|GRMZM2G032003_P01|GRMZM2G377761_P01|GRMZM2G099481_P01|GRMZM2G326707_P01|GRMZM5G870932_P01|GRMZM2G135978_P01|GRMZM2G122108_P01|GRMZM2G059121_P01|GRMZM2G178892_P01
80167	9.68e-11	1.74e-09	response to karrikin	GRMZM2G442804_P03|GRMZM2G077333_P01|GRMZM2G396553_P01|GRMZM2G010468_P01|GRMZM2G150791_P01|GRMZM2G107101_P03|GRMZM2G103559_P01|GRMZM2G170128_P01|GRMZM2G162748_P01|GRMZM2G029219_P01|AC213857.4_FGP003|GRMZM2G012479_P01|GRMZM2G095552_P01|GRMZM2G308687_P01|GRMZM2G023163_P01|GRMZM2G153184_P01|GRMZM2G129357_P01|GRMZM2G122337_P01|GRMZM2G035599_P01|GRMZM2G052666_P01|GRMZM2G137046_P01|GRMZM2G022413_P01|GRM…
10287	9.7e-11	1.74e-09	plastoglobule	GRMZM2G149428_P01|GRMZM2G371944_P01|GRMZM2G031169_P01|GRMZM2G017290_P01|GRMZM2G442804_P03|GRMZM2G180983_P02|GRMZM2G039996_P01|GRMZM2G046284_P01|GRMZM2G033098_P01|GRMZM2G093666_P01|GRMZM2G153184_P01|GRMZM2G162200_P01|GRMZM2G427369_P01|GRMZM2G148106_P01|GRMZM2G010884_P01|GRMZM2G111216_P01|GRMZM2G033885_P01|GRMZM2G110192_P01|GRMZM2G024150_P01
10388	1.29e-10	2.3e-09	cullin deneddylation	GRMZM2G062210_P01|GRMZM2G107588_P01|GRMZM2G008273_P01|GRMZM2G086801_P01|GRMZM2G132804_P01|GRMZM2G175549_P01|GRMZM2G153769_P01|GRMZM2G085670_P04
9826	1.55e-10	2.73e-09	unidimensional cell growth	GRMZM2G014672_P01|GRMZM2G082916_P01|GRMZM2G128995_P01|GRMZM2G124739_P01|GRMZM2G150166_P01|GRMZM2G099101_P01|GRMZM2G479243_P01|GRMZM2G026309_P01|GRMZM2G177912_P01|GRMZM2G034575_P01|GRMZM2G144372_P01|GRMZM2G007953_P01|GRMZM2G006474_P01|GRMZM2G099630_P01|GRMZM2G099449_P01|GRMZM2G115124_P01|GRMZM2G048294_P01
4175	2.03e-10	3.57e-09	endopeptidase activity	GRMZM2G111566_P01|GRMZM2G074549_P02|GRMZM2G042604_P01|GRMZM2G445100_P02|GRMZM2G074386_P01|GRMZM2G016511_P01|GRMZM2G117544_P01|GRMZM2G008623_P01|GRMZM2G056870_P01|GRMZM2G102596_P01|GRMZM2G097164_P01|GRMZM2G092975_P01|GRMZM2G040164_P01|GRMZM2G005080_P01|GRMZM2G124417_P01|GRMZM2G529313_P01|AC192244.3_FGP001|GRMZM2G023080_P01
5635	2.51e-10	4.37e-09	nuclear envelope	GRMZM2G096092_P01|GRMZM2G163877_P02|GRMZM2G063060_P01|GRMZM2G126435_P01|GRMZM2G036765_P01|GRMZM2G085970_P01|GRMZM2G091155_P02|GRMZM2G148301_P01|GRMZM2G079817_P01|GRMZM2G156174_P01|GRMZM2G091119_P01|AC217050.4_FGP006
30117	2.58e-10	4.46e-09	membrane coat	GRMZM2G478621_P01|GRMZM2G146697_P03|GRMZM2G030144_P01|GRMZM2G124886_P02|AC198725.4_FGP007|GRMZM2G137236_P01|GRMZM2G141587_P01|GRMZM2G361220_P01|GRMZM2G036034_P01|GRMZM2G177914_P01|GRMZM2G095124_P01|GRMZM2G361220_P03|GRMZM2G149406_P01|GRMZM2G094699_P01|GRMZM2G010054_P01|GRMZM2G178618_P01|AC205677.3_FGP001
9532	2.77e-10	4.76e-09	plastid stroma	GRMZM2G030072_P01|GRMZM2G162968_P01|GRMZM2G018238_P01|AC188838.3_FGP005|GRMZM2G474883_P01|GRMZM2G121456_P01|GRMZM2G320135_P01|GRMZM2G033493_P01|GRMZM2G001755_P01|GRMZM2G099529_P01
9505	3.33e-10	5.67e-09	plant-type cell wall	GRMZM2G428518_P01|GRMZM2G318780_P02|GRMZM2G018771_P01|GRMZM2G140545_P01|GRMZM2G010468_P01|GRMZM2G022180_P02|GRMZM2G307262_P01|GRMZM2G046005_P01|GRMZM2G137788_P01|GRMZM2G061830_P02|GRMZM2G157263_P01|GRMZM2G105844_P01|GRMZM2G014788_P01|GRMZM2G118003_P03|GRMZM2G392863_P01|GRMZM2G012224_P01|GRMZM2G073725_P01|GRMZM2G125436_P01|GRMZM2G166855_P01|GRMZM2G173341_P02|GRMZM2G107114_P01|GRMZM2G131907_P01|GRM…
51603	3.56e-10	6.01e-09	proteolysis involved in cellular protein catabolic process	GRMZM2G111566_P01|GRMZM2G074549_P02|GRMZM2G042604_P01|GRMZM2G445100_P02|GRMZM2G074386_P01|GRMZM2G016511_P01|GRMZM2G117544_P01|GRMZM2G008623_P01|GRMZM2G056870_P01|GRMZM2G102596_P01|GRMZM2G097164_P01|GRMZM2G092975_P01|GRMZM2G040164_P01|GRMZM2G005080_P01|GRMZM2G153075_P02|GRMZM2G115948_P01|GRMZM2G124417_P01|GRMZM2G310283_P01|GRMZM2G023080_P01
15995	4.1e-10	6.88e-09	chlorophyll biosynthetic process	GRMZM2G043453_P01|AC213521.3_FGP005|AC209374.4_FGP002|GRMZM2G163658_P01|GRMZM2G105644_P01|GRMZM2G038487_P03|GRMZM2G137151_P01|GRMZM2G377761_P01|GRMZM2G031761_P02|GRMZM2G107402_P01|GRMZM2G323024_P01
6979	4.14e-10	6.9e-09	response to oxidative stress	GRMZM2G048085_P01|GRMZM2G063244_P01|GRMZM2G088212_P01|GRMZM2G044368_P01|GRMZM2G097040_P01|GRMZM2G001898_P01|GRMZM2G396553_P01|GRMZM2G002100_P01|GRMZM2G003682_P01|GRMZM2G107402_P01|GRMZM2G005024_P01|GRMZM2G071630_P01|GRMZM2G134889_P01|GRMZM2G074687_P01|GRMZM2G031033_P01|GRMZM2G041275_P01|GRMZM2G145854_P01|GRMZM2G159013_P01|GRMZM2G113408_P01|GRMZM2G098828_P01|GRMZM2G009843_P01|GRMZM2G170008_P01|GRM…
6520	5.41e-10	8.96e-09	cellular amino acid metabolic process	GRMZM2G104546_P02|GRMZM2G080380_P01|GRMZM2G096958_P01|GRMZM2G067265_P01|GRMZM2G322314_P01|GRMZM2G067265_P02|GRMZM2G046748_P01|GRMZM2G155323_P01|GRMZM2G015289_P01|GRMZM2G146677_P01|GRMZM2G088627_P01|GRMZM2G427097_P01|GRMZM2G076885_P01|GRMZM2G163015_P01|GRMZM2G094712_P01|GRMZM2G167156_P01|GRMZM2G179797_P03|GRMZM2G136712_P01|GRMZM2G147268_P01|GRMZM2G038848_P02|GRMZM2G082185_P01|GRMZM2G120652_P01|GRM…
9416	6.45e-10	1.06e-08	response to light stimulus	GRMZM2G076723_P01|GRMZM2G088212_P01|GRMZM2G116258_P01|GRMZM2G413113_P01|GRMZM2G010468_P01|GRMZM2G068557_P01|GRMZM2G107402_P01|GRMZM2G162200_P01|GRMZM2G119482_P01|GRMZM2G162413_P02|GRMZM2G301823_P01|GRMZM2G175549_P01|GRMZM2G033267_P01|GRMZM2G036609_P01|GRMZM2G046021_P01|GRMZM2G107588_P01|GRMZM2G122337_P01|GRMZM2G128114_P01|GRMZM2G405203_P01|AC213521.3_FGP005|GRMZM2G152757_P01|GRMZM2G178892_P01|GRM…
5643	6.86e-10	1.11e-08	nuclear pore	GRMZM2G439339_P05|GRMZM2G157317_P03|GRMZM2G009845_P01|GRMZM2G344924_P01|GRMZM2G157317_P01|GRMZM2G052148_P01|AC210013.4_FGP008|GRMZM2G348675_P02|GRMZM2G156174_P01|GRMZM2G091119_P01|AC149829.2_FGP003
5819	6.86e-10	1.11e-08	spindle	GRMZM2G027756_P01|GRMZM2G132116_P01|GRMZM2G030284_P01|GRMZM2G063060_P01|GRMZM2G036765_P01|GRMZM2G107645_P01|GRMZM2G392710_P01|GRMZM2G042604_P01|GRMZM2G112337_P03|GRMZM2G080588_P01|GRMZM2G166089_P05
4842	7.29e-10	1.17e-08	ubiquitin-protein ligase activity	GRMZM2G312738_P01|GRMZM2G425965_P01|GRMZM2G126795_P02|GRMZM2G027375_P01|GRMZM2G113295_P01|GRMZM2G007486_P02|GRMZM2G452016_P02|GRMZM2G071484_P01|GRMZM2G125034_P01|GRMZM2G129431_P01|GRMZM2G117612_P01|GRMZM2G424582_P01|GRMZM2G059042_P01|GRMZM2G037698_P01|GRMZM2G025214_P06|GRMZM2G471733_P01|GRMZM2G041561_P01|GRMZM2G148249_P01|GRMZM2G476914_P01|GRMZM2G339151_P01|GRMZM2G032821_P01|GRMZM2G032821_P02|GRM…
31072	7.65e-10	1.22e-08	heat shock protein binding	GRMZM2G137495_P01|GRMZM2G031981_P02|GRMZM2G119316_P02|GRMZM2G009683_P02|GRMZM2G536644_P01|GRMZM2G081910_P01|GRMZM2G341404_P01|GRMZM2G040587_P01|GRMZM2G364069_P01|GRMZM2G119722_P02|GRMZM2G048611_P01|GRMZM2G157588_P01|GRMZM2G168590_P01|GRMZM2G140070_P01|GRMZM2G703555_P01|GRMZM2G086964_P02|GRMZM2G065355_P01|GRMZM2G119483_P01|GRMZM2G007871_P01|GRMZM2G012879_P01|GRMZM2G057091_P01|GRMZM5G856084_P01|GRM…
9846	7.77e-10	1.23e-08	pollen germination	GRMZM2G070045_P01|GRMZM2G063060_P01|GRMZM2G060824_P01|GRMZM2G556845_P01|GRMZM2G003331_P02|GRMZM2G131026_P01|GRMZM2G092112_P01|GRMZM2G022258_P02|GRMZM2G036765_P01|GRMZM2G025214_P02|GRMZM2G368799_P01|GRMZM2G050647_P01|GRMZM2G075150_P01|GRMZM2G044348_P02
4252	1.1e-09	1.74e-08	serine-type endopeptidase activity	GRMZM2G149994_P04|GRMZM2G017804_P01|GRMZM2G162968_P01|GRMZM2G119345_P01|GRMZM2G093962_P02|GRMZM2G014282_P01|GRMZM2G081504_P04|GRMZM2G096764_P01|GRMZM2G109560_P01|GRMZM2G060561_P02|GRMZM2G103266_P07|GRMZM2G457381_P01|GRMZM2G148106_P01|GRMZM2G474883_P01|GRMZM2G089948_P01|GRMZM2G113056_P02|GRMZM2G121456_P01|GRMZM2G113056_P01|GRMZM2G086486_P01|GRMZM2G118646_P01|GRMZM2G143335_P01|GRMZM2G320135_P01|GRM…
16567	1.11e-09	1.74e-08	protein ubiquitination	GRMZM2G037698_P01|GRMZM2G312738_P01|GRMZM2G425965_P01|GRMZM2G126795_P02|GRMZM2G025214_P06|GRMZM2G027375_P01|GRMZM2G471733_P01|GRMZM2G148249_P01|GRMZM2G476914_P01|GRMZM2G061662_P01|GRMZM2G339151_P01|GRMZM2G007486_P02|GRMZM2G032821_P01|GRMZM2G032821_P02|GRMZM2G452016_P02|GRMZM2G125034_P01|GRMZM2G071484_P01|GRMZM2G010488_P01|GRMZM2G104769_P02|GRMZM2G030805_P01|GRMZM2G002765_P02|GRMZM2G424582_P01|GRM…
9504	1.12e-09	1.74e-08	cell plate	GRMZM2G052509_P01|GRMZM2G017257_P01|GRMZM2G145827_P01|GRMZM2G392710_P01|GRMZM2G099101_P01|GRMZM2G100478_P01|GRMZM2G126922_P01|GRMZM2G148301_P01|GRMZM2G079817_P01|GRMZM2G314647_P01|GRMZM2G065105_P01
6807	1.75e-09	2.71e-08	nitrogen compound metabolic process	GRMZM2G156486_P01|GRMZM2G085078_P02|GRMZM2G147450_P01|GRMZM2G036464_P01|GRMZM2G019926_P03|GRMZM2G049588_P01|GRMZM2G088235_P04|GRMZM2G700683_P01|GRMZM2G098290_P03|GRMZM2G077673_P01|GRMZM2G061990_P01|GRMZM2G094712_P01|GRMZM2G145578_P02|GRMZM2G029573_P01|GRMZM2G036609_P01|GRMZM2G024104_P01|GRMZM2G115646_P01|GRMZM2G036609_P02
6508	1.9e-09	2.92e-08	proteolysis	AC209242.3_FGP003|GRMZM2G149994_P04|GRMZM2G010353_P01|GRMZM2G166281_P01|GRMZM2G017804_P01|GRMZM2G119345_P01|GRMZM2G162968_P01|GRMZM2G014282_P01|GRMZM2G133919_P01|AC233895.1_FGP001|GRMZM2G307088_P02|GRMZM2G057942_P01|GRMZM2G026309_P01|GRMZM2G090981_P01|GRMZM2G169095_P01|GRMZM2G131473_P01|GRMZM2G109560_P01|GRMZM2G103266_P07|GRMZM2G005346_P01|GRMZM2G110220_P01|GRMZM2G006377_P01|GRMZM2G457381_P01|GRM…
10224	2.04e-09	3.12e-08	response to UV-B	GRMZM2G055807_P02|GRMZM2G096802_P01|GRMZM2G137046_P01|GRMZM2G126956_P01|AC210173.4_FGP005|GRMZM2G081639_P01|GRMZM2G048294_P01|GRMZM2G003565_P03|GRMZM2G120652_P01|GRMZM2G419239_P01|GRMZM2G389155_P01|GRMZM2G073510_P01
151	2.51e-09	3.81e-08	ubiquitin ligase complex	GRMZM2G037698_P01|GRMZM2G425965_P01|GRMZM2G126795_P02|GRMZM2G025214_P06|GRMZM2G027375_P01|GRMZM2G471733_P01|GRMZM2G148249_P01|GRMZM2G476914_P01|GRMZM2G339151_P01|GRMZM2G007486_P02|GRMZM2G166089_P05|GRMZM2G032821_P01|GRMZM2G032821_P02|GRMZM2G135978_P01|GRMZM2G452016_P02|GRMZM2G405203_P01|GRMZM2G125034_P01|GRMZM2G071484_P01|GRMZM2G010488_P01|GRMZM2G104769_P02|GRMZM2G030805_P01|GRMZM2G059042_P01|GRM…
9524	2.55e-09	3.85e-08	phragmoplast	GRMZM2G030284_P01|GRMZM2G436981_P01|GRMZM2G063060_P01|GRMZM2G100478_P01|GRMZM2G042604_P01|GRMZM2G002100_P01|GRMZM2G166089_P05|GRMZM2G062084_P01|GRMZM2G017257_P01|GRMZM2G114861_P01|GRMZM2G036765_P01|GRMZM2G127581_P01|GRMZM2G112337_P03
9543	2.78e-09	4.16e-08	chloroplast thylakoid lumen	GRMZM2G087570_P01|GRMZM2G022876_P01|GRMZM2G118646_P01|GRMZM2G102838_P01|GRMZM2G348873_P01|GRMZM2G005984_P01|GRMZM2G130085_P01|GRMZM2G021617_P01|GRMZM2G025882_P01|GRMZM2G076544_P01|GRMZM2G156227_P01
5747	2.89e-09	4.3e-08	mitochondrial respiratory chain complex I	GRMZM2G123966_P01|GRMZM2G421234_P01|GRMZM2G021331_P01|GRMZM2G097040_P01|GRMZM2G149414_P01|GRMZM2G126038_P01|GRMZM2G117811_P01|GRMZM2G041275_P01|GRMZM2G145854_P01|GRMZM2G113408_P01|GRMZM2G040209_P01|GRMZM2G442129_P01|GRMZM2G335657_P01|AC195340.3_FGP002|AC217358.3_FGP005
5759	2.96e-09	4.39e-08	mitochondrial matrix	GRMZM2G062481_P01|GRMZM2G100511_P01|GRMZM2G128114_P01|AC233872.1_FGP003|GRMZM2G119482_P01|GRMZM2G005036_P01|GRMZM2G416120_P01|GRMZM2G474883_P01|GRMZM2G320135_P01|GRMZM2G091563_P01|GRMZM2G124281_P02|GRMZM2G181542_P01
4298	3.13e-09	4.61e-08	threonine-type endopeptidase activity	GRMZM2G111566_P01|GRMZM2G074549_P02|GRMZM2G042604_P01|GRMZM2G445100_P02|GRMZM2G074386_P01|GRMZM2G016511_P01|GRMZM2G117544_P01|GRMZM2G008623_P01|GRMZM2G056870_P01|GRMZM2G102596_P01|GRMZM2G097164_P01|GRMZM2G092975_P01|GRMZM2G040164_P01|GRMZM2G005080_P01|GRMZM2G115948_P01|GRMZM2G124417_P01|GRMZM2G023080_P01
10181	3.39e-09	4.95e-08	FMN binding	GRMZM2G104294_P01|GRMZM2G085078_P02|GRMZM2G000236_P01|GRMZM2G076239_P05|GRMZM2G007651_P02|GRMZM2G082792_P01|GRMZM2G086489_P01|GRMZM2G174621_P01|GRMZM2G042136_P01|GRMZM2G068028_P01|GRMZM2G040209_P01|GRMZM2G082087_P02|GRMZM2G103897_P01|AC217947.4_FGP002
16310	3.78e-09	5.5e-08	phosphorylation	GRMZM2G024151_P02|GRMZM2G102601_P01|GRMZM2G456644_P01|GRMZM2G107196_P03|GRMZM2G048497_P01|GRMZM2G158252_P01|GRMZM2G111014_P01|GRMZM2G458549_P01|GRMZM2G074015_P02|GRMZM2G074015_P03|GRMZM2G423456_P02|GRMZM2G097457_P02|GRMZM2G097457_P01|GRMZM2G396451_P03|GRMZM2G098900_P01|GRMZM2G123886_P01|GRMZM5G833140_P01|GRMZM5G833140_P02
9534	4.03e-09	5.82e-08	chloroplast thylakoid	GRMZM2G017077_P01|GRMZM2G348873_P01|GRMZM2G017045_P01|GRMZM2G148106_P01|GRMZM2G121456_P01|GRMZM2G033198_P01|GRMZM2G001755_P01|GRMZM2G099529_P01|GRMZM2G024607_P01
9451	4.44e-09	6.38e-08	RNA modification	GRMZM2G459702_P01|GRMZM2G436001_P01|GRMZM2G151200_P01|GRMZM2G046088_P02|GRMZM2G112352_P01|GRMZM2G147335_P03|GRMZM2G112352_P02|GRMZM2G101383_P01|GRMZM2G315806_P01|GRMZM2G082365_P01|GRMZM2G100497_P03|GRMZM2G072337_P01|GRMZM2G174149_P02|GRMZM2G172956_P01|GRMZM2G096553_P02|GRMZM2G095782_P04
43161	4.98e-09	7.11e-08	proteasomal ubiquitin-dependent protein catabolic process	GRMZM2G121452_P01|GRMZM2G143462_P01|GRMZM2G147671_P01|GRMZM2G073077_P02|GRMZM2G056569_P01|GRMZM2G143462_P03|GRMZM2G061620_P02|AC206223.3_FGP008|GRMZM2G035417_P01|GRMZM2G104373_P01
5839	5.73e-09	8.13e-08	proteasome core complex	GRMZM2G111566_P01|GRMZM2G074549_P02|GRMZM2G042604_P01|GRMZM2G445100_P02|GRMZM2G074386_P01|GRMZM2G016511_P01|GRMZM2G117544_P01|GRMZM2G008623_P01|GRMZM2G056870_P01|GRMZM2G102596_P01|GRMZM2G097164_P01|GRMZM2G092975_P01|GRMZM2G040164_P01|GRMZM2G005080_P01|GRMZM2G115948_P01|GRMZM2G124417_P01|GRMZM2G023080_P01
50826	5.97e-09	8.39e-08	response to freezing	AC210013.4_FGP009|GRMZM2G104179_P01|GRMZM2G064804_P01|GRMZM2G166297_P01|GRMZM2G419239_P01|GRMZM2G055276_P01|GRMZM2G132185_P01|GRMZM2G046916_P01|GRMZM2G078178_P01|GRMZM2G456086_P01|GRMZM2G113332_P01|GRMZM2G467356_P01|GRMZM2G378121_P01|GRMZM2G012891_P01|GRMZM2G117574_P01|GRMZM2G048497_P01|GRMZM2G151309_P01|GRMZM2G115456_P01|GRMZM2G018484_P01|GRMZM2G019621_P01|GRMZM2G175728_P01|GRMZM2G352132_P01|GRM…
8033	5.98e-09	8.39e-08	tRNA processing	GRMZM2G468693_P02|GRMZM2G009091_P03|GRMZM2G145595_P01|GRMZM2G138494_P01|GRMZM2G481548_P01|GRMZM2G402242_P03|GRMZM2G078756_P01|GRMZM2G097258_P01|GRMZM2G150648_P05|GRMZM2G102915_P01|GRMZM2G109885_P01|GRMZM2G119933_P01|GRMZM2G095806_P01|GRMZM2G335657_P01|GRMZM2G108775_P01
9911	6.35e-09	8.86e-08	positive regulation of flower development	GRMZM2G019863_P01|GRMZM2G171365_P01|GRMZM2G106363_P01|GRMZM2G076075_P02|GRMZM2G130095_P01|GRMZM2G172152_P01|GRMZM2G176688_P01|GRMZM2G027750_P01|GRMZM2G048294_P01|GRMZM2G067789_P01|GRMZM2G380184_P01
7623	7.4e-09	1.03e-07	circadian rhythm	GRMZM2G098208_P01|GRMZM2G004161_P01|GRMZM2G178356_P01|GRMZM2G040736_P01|GRMZM2G090156_P01|GRMZM2G161611_P01|GRMZM2G107101_P03|GRMZM2G129954_P01|GRMZM2G089159_P01
6777	7.58e-09	1.04e-07	Mo-molybdopterin cofactor biosynthetic process	GRMZM2G010238_P02|GRMZM2G032936_P01|GRMZM2G165966_P01|GRMZM2G135816_P03|GRMZM2G121468_P01|GRMZM2G121468_P02|GRMZM2G067176_P01|GRMZM2G135816_P01
50825	7.73e-09	1.05e-07	ice binding	AC210013.4_FGP009|GRMZM2G104179_P01|GRMZM2G064804_P01|GRMZM2G166297_P01|GRMZM2G419239_P01|GRMZM2G055276_P01|GRMZM2G132185_P01|GRMZM2G046916_P01|GRMZM2G078178_P01|GRMZM2G456086_P01|GRMZM2G113332_P01|GRMZM2G467356_P01|GRMZM2G378121_P01|GRMZM2G012891_P01|GRMZM2G117574_P01|GRMZM2G048497_P01|GRMZM2G151309_P01|GRMZM2G115456_P01|GRMZM2G018484_P01|GRMZM2G019621_P01|GRMZM2G175728_P01|GRMZM2G352132_P01|GRM…
42309	7.73e-09	1.05e-07	homoiothermy	AC210013.4_FGP009|GRMZM2G104179_P01|GRMZM2G064804_P01|GRMZM2G166297_P01|GRMZM2G419239_P01|GRMZM2G055276_P01|GRMZM2G132185_P01|GRMZM2G046916_P01|GRMZM2G078178_P01|GRMZM2G456086_P01|GRMZM2G113332_P01|GRMZM2G467356_P01|GRMZM2G378121_P01|GRMZM2G012891_P01|GRMZM2G117574_P01|GRMZM2G048497_P01|GRMZM2G151309_P01|GRMZM2G115456_P01|GRMZM2G018484_P01|GRMZM2G019621_P01|GRMZM2G175728_P01|GRMZM2G352132_P01|GRM…
10020	9.2e-09	1.25e-07	chloroplast fission	GRMZM2G135498_P01|GRMZM2G060451_P01|GRMZM2G177224_P02|GRMZM2G453388_P01|GRMZM2G009070_P01|GRMZM2G005848_P01|GRMZM2G077531_P01
5741	9.36e-09	1.26e-07	mitochondrial outer membrane	GRMZM2G100511_P01|GRMZM2G150616_P01|GRMZM2G005036_P01|GRMZM2G043983_P01|GRMZM2G108144_P01|GRMZM2G100402_P01|GRMZM2G091563_P01|GRMZM2G174696_P01|GRMZM2G071071_P01|GRMZM2G005209_P01|GRMZM2G055025_P01
10043	9.48e-09	1.27e-07	response to zinc ion	GRMZM2G099191_P01|GRMZM2G124455_P01|GRMZM2G415359_P02|GRMZM2G059991_P01|GRMZM2G122871_P01|GRMZM2G016511_P01|GRMZM2G307262_P01|GRMZM2G088627_P01|GRMZM2G134582_P01|GRMZM2G325575_P01|GRMZM2G109425_P01|GRMZM2G029219_P01|GRMZM2G115948_P01|GRMZM2G030784_P02|GRMZM2G066460_P01
3684	9.69e-09	1.29e-07	damaged DNA binding	GRMZM2G061620_P02|GRMZM2G021439_P01|GRMZM2G121543_P02|GRMZM2G143462_P01|GRMZM2G157817_P01|GRMZM2G143462_P03|GRMZM2G095931_P01|GRMZM2G169333_P07|GRMZM2G078204_P01|GRMZM2G084762_P01|GRMZM2G035417_P01|GRMZM2G062638_P01|GRMZM2G139031_P01|GRMZM2G073510_P01
9116	1.16e-08	1.53e-07	nucleoside metabolic process	GRMZM2G179810_P03|GRMZM2G018238_P01|GRMZM2G171111_P02|AC188838.3_FGP005|GRMZM2G038791_P02|GRMZM2G059121_P01|GRMZM2G038791_P01|GRMZM2G301172_P01|GRMZM2G109472_P01|GRMZM2G180930_P02|GRMZM2G131907_P01|GRMZM2G180863_P02
6364	1.48e-08	1.94e-07	rRNA processing	AC233870.1_FGP003|GRMZM2G136599_P01|GRMZM2G014276_P01|GRMZM2G063729_P01|GRMZM2G005308_P01|GRMZM2G121785_P01|GRMZM2G128092_P01|GRMZM2G005256_P02|GRMZM2G150648_P05|AC212570.3_FGP006|GRMZM2G111216_P01|GRMZM2G087712_P01|GRMZM2G040672_P01|GRMZM2G082613_P02|GRMZM2G095806_P01
16114	1.57e-08	2.03e-07	terpenoid biosynthetic process	GRMZM5G856881_P01|AC209374.4_FGP002|GRMZM2G027059_P01|GRMZM2G145029_P01|GRMZM2G137151_P01|GRMZM2G137409_P01|GRMZM2G172032_P01|GRMZM2G056975_P01
16925	1.58e-08	2.03e-07	protein sumoylation	GRMZM2G149108_P01|GRMZM2G082390_P01|GRMZM2G063931_P01|GRMZM2G053898_P02|GRMZM2G070047_P01|GRMZM2G163398_P01
7062	1.58e-08	2.03e-07	sister chromatid cohesion	GRMZM2G093217_P01|GRMZM2G132504_P04|GRMZM2G025340_P01|GRMZM2G456570_P01|GRMZM2G440916_P01|GRMZM2G018926_P01
48367	1.58e-08	2.03e-07	shoot development	GRMZM2G040477_P01|AC212859.3_FGP007|GRMZM2G056569_P01|GRMZM2G004320_P01|AC197672.3_FGP002|GRMZM2G038032_P01|GRMZM2G156099_P02|GRMZM2G099101_P01|GRMZM2G391042_P01|GRMZM2G180909_P01|GRMZM2G377341_P01|GRMZM2G104373_P01
9982	2.26e-08	2.9e-07	pseudouridine synthase activity	GRMZM2G459702_P01|GRMZM2G151200_P01|GRMZM2G046088_P02|GRMZM2G112352_P01|GRMZM2G147335_P03|GRMZM2G112352_P02|GRMZM2G101383_P01|GRMZM2G315806_P01|GRMZM2G082365_P01|GRMZM2G100497_P03|GRMZM2G174149_P02|GRMZM2G172956_P01|GRMZM2G032419_P01|GRMZM2G096553_P02|GRMZM2G095782_P04
8283	2.74e-08	3.46e-07	cell proliferation	GRMZM2G075637_P01|GRMZM2G359735_P01|GRMZM2G139973_P01|GRMZM2G163081_P01|GRMZM2G068471_P01|GRMZM2G005256_P02|GRMZM2G088487_P02|GRMZM2G100872_P01|GRMZM2G009627_P01|GRMZM2G090738_P01|GRMZM2G018223_P01
9637	2.74e-08	3.46e-07	response to blue light	GRMZM2G106363_P01|GRMZM2G149428_P01|GRMZM2G085236_P01|GRMZM2G032351_P01|GRMZM2G049549_P01|GRMZM2G172152_P01|GRMZM2G033885_P01|GRMZM2G113033_P01|GRMZM2G107101_P03|GRMZM2G077436_P01|GRMZM2G050714_P01
9860	2.74e-08	3.46e-07	pollen tube growth	GRMZM2G070045_P01|GRMZM2G063060_P01|GRMZM2G442148_P01|GRMZM2G067915_P01|GRMZM2G556845_P01|GRMZM2G176698_P01|GRMZM2G124739_P01|GRMZM2G060947_P01|GRMZM2G022258_P02|GRMZM2G036765_P01|GRMZM2G013908_P01|GRMZM2G368799_P01|GRMZM2G095441_P01|GRMZM2G050647_P01|GRMZM2G075150_P01|GRMZM2G071071_P01
16272	2.91e-08	3.66e-07	prefoldin complex	GRMZM2G102580_P01|GRMZM2G049390_P02|GRMZM2G049390_P01|GRMZM2G135354_P01|AC203985.4_FGP005|GRMZM2G099909_P01|GRMZM2G070061_P01|GRMZM2G023347_P01|GRMZM2G119740_P02|GRMZM2G014676_P01
6397	3.17e-08	3.93e-07	mRNA processing	GRMZM2G006806_P01|GRMZM2G070113_P02|GRMZM2G052926_P01|GRMZM2G076597_P02|GRMZM2G050697_P01|GRMZM2G019267_P01|GRMZM2G137944_P01|GRMZM2G018947_P01|GRMZM2G461145_P01|GRMZM2G038588_P01|GRMZM2G179308_P01|GRMZM2G022763_P04|GRMZM2G022763_P03|GRMZM2G132060_P01
45271	3.17e-08	3.93e-07	respiratory chain complex I	GRMZM2G123966_P01|GRMZM2G421234_P01|GRMZM2G097040_P01|GRMZM2G149414_P01|GRMZM2G107114_P01|GRMZM2G126038_P01|GRMZM2G396397_P01|GRMZM2G117811_P01|GRMZM2G018941_P01|GRMZM2G145854_P01|GRMZM2G040209_P01|GRMZM2G442129_P01|AC217358.3_FGP005|AC195340.3_FGP002
4871	3.22e-08	3.97e-07	signal transducer activity	GRMZM2G302233_P01|GRMZM2G057935_P01|GRMZM2G092174_P01|GRMZM2G181028_P01|GRMZM2G451604_P01|GRMZM2G032351_P01|GRMZM2G413113_P01|GRMZM2G101938_P01|GRMZM2G113244_P01|GRMZM2G129889_P01|GRMZM2G407996_P01|GRMZM2G060924_P02|GRMZM2G176506_P01|GRMZM2G085236_P01|GRMZM2G176407_P01|GRMZM2G148693_P01|GRMZM2G093090_P01|GRMZM2G140537_P01|GRMZM2G033267_P01|GRMZM2G064732_P01|GRMZM2G147726_P02|GRMZM2G106061_P01|GRM…
16874	3.61e-08	4.43e-07	ligase activity	AC197672.3_FGP002|GRMZM2G019926_P03|GRMZM2G019926_P02|GRMZM2G091560_P01|GRMZM2G702490_P02|GRMZM2G393334_P01|GRMZM2G377341_P01|GRMZM2G009070_P01|GRMZM2G304915_P03
10218	3.81e-08	4.66e-07	response to far red light	GRMZM2G039455_P01|GRMZM2G149428_P01|GRMZM2G137046_P01|GRMZM2G075336_P02|GRMZM2G148074_P01|GRMZM2G033885_P01|GRMZM2G113033_P01|GRMZM2G107101_P03|GRMZM2G077436_P01|GRMZM2G389155_P01|GRMZM2G125411_P01
15934	4.15e-08	5.05e-07	large ribosomal subunit	GRMZM2G436038_P01|GRMZM2G119169_P02|GRMZM2G058923_P01|GRMZM2G090422_P01|GRMZM2G070649_P01|GRMZM2G164965_P01|GRMZM2G005973_P01|GRMZM2G072315_P01|GRMZM5G804776_P01|GRMZM2G126594_P02|GRMZM2G327564_P01|GRMZM2G041238_P01|GRMZM2G702426_P01|GRMZM2G094051_P01|GRMZM2G094051_P03
48481	4.3e-08	5.21e-07	ovule development	GRMZM2G159397_P01|GRMZM2G029055_P01|GRMZM2G107089_P01|GRMZM5G891373_P02|GRMZM2G359952_P01|GRMZM2G129034_P01|GRMZM2G002100_P01|GRMZM2G155899_P01|GRMZM2G032049_P01|GRMZM2G160687_P03
9723	4.74e-08	5.71e-07	response to ethylene stimulus	GRMZM2G079123_P01|GRMZM2G036455_P01|GRMZM2G160005_P01|GRMZM2G033570_P01|GRMZM2G011030_P01|GRMZM2G074267_P01|GRMZM2G002100_P01|GRMZM2G010152_P01|GRMZM2G099630_P01|GRMZM2G171383_P01|GRMZM2G043435_P01|GRMZM2G164405_P01|GRMZM2G095904_P01|GRMZM2G038636_P01|GRMZM2G069649_P01|GRMZM2G077293_P01
9933	5.74e-08	6.84e-07	meristem structural organization	GRMZM2G147716_P01|GRMZM2G019200_P01|GRMZM2G056569_P01|AC197672.3_FGP002|GRMZM2G024151_P02|GRMZM2G110822_P01|GRMZM2G377341_P01|GRMZM2G009627_P01|GRMZM2G104373_P01
5654	5.74e-08	6.84e-07	nucleoplasm	GRMZM2G021742_P01|GRMZM2G014750_P01|GRMZM2G022041_P01|GRMZM2G021149_P01|GRMZM2G141551_P01|GRMZM2G018947_P01|GRMZM2G143655_P01|GRMZM2G107101_P03|GRMZM2G007590_P01
15035	5.78e-08	6.86e-07	protein disulfide oxidoreductase activity	GRMZM2G080722_P01|GRMZM2G178886_P01|GRMZM2G181258_P01|GRMZM2G172357_P01|GRMZM2G053726_P01|GRMZM2G303044_P01|GRMZM2G013695_P01|GRMZM2G362281_P01|GRMZM2G480903_P01|GRMZM2G136522_P01|GRMZM2G170008_P01|GRMZM2G010319_P01|GRMZM2G148387_P01|GRMZM2G090736_P01|GRMZM2G311898_P01|GRMZM2G150295_P01|AC226221.2_FGP011
50662	5.88e-08	6.94e-07	coenzyme binding	GRMZM2G007252_P01|GRMZM2G053322_P01|GRMZM2G143917_P01|GRMZM2G029547_P01|GRMZM2G029856_P01|GRMZM2G180922_P01|GRMZM2G031311_P02|GRMZM2G166767_P01|GRMZM2G072911_P01|GRMZM2G111216_P01|GRMZM2G058095_P01|GRMZM2G179981_P01|GRMZM2G031169_P01|GRMZM2G052336_P01|GRMZM2G080546_P02|GRMZM2G038598_P01|GRMZM2G004683_P01|GRMZM2G115442_P02|GRMZM2G065171_P01|GRMZM2G115124_P01|GRMZM2G063949_P01|GRMZM2G171662_P01|GRM…
8299	6.08e-08	7.14e-07	isoprenoid biosynthetic process	GRMZM5G856881_P01|GRMZM2G098569_P01|GRMZM2G056975_P01|GRMZM2G074015_P02|GRMZM2G087207_P01|GRMZM2G074015_P03|GRMZM2G112728_P01|GRMZM2G145029_P01|GRMZM2G396451_P03|GRMZM2G058095_P01|GRMZM2G102550_P01|GRMZM2G172032_P01|GRMZM2G137409_P01|GRMZM2G112728_P05
6164	6.11e-08	7.14e-07	purine nucleotide biosynthetic process	GRMZM2G368902_P01|GRMZM2G160925_P01|GRMZM5G874277_P01|GRMZM2G003875_P01|GRMZM2G123204_P01|GRMZM2G136283_P01
1522	7.49e-08	8.7e-07	pseudouridine synthesis	GRMZM2G459702_P01|GRMZM2G151200_P01|GRMZM2G046088_P02|GRMZM2G112352_P01|GRMZM2G147335_P03|GRMZM2G112352_P02|GRMZM2G101383_P01|GRMZM2G315806_P01|GRMZM2G082365_P01|GRMZM2G100497_P03|GRMZM2G174149_P02|GRMZM2G172956_P01|GRMZM2G096553_P02|GRMZM2G095782_P04
16226	8.91e-08	1.03e-06	iron-sulfur cluster assembly	GRMZM2G154499_P02|GRMZM2G156713_P01|GRMZM2G050971_P01|GRMZM2G089317_P01|GRMZM2G099045_P01|GRMZM2G322314_P01|GRMZM2G163996_P01|GRMZM2G073916_P01|GRMZM2G064336_P01|GRMZM2G173960_P01
10114	9.61e-08	1.1e-06	response to red light	GRMZM2G149428_P01|GRMZM2G105844_P01|GRMZM2G137046_P01|GRMZM2G075336_P02|GRMZM2G040736_P01|GRMZM2G113244_P01|GRMZM2G033885_P01|GRMZM2G113033_P01|GRMZM2G077436_P01|GRMZM2G389155_P01|GRMZM2G050714_P01
12501	9.69e-08	1.1e-06	programmed cell death	GRMZM2G432801_P01|GRMZM2G051806_P01|GRMZM2G104081_P01|GRMZM2G113696_P01|GRMZM2G060163_P01|GRMZM2G082974_P01|GRMZM2G155546_P01|GRMZM2G323679_P01
43039	9.69e-08	1.1e-06	tRNA aminoacylation	GRMZM2G078756_P01|GRMZM2G553314_P01|GRMZM2G046932_P01|GRMZM5G891373_P02|GRMZM2G154664_P01|GRMZM2G032049_P01|GRMZM2G101463_P01|GRMZM2G082271_P01
9832	9.69e-08	1.1e-06	plant-type cell wall biogenesis	GRMZM2G048762_P01|GRMZM2G068943_P02|AC196426.3_FGP007|GRMZM2G017305_P01|GRMZM2G002523_P01|GRMZM2G039325_P01|GRMZM2G070360_P01|GRMZM2G030167_P01
6913	9.96e-08	1.12e-06	nucleocytoplasmic transport	GRMZM2G015159_P01|GRMZM2G044368_P01|GRMZM2G335738_P01|GRMZM2G101938_P01|GRMZM2G354604_P01|GRMZM2G124732_P01|GRMZM2G052509_P01|GRMZM2G157334_P02|GRMZM2G102946_P01|GRMZM2G075719_P02|GRMZM2G102946_P02|GRMZM2G416142_P02|GRMZM2G061900_P01|GRMZM2G415327_P01|GRMZM2G131254_P01|GRMZM2G097728_P03|GRMZM2G106960_P01|GRMZM2G097728_P02
155	1.25e-07	1.4e-06	two-component sensor activity	GRMZM2G057935_P01|GRMZM2G092174_P01|GRMZM2G181028_P01|GRMZM2G102601_P01|GRMZM2G423456_P02|GRMZM2G158252_P01|GRMZM2G129889_P01|GRMZM5G833140_P01|GRMZM2G089010_P02|GRMZM5G833140_P02
9553	1.25e-07	1.4e-06	embryo sac development	GRMZM2G016997_P01|GRMZM2G107089_P01|GRMZM2G022258_P02|GRMZM2G102242_P01|GRMZM2G004161_P01|GRMZM2G085970_P01|AC212570.3_FGP006|GRMZM2G010085_P01|GRMZM2G115047_P01|GRMZM2G003732_P01
325	1.28e-07	1.43e-06	plant-type vacuole	GRMZM2G144372_P01|GRMZM2G128995_P01|GRMZM2G052088_P01|GRMZM2G177912_P01|GRMZM2G070360_P01|GRMZM2G019999_P01|GRMZM2G072071_P01|GRMZM2G357620_P01|GRMZM2G058910_P01|GRMZM2G030167_P01|GRMZM2G089836_P01
16301	1.47e-07	1.63e-06	kinase activity	GRMZM2G300258_P01|GRMZM2G456644_P01|GRMZM2G048497_P01|GRMZM2G479243_P01|GRMZM2G458549_P01|GRMZM2G074015_P02|GRMZM2G074015_P03|GRMZM5G845021_P01|GRMZM2G162529_P01|GRMZM2G169462_P02|GRMZM2G013617_P01|GRMZM2G034143_P01|GRMZM2G165137_P01|GRMZM2G097457_P02|GRMZM2G097457_P01|GRMZM2G396451_P03|GRMZM2G098900_P01
9617	1.66e-07	1.83e-06	response to bacterium	GRMZM2G022837_P01|GRMZM2G042047_P01|GRMZM2G108144_P01|GRMZM2G151726_P03|GRMZM2G023163_P01|GRMZM2G048497_P01|GRMZM2G118610_P01|GRMZM2G082974_P01|GRMZM2G150616_P01|GRMZM2G171383_P01|GRMZM2G325575_P01|GRMZM2G113696_P01|GRMZM2G076450_P01|GRMZM2G055025_P01
9934	1.77e-07	1.92e-06	regulation of meristem structural organization	GRMZM2G068193_P02|GRMZM2G405203_P01|GRMZM2G399073_P02|GRMZM2G150608_P01|GRMZM2G158562_P01|GRMZM2G141931_P01
10015	1.77e-07	1.92e-06	root morphogenesis	GRMZM2G056569_P01|GRMZM2G163081_P01|GRMZM2G005256_P02|GRMZM2G046021_P01|GRMZM2G090738_P01|GRMZM2G104373_P01
6189	1.77e-07	1.92e-06	'de novo' IMP biosynthetic process	GRMZM2G036123_P01|GRMZM2G133121_P01|GRMZM2G000622_P01|GRMZM2G155626_P01|GRMZM2G160925_P01|GRMZM2G168281_P01
10386	1.77e-07	1.92e-06	lateral root primordium development	GRMZM2G082916_P01|GRMZM2G056569_P01|GRMZM2G006474_P01|GRMZM2G160005_P01|GRMZM2G171383_P01|GRMZM2G104373_P01
5694	1.99e-07	2.15e-06	chromosome	GRMZM2G131443_P02|GRMZM2G092723_P02|GRMZM2G029262_P03|GRMZM2G440916_P01|GRMZM2G149520_P02|GRMZM2G010152_P01|GRMZM2G111014_P01|GRMZM2G139872_P01|GRMZM2G052581_P01|GRMZM2G095865_P01|GRMZM2G025340_P01|GRMZM2G010884_P01|GRMZM2G129913_P03|GRMZM2G456570_P01|GRMZM2G021270_P01|GRMZM2G470438_P02|GRMZM2G129913_P04|GRMZM2G383623_P01
160	2.12e-07	2.28e-06	two-component signal transduction system (phosphorelay)	GRMZM2G035688_P01|GRMZM2G451604_P01|GRMZM2G158252_P01|GRMZM2G095727_P05|GRMZM2G089010_P02|GRMZM2G100318_P01|GRMZM2G020081_P01|GRMZM2G423456_P02|GRMZM2G040736_P01|GRMZM2G005732_P02|GRMZM2G158140_P01|GRMZM2G129954_P01|GRMZM2G179024_P01|GRMZM2G039246_P01|GRMZM5G833140_P01|GRMZM5G833140_P02
4518	2.22e-07	2.37e-06	nuclease activity	GRMZM2G123922_P01|GRMZM2G053531_P01|GRMZM2G170291_P04|GRMZM2G061023_P02|GRMZM2G096920_P01|GRMZM2G139329_P01|GRMZM2G021674_P01|GRMZM2G103458_P01|GRMZM2G001084_P01|GRMZM2G168849_P01|GRMZM2G121262_P01
9611	2.26e-07	2.4e-06	response to wounding	GRMZM2G138268_P01|GRMZM2G048085_P01|GRMZM2G042047_P01|GRMZM2G400470_P03|GRMZM2G052389_P01|GRMZM2G151726_P03|GRMZM2G033098_P01|GRMZM2G396553_P01|GRMZM2G082974_P01|GRMZM2G010468_P01|GRMZM2G070978_P02|GRMZM2G060257_P02|GRMZM2G423898_P01|GRMZM2G125411_P01|GRMZM2G027756_P01|GRMZM2G162413_P02|GRMZM2G113696_P01|GRMZM2G164405_P01|GRMZM2G170602_P01|GRMZM2G055575_P01|GRMZM2G123633_P01|GRMZM2G049811_P01|GRM…
9231	2.88e-07	3.04e-06	riboflavin biosynthetic process	GRMZM2G090068_P01|GRMZM2G009196_P01|GRMZM2G033219_P01|GRMZM2G086365_P01|GRMZM2G320099_P01|GRMZM2G033219_P02|GRMZM2G135586_P01|GRMZM2G105466_P01|GRMZM2G336908_P02
4725	2.88e-07	3.04e-06	protein tyrosine phosphatase activity	GRMZM2G005350_P01|GRMZM2G319357_P01|GRMZM2G174170_P02|GRMZM2G036455_P01|GRMZM2G132468_P01|GRMZM2G011520_P01|GRMZM2G010775_P01|GRMZM2G173035_P01|GRMZM2G086418_P01|GRMZM2G126765_P01|GRMZM2G014813_P02
6259	3.23e-07	3.39e-06	DNA metabolic process	GRMZM2G058954_P01|GRMZM2G052581_P01|GRMZM2G061023_P02|GRMZM2G084762_P01|GRMZM2G129913_P03|GRMZM2G016602_P01|GRMZM2G470438_P02|GRMZM2G106056_P02|GRMZM2G129913_P04|GRMZM2G121543_P02
9239	3.38e-07	3.53e-06	enterobactin biosynthetic process	GRMZM2G006119_P03|GRMZM2G036455_P01|GRMZM2G148355_P01|GRMZM2G043602_P02|GRMZM2G070279_P01|GRMZM2G009940_P01|GRMZM2G071987_P01|GRMZM2G179045_P01|GRMZM2G115442_P02|GRMZM2G065171_P01|GRMZM2G128146_P01|GRMZM2G147191_P02|GRMZM2G332976_P01|GRMZM2G006119_P01|GRMZM2G141256_P03|GRMZM2G087323_P01|GRMZM2G403313_P01|GRMZM2G339994_P01
71277	3.72e-07	3.8e-06	cellular response to calcium ion	GRMZM2G069651_P01|GRMZM2G122715_P02|GRMZM2G112165_P01|GRMZM2G012631_P01|GRMZM5G833699_P01
19789	3.72e-07	3.8e-06	SUMO ligase activity	GRMZM2G022065_P01|GRMZM2G155123_P02|GRMZM2G063931_P01|GRMZM2G070047_P01|GRMZM2G163398_P01
32875	3.72e-07	3.8e-06	regulation of DNA endoreduplication	GRMZM2G166684_P02|GRMZM2G016997_P01|GRMZM2G174971_P01|GRMZM2G054247_P01|GRMZM2G147603_P02
8831	3.72e-07	3.8e-06	dTDP-4-dehydrorhamnose reductase activity	GRMZM2G038598_P01|GRMZM2G166767_P01|GRMZM2G072911_P01|GRMZM2G052336_P01|GRMZM2G115124_P01|GRMZM2G029856_P01|GRMZM2G171662_P01|GRMZM2G180922_P01|GRMZM2G007195_P02|GRMZM2G171662_P04|GRMZM2G031311_P02
45226	3.72e-07	3.8e-06	extracellular polysaccharide biosynthetic process	GRMZM2G038598_P01|GRMZM2G166767_P01|GRMZM2G072911_P01|GRMZM2G052336_P01|GRMZM2G115124_P01|GRMZM2G029856_P01|GRMZM2G171662_P01|GRMZM2G180922_P01|GRMZM2G007195_P02|GRMZM2G171662_P04|GRMZM2G031311_P02
10087	4.08e-07	4.16e-06	phloem or xylem histogenesis	GRMZM2G166684_P02|GRMZM2G082916_P01|GRMZM2G006474_P01|GRMZM2G059225_P02|GRMZM2G174971_P01|GRMZM2G054247_P01|GRMZM2G147603_P02|AC187157.4_FGP005
5484	4.11e-07	4.17e-06	SNAP receptor activity	GRMZM2G017329_P01|GRMZM2G051327_P01|GRMZM2G083518_P01|GRMZM2G120115_P02|GRMZM2G100478_P01|GRMZM2G021378_P01|GRMZM2G008638_P01|GRMZM2G095441_P01|GRMZM2G044527_P01
9411	4.2e-07	4.22e-06	response to UV	GRMZM2G055807_P02|GRMZM2G097605_P01|GRMZM2G058584_P01|GRMZM2G166597_P01|GRMZM2G081639_P01|GRMZM2G052821_P01|GRMZM2G003565_P03
51726	4.2e-07	4.22e-06	regulation of cell cycle	GRMZM2G016997_P01|GRMZM2G060163_P01|GRMZM2G155384_P02|AC149818.2_FGP004|GRMZM2G155546_P01|GRMZM2G323679_P01|GRMZM2G310283_P01
9880	4.3e-07	4.31e-06	embryonic pattern specification	GRMZM2G082916_P01|GRMZM2G128092_P01|GRMZM2G006474_P01|GRMZM2G014276_P01|GRMZM2G178102_P01|GRMZM2G168119_P01
156	4.89e-07	4.86e-06	two-component response regulator activity	GRMZM2G035688_P01|GRMZM2G158252_P01|GRMZM2G095727_P05|GRMZM2G089010_P02|GRMZM2G100318_P01|GRMZM2G020081_P01|GRMZM2G423456_P02|GRMZM2G040736_P01|GRMZM2G005732_P02|GRMZM2G158140_P01|GRMZM2G129954_P01|GRMZM2G179024_P01|GRMZM5G833140_P01|GRMZM5G833140_P02
4176	4.89e-07	4.86e-06	ATP-dependent peptidase activity	GRMZM2G149994_P04|GRMZM2G162968_P01|GRMZM2G119345_P01|GRMZM2G014282_P01|GRMZM2G096764_P01|GRMZM2G109560_P01|GRMZM2G060561_P02|GRMZM2G032821_P01|GRMZM2G032821_P02|GRMZM2G457381_P01|GRMZM2G011068_P01|GRMZM2G113056_P02|GRMZM2G113056_P01|GRMZM2G062638_P01
10118	5.73e-07	5.67e-06	stomatal movement	GRMZM2G022837_P01|GRMZM2G139797_P03|GRMZM2G013236_P03|GRMZM2G178356_P01|GRMZM2G032351_P01|GRMZM2G049549_P01|GRMZM2G172152_P01|GRMZM2G066867_P01|GRMZM2G107575_P01|GRMZM2G125411_P01
9791	6.21e-07	6.07e-06	post-embryonic development	GRMZM2G123719_P01|GRMZM2G129155_P01|GRMZM2G155242_P01|GRMZM2G177461_P01|GRMZM2G036829_P01|GRMZM2G180335_P01|GRMZM2G061662_P01|GRMZM2G002765_P02
16049	6.21e-07	6.07e-06	cell growth	GRMZM2G159427_P01|GRMZM2G048067_P01|GRMZM2G155123_P02|GRMZM2G064005_P01|GRMZM2G087275_P01|GRMZM2G010085_P01|GRMZM2G107114_P01|GRMZM2G110822_P01
8017	6.21e-07	6.07e-06	microtubule binding	GRMZM2G017257_P01|GRMZM2G030284_P01|GRMZM2G114861_P01|GRMZM2G045808_P01|GRMZM2G436981_P01|GRMZM2G039325_P01|GRMZM2G112337_P03|GRMZM2G026309_P01
80008	7.23e-07	6.98e-06	CUL4 RING ubiquitin ligase complex	AC212859.3_FGP007|GRMZM2G143330_P01|GRMZM2G004475_P02|GRMZM2G126552_P01|GRMZM2G017089_P01|GRMZM2G179411_P01|GRMZM2G180815_P01
19005	7.23e-07	6.98e-06	SCF ubiquitin ligase complex	GRMZM2G135978_P01|GRMZM2G057150_P01|GRMZM2G153075_P02|GRMZM2G113244_P01|GRMZM2G069649_P01|GRMZM2G125411_P01|GRMZM2G035341_P02
42023	7.23e-07	6.98e-06	DNA endoreduplication	GRMZM2G017081_P01|GRMZM2G159427_P01|GRMZM2G063387_P01|GRMZM2G064005_P01|GRMZM2G049141_P01|AC149818.2_FGP004|GRMZM2G008327_P01
5509	7.26e-07	6.98e-06	calcium ion binding	GRMZM2G324643_P01|GRMZM2G391364_P01|GRMZM2G048846_P01|GRMZM2G148323_P01|GRMZM2G021617_P01|GRMZM2G010093_P01|GRMZM2G022180_P02|AC225718.2_FGP006|GRMZM2G048549_P01|GRMZM2G074687_P01|GRMZM2G167276_P01|GRMZM2G083459_P01|GRMZM2G047954_P01|AC204530.4_FGP003|GRMZM2G043435_P01|AC210013.4_FGP014|GRMZM2G347541_P01|GRMZM2G159744_P01|AC213857.4_FGP003|GRMZM2G150201_P03|GRMZM2G139141_P01|GRMZM2G070172_P01|GRM…
9705	7.82e-07	7.49e-06	plant-type vacuole membrane	GRMZM2G057616_P01|GRMZM2G070360_P01|GRMZM2G148060_P01|GRMZM2G030167_P01|GRMZM2G171507_P02|GRMZM2G007953_P01|GRMZM2G029219_P01|GRMZM2G093090_P01|GRMZM2G369047_P01|GRMZM2G357620_P01|GRMZM2G058910_P01|GRMZM2G067789_P01|AC231747.1_FGP001
3755	8.06e-07	7.69e-06	peptidyl-prolyl cis-trans isomerase activity	GRMZM2G087570_P01|GRMZM2G063244_P01|GRMZM2G084547_P01|GRMZM2G057329_P01|GRMZM2G036720_P01|GRMZM2G036720_P02|GRMZM2G118687_P02|GRMZM2G007486_P02|GRMZM2G146190_P01|GRMZM2G076544_P01|GRMZM2G084521_P01|GRMZM2G162388_P01|GRMZM2G070807_P01|GRMZM2G326111_P01
3697	8.23e-07	7.82e-06	single-stranded DNA binding	GRMZM2G058954_P01|GRMZM2G158328_P01|GRMZM2G131324_P01|GRMZM2G363801_P01|GRMZM2G055464_P01|GRMZM2G096920_P01|GRMZM2G109618_P01|GRMZM2G084762_P01|GRMZM2G021674_P01|GRMZM2G016602_P01|GRMZM2G032847_P08|GRMZM2G121543_P02
9840	9.16e-07	8.6e-06	chloroplastic endopeptidase Clp complex	GRMZM2G148106_P01|GRMZM2G474883_P01|GRMZM2G121456_P01|GRMZM2G320135_P01|GRMZM2G001755_P01|GRMZM2G099529_P01
9873	9.16e-07	8.6e-06	ethylene mediated signaling pathway	GRMZM2G099630_P01|GRMZM2G011030_P01|GRMZM2G061900_P01|GRMZM2G010152_P01|GRMZM2G089010_P02|GRMZM2G050714_P01
42752	9.16e-07	8.6e-06	regulation of circadian rhythm	GRMZM2G098208_P01|GRMZM2G113244_P01|GRMZM2G161611_P01|GRMZM2G107101_P03|GRMZM2G166089_P05|GRMZM2G050714_P01
105	9.22e-07	8.62e-06	histidine biosynthetic process	GRMZM2G094255_P01|GRMZM2G174589_P02|GRMZM2G170595_P01|GRMZM2G022252_P05|GRMZM2G082214_P01|GRMZM2G058584_P02|GRMZM2G058584_P01|GRMZM2G068862_P01
9751	9.35e-07	8.7e-06	response to salicylic acid stimulus	GRMZM2G079123_P01|GRMZM2G139797_P03|GRMZM2G058872_P01|GRMZM2G443829_P01|GRMZM2G003682_P01|GRMZM2G419239_P01|GRMZM2G040924_P01|GRMZM2G443843_P01|GRMZM2G301246_P02|GRMZM2G481730_P01|GRMZM2G095904_P01|GRMZM2G403620_P01|GRMZM2G311898_P01
50832	9.47e-07	8.78e-06	defense response to fungus	GRMZM2G022837_P01|GRMZM2G177461_P01|GRMZM2G155242_P01|GRMZM2G144367_P01|GRMZM2G047238_P01|GRMZM2G125411_P01|GRMZM2G419085_P01|GRMZM2G053531_P01|GRMZM2G149704_P02|GRMZM2G017089_P01|GRMZM2G403620_P01|AC203535.4_FGP001|GRMZM2G424053_P02|GRMZM2G105019_P01
910	1.09e-06	1e-05	cytokinesis	GRMZM2G143627_P01|GRMZM2G098828_P01|GRMZM2G085970_P01|GRMZM2G112337_P03|GRMZM2G148301_P01|GRMZM2G079817_P01|GRMZM2G008327_P01|GRMZM2G060857_P01|GRMZM2G144635_P01
9165	1.19e-06	1.08e-05	nucleotide biosynthetic process	GRMZM2G139880_P01|GRMZM2G005990_P02|GRMZM2G038791_P02|GRMZM2G038791_P01|GRMZM2G180930_P02|GRMZM2G005990_P01|GRMZM2G180863_P02
4815	1.19e-06	1.08e-05	aspartate-tRNA ligase activity	GRMZM2G386714_P01|GRMZM2G083836_P03|GRMZM2G378717_P01|GRMZM2G146589_P02|GRMZM2G083836_P01|GRMZM2G155899_P01|GRMZM2G019121_P01
5758	1.19e-06	1.08e-05	mitochondrial intermembrane space	GRMZM2G100511_P01|GRMZM2G116517_P05|GRMZM2G156848_P01|GRMZM2G058432_P01|GRMZM2G005036_P01|GRMZM2G091563_P01|GRMZM2G144101_P01
6422	1.19e-06	1.08e-05	aspartyl-tRNA aminoacylation	GRMZM2G386714_P01|GRMZM2G083836_P03|GRMZM2G378717_P01|GRMZM2G146589_P02|GRMZM2G083836_P01|GRMZM2G155899_P01|GRMZM2G019121_P01
43562	1.26e-06	1.14e-05	cellular response to nitrogen levels	GRMZM2G077673_P01|GRMZM2G138814_P01|GRMZM2G181505_P01|GRMZM2G020002_P02|GRMZM2G025459_P01
10387	1.26e-06	1.14e-05	signalosome assembly	GRMZM2G107588_P01|GRMZM2G086801_P01|GRMZM2G175549_P01|GRMZM2G080652_P01|GRMZM2G085670_P04
10027	1.34e-06	1.2e-05	thylakoid membrane organization	GRMZM2G017077_P01|GRMZM2G156713_P01|GRMZM2G039930_P02|GRMZM2G087598_P01|GRMZM2G064732_P01|GRMZM2G033493_P01|GRMZM2G024607_P01|GRMZM2G025123_P01
6310	1.34e-06	1.2e-05	DNA recombination	GRMZM2G001160_P01|GRMZM2G071304_P01|GRMZM2G106732_P01|GRMZM2G114707_P01|GRMZM2G001869_P01|GRMZM2G009627_P01|GRMZM2G451856_P02|GRMZM2G323008_P01
5198	1.46e-06	1.3e-05	structural molecule activity	GRMZM2G019863_P01|GRMZM2G043501_P01|GRMZM2G141587_P01|GRMZM2G385989_P01|GRMZM2G314647_P01|GRMZM2G155543_P02|GRMZM2G154499_P02|GRMZM2G153292_P02|GRMZM2G012030_P01|GRMZM2G460012_P01|GRMZM2G167156_P01|GRMZM2G153292_P07|GRMZM2G152466_P02|GRMZM2G152466_P01|GRMZM2G010054_P01|GRMZM2G431306_P02|GRMZM2G074377_P01|GRMZM2G172932_P01|GRMZM2G085970_P01|GRMZM2G124886_P02|GRMZM2G011219_P01|GRMZM2G163996_P01|GRM…
6072	1.46e-06	1.3e-05	glycerol-3-phosphate metabolic process	GRMZM2G173192_P01|GRMZM2G446108_P03|GRMZM2G063258_P02|GRMZM2G063258_P05|GRMZM2G023163_P01|GRMZM2G145595_P01|GRMZM2G035709_P02|GRMZM2G090747_P01|GRMZM2G335657_P01
16853	1.47e-06	1.3e-05	isomerase activity	GRMZM2G048277_P02|GRMZM2G041356_P01|GRMZM2G003354_P02|GRMZM2G163421_P01|GRMZM2G084547_P01|GRMZM2G100452_P01|GRMZM2G011888_P01|GRMZM2G125233_P01|GRMZM2G128171_P02|GRMZM2G307262_P01|GRMZM2G033829_P01|GRMZM2G134889_P01
4222	1.6e-06	1.41e-05	metalloendopeptidase activity	GRMZM2G126361_P01|GRMZM2G100511_P01|GRMZM2G005036_P02|GRMZM2G126361_P02|GRMZM2G005036_P01|GRMZM2G133919_P01|GRMZM2G062470_P01|GRMZM2G090981_P01|GRMZM2G091563_P01|GRMZM2G096764_P01|GRMZM2G450659_P03|GRMZM2G179941_P01|GRMZM2G110220_P01|GRMZM2G038401_P01|GRMZM2G087598_P01|GRMZM2G054905_P01|GRMZM2G141776_P01|GRMZM2G141776_P02
9735	1.61e-06	1.41e-05	response to cytokinin stimulus	GRMZM2G121452_P01|GRMZM2G120371_P01|GRMZM2G147671_P01|GRMZM2G073077_P02|AC197672.3_FGP002|GRMZM2G099101_P01|GRMZM2G178892_P01|GRMZM2G040736_P01|GRMZM2G377341_P01|GRMZM2G129954_P01
9055	1.62e-06	1.41e-05	electron carrier activity	GRMZM2G089528_P01|GRMZM2G450825_P01|GRMZM2G017045_P01|GRMZM2G481261_P01|AC210173.4_FGP005|GRMZM2G032253_P01|GRMZM2G033098_P01|GRMZM2G010468_P01|GRMZM2G362281_P01|GRMZM2G141473_P01|GRMZM2G145854_P01|GRMZM2G061830_P02|GRMZM2G480903_P01|GRMZM2G158479_P02|GRMZM2G170008_P01|GRMZM2G129860_P01|GRMZM2G008864_P01|GRMZM2G114739_P01|GRMZM2G059042_P01|GRMZM2G467356_P01|GRMZM2G080722_P01|GRMZM2G032628_P01|GRM…
5215	1.62e-06	1.41e-05	transporter activity	GRMZM2G070605_P01|GRMZM2G043776_P01|GRMZM2G014282_P01|GRMZM2G149211_P01|GRMZM2G324375_P01|GRMZM2G090981_P01|GRMZM2G129071_P01|GRMZM2G069198_P01|GRMZM2G071163_P01|GRMZM2G005293_P02|GRMZM2G093090_P01|GRMZM2G136016_P01|GRMZM2G082976_P01|GRMZM2G094444_P01|GRMZM2G059018_P01|GRMZM2G047187_P04|AC202439.3_FGP006|GRMZM2G175038_P01|GRMZM2G160614_P01|GRMZM2G086496_P01|GRMZM2G080178_P02|GRMZM2G105571_P02|GRM…
30433	1.76e-06	1.51e-05	ER-associated protein catabolic process	GRMZM2G152194_P02|GRMZM2G028183_P02|GRMZM2G055643_P03|GRMZM2G372398_P01
30176	1.76e-06	1.51e-05	integral to endoplasmic reticulum membrane	GRMZM2G126435_P01|GRMZM2G011364_P01|GRMZM2G007871_P01|GRMZM2G027886_P01
4739	1.76e-06	1.51e-05	pyruvate dehydrogenase (acetyl-transferring) activity	GRMZM2G027627_P01|GRMZM2G033894_P01|GRMZM2G361693_P01|GRMZM2G140150_P01
80119	1.76e-06	1.51e-05	ER body organization	GRMZM2G143725_P01|GRMZM2G082916_P01|GRMZM2G006474_P01|GRMZM2G081745_P01
911	1.78e-06	1.51e-05	cytokinesis by cell plate formation	GRMZM2G030284_P01|GRMZM2G082916_P01|GRMZM2G006474_P01|GRMZM2G158034_P01|GRMZM2G126922_P01|GRMZM2G314647_P01
6102	1.78e-06	1.51e-05	isocitrate metabolic process	GRMZM2G018566_P01|GRMZM2G006672_P02|GRMZM2G033515_P01|GRMZM2G025366_P01|GRMZM2G432128_P01|GRMZM2G120857_P01
6790	1.78e-06	1.51e-05	sulfur compound metabolic process	GRMZM2G152757_P01|GRMZM2G121468_P01|GRMZM2G121468_P02|GRMZM2G018728_P01|GRMZM2G108364_P03|GRMZM2G060470_P02
9228	1.89e-06	1.59e-05	thiamine biosynthetic process	GRMZM2G018375_P02|GRMZM2G094558_P01|GRMZM2G074097_P01|GRMZM2G076239_P05|GRMZM2G401934_P02|GRMZM2G120652_P01|GRMZM2G027663_P02
6221	1.89e-06	1.59e-05	pyrimidine nucleotide biosynthetic process	GRMZM2G153058_P01|GRMZM2G132547_P02|GRMZM2G122999_P03|AC234185.1_FGP004|GRMZM2G301172_P01|GRMZM2G109472_P01|GRMZM2G139462_P06
9644	2.58e-06	2.18e-05	response to high light intensity	GRMZM2G063850_P01|GRMZM2G155242_P01|GRMZM2G177461_P01|GRMZM2G090068_P01|GRMZM2G017045_P01|GRMZM2G178356_P01|GRMZM2G007441_P01|GRMZM2G070863_P01|GRMZM2G360681_P01|GRMZM2G098167_P01
5750	2.66e-06	2.23e-05	mitochondrial respiratory chain complex III	GRMZM2G032367_P01|GRMZM2G100511_P01|GRMZM2G171664_P01|GRMZM2G005036_P01|GRMZM2G158479_P02|GRMZM2G023194_P01|GRMZM2G091563_P01|GRMZM2G112030_P01
46982	2.66e-06	2.23e-05	protein heterodimerization activity	GRMZM2G147716_P01|GRMZM2G063387_P01|GRMZM2G361398_P02|GRMZM2G023528_P03|GRMZM2G041561_P01|GRMZM2G046885_P01|GRMZM2G048294_P01|GRMZM2G120652_P01
10319	2.73e-06	2.28e-05	stromule	GRMZM2G162200_P01|GRMZM2G026807_P01|GRMZM2G088212_P01|GRMZM2G368902_P01|GRMZM2G162529_P01|GRMZM5G864335_P01|GRMZM2G170008_P01|GRMZM2G090338_P01|GRMZM2G033493_P01|GRMZM2G127361_P01|GRMZM2G139680_P01
226	2.89e-06	2.39e-05	microtubule cytoskeleton organization	GRMZM2G096092_P01|GRMZM2G030284_P01|GRMZM2G114861_P01|GRMZM2G436981_P01|GRMZM2G017305_P01|GRMZM2G071518_P01|GRMZM2G157598_P01
19538	2.89e-06	2.39e-05	protein metabolic process	GRMZM2G376918_P01|GRMZM2G123922_P01|GRMZM2G162968_P01|GRMZM2G052666_P01|GRMZM2G022413_P01|GRMZM2G360681_P01|GRMZM2G060561_P02
4003	2.89e-06	2.39e-05	ATP-dependent DNA helicase activity	GRMZM2G055807_P02|GRMZM2G097605_P01|GRMZM2G100732_P01|GRMZM2G137968_P02|GRMZM2G177165_P01|GRMZM2G100067_P01|GRMZM2G414496_P05
30244	2.97e-06	2.45e-05	cellulose biosynthetic process	GRMZM2G073725_P01|GRMZM2G112336_P01|GRMZM2G142898_P02|GRMZM2G002523_P01|GRMZM2G173341_P02|GRMZM2G177631_P01|GRMZM2G445905_P03|GRMZM2G034575_P01|GRMZM2G035599_P01|GRMZM2G048762_P01|GRMZM2G424832_P01|GRMZM2G119300_P01|GRMZM2G037413_P01
49	3.2e-06	2.59e-05	tRNA binding	GRMZM2G078756_P01|GRMZM2G166345_P02|GRMZM2G099628_P01|GRMZM2G099628_P03|GRMZM2G166713_P01|GRMZM2G101463_P01
6302	3.2e-06	2.59e-05	double-strand break repair	GRMZM2G102242_P01|GRMZM2G025340_P01|GRMZM2G001869_P01|GRMZM2G084762_P01|GRMZM2G106056_P02|GRMZM2G121543_P02
10286	3.2e-06	2.59e-05	heat acclimation	GRMZM2G069651_P01|GRMZM2G112165_P01|GRMZM2G012631_P01|GRMZM5G824600_P03|GRMZM2G153075_P02|GRMZM5G833699_P01
6744	3.2e-06	2.59e-05	ubiquinone biosynthetic process	GRMZM2G080497_P01|GRMZM2G112728_P01|GRMZM2G052418_P01|GRMZM2G134270_P01|GRMZM2G028552_P01|GRMZM2G092365_P01
43248	3.26e-06	2.63e-05	proteasome assembly	GRMZM2G121452_P01|GRMZM2G147671_P01|GRMZM2G073077_P02|GRMZM2G056569_P01|GRMZM2G104373_P01
51788	3.26e-06	2.63e-05	response to misfolded protein	GRMZM2G121452_P01|GRMZM2G147671_P01|GRMZM2G073077_P02|GRMZM2G056569_P01|GRMZM2G104373_P01
42254	3.66e-06	2.94e-05	ribosome biogenesis	GRMZM2G140799_P01|GRMZM2G135654_P01|GRMZM2G161285_P01|GRMZM2G030203_P01|GRMZM2G178968_P01|GRMZM2G155437_P01|GRMZM2G132519_P02|GRMZM2G066460_P01
6470	4.2e-06	3.36e-05	protein dephosphorylation	GRMZM2G056572_P02|GRMZM2G050512_P01|GRMZM2G319357_P01|GRMZM2G174170_P02|GRMZM2G036455_P01|GRMZM2G166297_P01|GRMZM2G166035_P01|GRMZM2G086418_P01|GRMZM2G173035_P01|GRMZM2G014813_P02|GRMZM2G005350_P01|GRMZM2G126435_P01|GRMZM2G150608_P01|GRMZM2G465287_P01|GRMZM2G104076_P02|GRMZM2G073788_P01|GRMZM2G010775_P01|GRMZM2G360455_P03|GRMZM2G159811_P01
5792	4.3e-06	3.38e-05	microsome	GRMZM2G049288_P01|GRMZM2G134396_P03|GRMZM2G139797_P03|GRMZM2G068489_P01|GRMZM2G121948_P01|GRMZM2G169412_P01|GRMZM2G109967_P02|GRMZM2G022180_P02|GRMZM2G058095_P01
6284	4.3e-06	3.38e-05	base-excision repair	GRMZM2G040627_P01|GRMZM2G169333_P07|GRMZM2G422464_P02|GRMZM2G164062_P01|GRMZM2G029974_P01|GRMZM2G117574_P01|GRMZM2G113228_P01|GRMZM2G425986_P02|GRMZM2G139031_P01
9630	4.31e-06	3.38e-05	gravitropism	GRMZM2G138268_P01|GRMZM2G074278_P01|GRMZM2G015080_P01|GRMZM2G092174_P01|GRMZM2G099630_P01|GRMZM2G181028_P01|GRMZM2G040247_P01
5853	4.31e-06	3.38e-05	eukaryotic translation elongation factor 1 complex	GRMZM2G134582_P01|GRMZM2G031545_P04|GRMZM2G031545_P01|GRMZM2G031545_P02|GRMZM2G439201_P02|GRMZM2G059580_P03|GRMZM2G122871_P01
6623	4.31e-06	3.38e-05	protein targeting to vacuole	GRMZM2G074278_P01|GRMZM2G049288_P01|GRMZM2G111611_P01|GRMZM2G010836_P02|GRMZM2G068489_P01|GRMZM2G125728_P01|GRMZM2G169412_P01
7031	4.31e-06	3.38e-05	peroxisome organization	GRMZM2G116714_P01|GRMZM2G003769_P01|GRMZM2G023970_P01|GRMZM2G036086_P01|GRMZM2G111614_P01|GRMZM2G148633_P01|GRMZM2G070305_P01
5681	4.96e-06	3.87e-05	spliceosomal complex	GRMZM2G433801_P01|GRMZM2G086779_P01|GRMZM2G046916_P01|GRMZM2G154278_P01|GRMZM2G108277_P01|GRMZM2G099355_P01|GRMZM2G478709_P01|GRMZM2G034709_P01
10228	4.97e-06	3.87e-05	vegetative to reproductive phase transition of meristem	GRMZM2G019863_P01|GRMZM2G105387_P02|GRMZM2G160565_P01|GRMZM2G168629_P01|GRMZM2G003514_P01|GRMZM2G125617_P01|GRMZM2G038588_P01|GRMZM2G176688_P01|GRMZM2G339151_P01|GRMZM2G035599_P01
48037	4.98e-06	3.87e-05	cofactor binding	GRMZM2G062481_P01|GRMZM2G476107_P01|GRMZM2G015295_P01|GRMZM2G098423_P01|GRMZM2G074282_P02|GRMZM2G174773_P01|GRMZM2G170602_P01|GRMZM2G049811_P01|GRMZM2G073814_P02|GRMZM2G360589_P01|GRMZM2G162098_P01|GRMZM2G181542_P01
9624	5.73e-06	4.44e-05	response to nematode	GRMZM2G022440_P01|GRMZM2G026807_P01|GRMZM2G030284_P01|GRMZM2G099101_P01|GRMZM2G178693_P01|GRMZM2G133006_P02|GRMZM2G154628_P01|GRMZM2G085236_P01|GRMZM2G029219_P01|GRMZM2G027016_P01|GRMZM2G391042_P01|GRMZM2G137421_P01|GRMZM2G357620_P01|GRMZM2G067789_P01|GRMZM2G105570_P01
4747	6.26e-06	4.81e-05	ribokinase activity	GRMZM2G083068_P02|GRMZM2G086845_P01|GRMZM2G072091_P01|GRMZM2G135132_P01|GRMZM2G103843_P01|GRMZM2G059073_P02|GRMZM2G132607_P01
6014	6.26e-06	4.81e-05	D-ribose metabolic process	GRMZM2G083068_P02|GRMZM2G086845_P01|GRMZM2G072091_P01|GRMZM2G135132_P01|GRMZM2G103843_P01|GRMZM2G059073_P02|GRMZM2G132607_P01
6265	6.47e-06	4.96e-05	DNA topological change	GRMZM2G092723_P02|GRMZM2G029262_P03|GRMZM2G149520_P02|GRMZM2G010152_P01|GRMZM2G111014_P01|GRMZM2G139872_P01|GRMZM2G018508_P01|GRMZM2G052581_P01|GRMZM2G077197_P01|GRMZM2G095865_P01|GRMZM2G010884_P01|GRMZM2G129913_P03|GRMZM2G021270_P01|GRMZM2G470438_P02|GRMZM2G129913_P04
4022	6.9e-06	5.27e-05	alcohol dehydrogenase (NAD) activity	GRMZM2G006119_P03|GRMZM2G065171_P01|GRMZM2G128146_P01|GRMZM2G043602_P02|GRMZM2G147191_P02|GRMZM2G070279_P01|GRMZM2G332976_P01|GRMZM2G006119_P01|GRMZM2G141256_P03|GRMZM2G087323_P01|GRMZM2G403313_P01
6952	6.97e-06	5.31e-05	defense response	GRMZM2G149994_P04|GRMZM2G012631_P01|GRMZM2G109560_P01|GRMZM2G077851_P01|GRMZM2G069651_P01|GRMZM2G149704_P02|GRMZM2G112165_P01|GRMZM2G457381_P01|GRMZM2G113056_P02|GRMZM2G113056_P01|GRMZM2G043435_P01|GRMZM2G012958_P01|GRMZM2G173647_P01|GRMZM2G064732_P01|GRMZM2G067456_P01|GRMZM2G067555_P01|GRMZM2G105019_P01|GRMZM2G424582_P01|GRMZM2G392863_P01|GRMZM2G300258_P01|GRMZM2G070305_P01|GRMZM2G041332_P01|AC2…
10206	7.12e-06	5.35e-05	photosystem II repair	GRMZM2G118646_P01|GRMZM2G348873_P01|GRMZM2G005984_P01|GRMZM2G130085_P01|GRMZM2G025882_P01
9638	7.12e-06	5.35e-05	phototropism	GRMZM2G092174_P01|GRMZM2G160005_P01|GRMZM2G181028_P01|GRMZM2G032351_P01|GRMZM2G172152_P01
19853	7.12e-06	5.35e-05	L-ascorbic acid biosynthetic process	GRMZM2G121066_P01|GRMZM2G119300_P01|GRMZM2G456471_P01|GRMZM2G057186_P01|GRMZM2G126002_P01
55072	7.12e-06	5.35e-05	iron ion homeostasis	GRMZM2G074672_P02|GRMZM2G172657_P01|GRMZM2G325575_P01|GRMZM2G019060_P01|GRMZM2G107306_P01
16559	8.52e-06	6.35e-05	peroxisome fission	GRMZM2G129155_P01|GRMZM2G170890_P01|GRMZM2G180335_P01|GRMZM2G005848_P01
16572	8.52e-06	6.35e-05	histone phosphorylation	GRMZM2G068193_P02|GRMZM2G132116_P01|GRMZM2G107645_P01|GRMZM2G080588_P01
3729	8.52e-06	6.35e-05	mRNA binding	GRMZM2G171660_P01|GRMZM2G050697_P01|GRMZM2G074351_P01|GRMZM2G150209_P02
8974	8.75e-06	6.46e-05	phosphoribulokinase activity	GRMZM2G034143_P02|GRMZM2G432480_P01|GRMZM2G162529_P01|GRMZM2G169462_P02|GRMZM2G034143_P01|GRMZM2G082836_P01
12505	8.75e-06	6.46e-05	endomembrane system	GRMZM2G046274_P01|GRMZM2G071163_P01|GRMZM2G100478_P01|GRMZM2G020002_P02|GRMZM2G120652_P01|GRMZM2G013728_P01
10075	8.75e-06	6.46e-05	regulation of meristem growth	GRMZM2G399073_P02|GRMZM2G049549_P01|GRMZM2G172152_P01|AC187157.4_FGP005|GRMZM2G032132_P01|GRMZM2G141931_P01
9734	9.07e-06	6.67e-05	auxin mediated signaling pathway	GRMZM2G074898_P01|GRMZM2G103559_P01|GRMZM2G149704_P02|GRMZM2G456644_P01|GRMZM2G121468_P01|GRMZM2G067176_P01|GRMZM2G061662_P01|GRMZM2G002765_P02|GRMZM2G105019_P01|GRMZM2G013478_P01
8134	9.29e-06	6.82e-05	transcription factor binding	GRMZM2G044368_P01|GRMZM2G098208_P01|GRMZM2G018619_P03|GRMZM2G061900_P01|GRMZM2G012958_P01|GRMZM2G101938_P01|GRMZM2G416142_P02|GRMZM2G161611_P01|GRMZM2G124732_P01|GRMZM2G097728_P03|GRMZM2G106960_P01|GRMZM2G097728_P02
7275	1.02e-05	7.47e-05	multicellular organismal development	GRMZM2G013750_P02|GRMZM2G060163_P01|GRMZM2G179002_P01|GRMZM2G329636_P03|GRMZM2G080652_P01|GRMZM2G026309_P01|GRMZM2G124915_P02|GRMZM2G405203_P01|GRMZM2G093090_P01|GRMZM2G064732_P01|GRMZM2G323679_P01|GRMZM2G155546_P01|GRMZM2G136341_P01|GRMZM2G146354_P01
16469	1.1e-05	7.98e-05	proton-transporting two-sector ATPase complex	GRMZM2G041275_P01|GRMZM2G021331_P01|GRMZM2G156068_P01|GRMZM2G321725_P02|GRMZM5G829375_P01|GRMZM2G113408_P01|GRMZM2G181151_P01|GRMZM2G421857_P01|GRMZM2G421857_P02
48316	1.14e-05	8.28e-05	seed development	GRMZM2G107089_P01|GRMZM2G004683_P01|GRMZM2G133952_P01|GRMZM2G065355_P01|GRMZM2G396553_P01|GRMZM5G824600_P03|GRMZM2G307262_P01|GRMZM2G071630_P01
9331	1.14e-05	8.28e-05	glycerol-3-phosphate dehydrogenase complex	GRMZM2G173192_P01|GRMZM2G446108_P03|GRMZM2G063258_P02|GRMZM2G063258_P05|GRMZM2G145595_P01|GRMZM2G035709_P02|GRMZM2G090747_P01|GRMZM2G335657_P01
10029	1.24e-05	8.89e-05	regulation of seed germination	GRMZM2G147671_P01|GRMZM2G092174_P01|GRMZM2G423456_P02|GRMZM2G158252_P01|GRMZM2G041561_P01|GRMZM2G066867_P01|GRMZM5G833140_P01
10154	1.24e-05	8.89e-05	fruit development	GRMZM2G147716_P01|AC212859.3_FGP007|GRMZM2G133952_P01|GRMZM2G017089_P01|GRMZM2G167824_P01|GRMZM2G339563_P01|GRMZM2G071630_P01
8652	1.24e-05	8.89e-05	cellular amino acid biosynthetic process	GRMZM2G370852_P03|GRMZM2G112149_P01|GRMZM2G104546_P02|GRMZM2G024686_P01|GRMZM2G076885_P01|GRMZM2G149751_P03|GRMZM2G004382_P01|GRMZM2G052935_P01|GRMZM2G010044_P01|GRMZM2G136712_P01|GRMZM2G038848_P02|GRMZM2G375504_P02|GRMZM2G139462_P06
3918	1.25e-05	8.93e-05	DNA topoisomerase (ATP-hydrolyzing) activity	GRMZM2G052581_P01|GRMZM2G077197_P01|GRMZM2G095865_P01|GRMZM2G010884_P01|GRMZM2G129913_P03|GRMZM2G021270_P01|GRMZM2G029262_P03|GRMZM2G129913_P04|GRMZM2G149520_P02|GRMZM2G111014_P01|GRMZM2G010152_P01|GRMZM2G139872_P01
10091	1.36e-05	9.68e-05	trichome branching	GRMZM2G159427_P01|GRMZM2G079123_P01|GRMZM2G017305_P01|GRMZM2G064005_P01|GRMZM2G049141_P01|GRMZM2G314647_P01
162	1.38e-05	9.71e-05	tryptophan biosynthetic process	GRMZM2G161337_P01|GRMZM2G051219_P01|GRMZM2G152984_P01|GRMZM2G028369_P01|GRMZM2G003109_P01
30234	1.38e-05	9.71e-05	enzyme regulator activity	GRMZM2G162200_P01|GRMZM2G119761_P01|GRMZM2G180578_P01|GRMZM2G156145_P01|GRMZM2G155384_P02
4824	1.38e-05	9.71e-05	lysine-tRNA ligase activity	GRMZM2G386714_P01|GRMZM2G378717_P01|GRMZM2G146589_P02|GRMZM2G155899_P01|GRMZM2G019121_P01
48827	1.38e-05	9.71e-05	phyllome development	GRMZM2G103559_P01|AC212859.3_FGP007|GRMZM2G056569_P01|GRMZM2G038588_P01|GRMZM2G104373_P01
6430	1.38e-05	9.71e-05	lysyl-tRNA aminoacylation	GRMZM2G386714_P01|GRMZM2G378717_P01|GRMZM2G146589_P02|GRMZM2G155899_P01|GRMZM2G019121_P01
4221	1.44e-05	0.000101	ubiquitin thiolesterase activity	GRMZM2G017789_P03|GRMZM2G049568_P02|GRMZM2G164418_P01|GRMZM2G147667_P01|GRMZM2G016323_P01|GRMZM2G091151_P01|GRMZM2G017086_P01|GRMZM2G014805_P01|GRMZM2G018508_P01|GRMZM2G327635_P01|GRMZM2G107696_P02|GRMZM2G023239_P01|GRMZM2G036186_P01|GRMZM2G113821_P01|GRMZM2G107696_P01
16847	1.67e-05	0.000117	1-aminocyclopropane-1-carboxylate synthase activity	GRMZM5G840582_P03|GRMZM2G170595_P01|GRMZM2G096958_P01|GRMZM2G163015_P01|GRMZM2G067265_P01|GRMZM2G067265_P02|GRMZM2G164405_P01|GRMZM2G332976_P01|GRMZM2G002652_P01
6006	1.88e-05	0.000131	glucose metabolic process	GRMZM2G337113_P02|GRMZM2G051004_P01|GRMZM2G130230_P02|GRMZM2G130230_P01|GRMZM2G031107_P01|GRMZM2G104632_P01|GRMZM2G177077_P01|GRMZM2G071630_P01
6357	1.88e-05	0.000131	regulation of transcription from RNA polymerase II promoter	GRMZM2G017537_P01|GRMZM2G041697_P01|GRMZM2G139973_P01|GRMZM2G108716_P01|GRMZM2G142072_P01|GRMZM2G110500_P01|GRMZM2G061672_P02|GRMZM2G071626_P01
4519	1.9e-05	0.000132	endonuclease activity	GRMZM2G157329_P01|GRMZM2G084928_P02|GRMZM2G097289_P02|GRMZM2G422464_P02|GRMZM2G096920_P01|GRMZM2G021674_P01|GRMZM2G103458_P01|GRMZM2G113228_P01|GRMZM2G106056_P02|GRMZM2G425986_P02|GRMZM2G089812_P02|GRMZM2G073510_P01
9405	1.98e-05	0.000137	pathogenesis	GRMZM2G428242_P02|GRMZM2G428242_P01|AC226373.2_FGP010|GRMZM2G177259_P01|GRMZM2G428242_P04|GRMZM2G428242_P03|GRMZM2G016330_P01|GRMZM2G144744_P01|GRMZM2G157329_P01|GRMZM2G015080_P01|GRMZM2G005737_P01|GRMZM2G028928_P01|GRMZM2G089812_P02|GRMZM2G139141_P01|GRMZM2G055025_P01
6139	2.02e-05	0.000139	nucleobase-containing compound metabolic process	GRMZM2G041697_P01|GRMZM2G480171_P01|GRMZM2G097605_P01|GRMZM2G114707_P01|GRMZM2G125193_P01|GRMZM2G081639_P01|GRMZM2G100067_P01|GRMZM2G013152_P01|GRMZM5G845021_P01|GRMZM2G099630_P01|GRMZM2G017305_P01|GRMZM2G149281_P03|GRMZM2G053631_P02|GRMZM2G149802_P01|GRMZM2G142984_P02|GRMZM2G158136_P01
9867	2.03e-05	0.00014	jasmonic acid mediated signaling pathway	GRMZM2G092174_P01|GRMZM2G149704_P02|GRMZM2G033219_P01|GRMZM2G105019_P01|GRMZM2G311898_P01|GRMZM2G125411_P01
30833	2.28e-05	0.000156	regulation of actin filament polymerization	GRMZM2G178801_P01|GRMZM2G414496_P02|GRMZM2G118786_P02|GRMZM2G056419_P01|GRMZM2G056419_P02|GRMZM2G108976_P01|AC233954.1_FGP004
10093	2.45e-05	0.000165	specification of floral organ identity	GRMZM2G147716_P01|GRMZM2G159397_P01|GRMZM2G086801_P01|GRMZM2G129034_P01|GRMZM2G047949_P01
9435	2.45e-05	0.000165	NAD biosynthetic process	GRMZM2G142836_P01|GRMZM5G887647_P02|GRMZM2G049588_P01|GRMZM2G139689_P04|GRMZM2G139689_P02
1666	2.45e-05	0.000165	response to hypoxia	GRMZM2G345493_P01|GRMZM2G173425_P01|GRMZM2G318780_P02|GRMZM2G018947_P01|GRMZM2G155868_P01
8094	2.45e-05	0.000165	DNA-dependent ATPase activity	GRMZM2G058954_P01|GRMZM2G109618_P01|GRMZM2G084762_P01|GRMZM2G016602_P01|GRMZM2G121543_P02
9881	2.48e-05	0.000165	photoreceptor activity	GRMZM2G057935_P01|GRMZM2G092174_P01|GRMZM2G181028_P01|GRMZM2G129889_P01
9960	2.48e-05	0.000165	endosperm development	GRMZM2G027750_P01|GRMZM2G043484_P02|GRMZM2G380184_P01|GRMZM2G154890_P01
5976	2.48e-05	0.000165	polysaccharide metabolic process	GRMZM2G064366_P01|GRMZM2G314656_P01|GRMZM2G049902_P01|GRMZM2G401561_P01
17006	2.48e-05	0.000165	protein-tetrapyrrole linkage	GRMZM2G057935_P01|GRMZM2G092174_P01|GRMZM2G181028_P01|GRMZM2G129889_P01
6564	2.48e-05	0.000165	L-serine biosynthetic process	GRMZM2G300801_P01|GRMZM2G098423_P01|GRMZM2G165383_P01|GRMZM2G073814_P02
2237	2.48e-05	0.000165	response to molecule of bacterial origin	GRMZM2G135978_P01|GRMZM2G400470_P03|GRMZM2G102601_P01|GRMZM2G023163_P01
6875	2.48e-05	0.000165	cellular metal ion homeostasis	GRMZM2G060824_P01|GRMZM2G421491_P01|AC199782.5_FGP001|GRMZM2G105539_P01
44262	2.49e-05	0.000165	cellular carbohydrate metabolic process	GRMZM2G415359_P02|GRMZM2G063851_P01|GRMZM2G173192_P01|GRMZM2G072744_P01|GRMZM5G824600_P03|GRMZM2G135588_P01|GRMZM2G154595_P01|GRMZM2G064023_P03|GRMZM2G030784_P02
4707	2.88e-05	0.00019	MAP kinase activity	GRMZM2G053987_P03|GRMZM2G053987_P04|GRMZM2G115755_P01|GRMZM2G062914_P01|GRMZM2G116376_P01|GRMZM2G002100_P01|GRMZM2G166771_P02|GRMZM2G123886_P01|GRMZM2G122335_P02|GRMZM2G002100_P02|GRMZM2G048455_P01
15979	2.95e-05	0.000195	photosynthesis	GRMZM2G436986_P01|GRMZM2G012397_P01|GRMZM2G092174_P01|GRMZM2G017290_P01|GRMZM2G026656_P01|GRMZM2G021617_P01|GRMZM2G174984_P01|GRMZM2G043453_P01|GRMZM2G112728_P01|GRMZM2G325575_P01|GRMZM2G026015_P01|GRMZM2G047954_P01|GRMZM2G163658_P01|GRMZM2G105644_P01|GRMZM2G024150_P01|GRMZM2G112728_P05
9640	3.01e-05	0.000197	photomorphogenesis	GRMZM2G116714_P01|GRMZM2G162413_P02|GRMZM2G010353_P01|GRMZM2G085236_P01|GRMZM2G049549_P01|GRMZM2G012958_P01|GRMZM2G152888_P01|GRMZM2G151549_P01|GRMZM2G010202_P01
6801	3.01e-05	0.000197	superoxide metabolic process	GRMZM2G025992_P05|GRMZM2G058522_P08|GRMZM2G175728_P01|GRMZM2G124455_P01|GRMZM2G059991_P01|GRMZM2G042080_P01|GRMZM5G864424_P01|GRMZM2G173628_P02|GRMZM2G106928_P01
4721	3.02e-05	0.000197	phosphoprotein phosphatase activity	GRMZM2G006806_P01|GRMZM2G126435_P01|GRMZM2G150608_P01|AC186287.7_FGP005|GRMZM2G166297_P01|GRMZM2G114172_P01|GRMZM5G833140_P01
6367	3.12e-05	0.000203	transcription initiation from RNA polymerase II promoter	GRMZM2G049091_P01|GRMZM2G060284_P01|GRMZM2G093908_P01|GRMZM2G132633_P01|GRMZM2G014180_P01|GRMZM2G161418_P02|GRMZM2G064390_P01|GRMZM2G149238_P01|GRMZM2G147614_P01|GRMZM2G470513_P01
6464	3.65e-05	0.000237	protein modification process	GRMZM2G021299_P01|GRMZM2G049141_P01|GRMZM2G147579_P01|GRMZM2G147579_P02|GRMZM2G100315_P01|GRMZM2G411536_P01|GRMZM2G057441_P01|GRMZM2G124297_P01|GRMZM2G411536_P02|GRMZM2G038922_P01
9396	3.94e-05	0.000255	folic acid-containing compound biosynthetic process	GRMZM2G130790_P01|AC233922.1_FGP005|GRMZM2G416386_P01|GRMZM2G304915_P01|GRMZM2G393334_P01|GRMZM2G304915_P03|GRMZM2G095806_P01
43622	4.08e-05	0.000263	cortical microtubule organization	GRMZM2G017305_P01|GRMZM2G099101_P01|GRMZM2G098828_P01|GRMZM2G144635_P01|GRMZM2G123886_P01
6974	4.08e-05	0.000263	response to DNA damage stimulus	GRMZM2G147671_P01|GRMZM2G057571_P01|GRMZM2G457381_P01|GRMZM2G114707_P01|GRMZM2G027378_P01
8266	4.18e-05	0.000267	poly(U) RNA binding	GRMZM2G041275_P01|GRMZM2G021331_P01|GRMZM2G113408_P01|GRMZM2G074282_P02|GRMZM2G111216_P01|GRMZM2G059083_P01
10182	4.18e-05	0.000267	sugar mediated signaling pathway	GRMZM2G432801_P01|GRMZM2G051806_P01|GRMZM2G104081_P01|GRMZM2G068943_P02|GRMZM2G017089_P01|GRMZM2G033493_P01
9628	4.18e-05	0.000267	response to abiotic stimulus	GRMZM2G120373_P01|GRMZM2G152757_P01|GRMZM2G139797_P03|GRMZM2G099352_P03|GRMZM2G049902_P01|GRMZM2G401561_P01
7067	4.18e-05	0.000267	mitosis	GRMZM2G086779_P01|GRMZM2G470438_P02|GRMZM2G047143_P01|GRMZM2G326328_P01|GRMZM2G123920_P01|GRMZM2G108277_P01
175	4.6e-05	0.000293	3'-5'-exoribonuclease activity	GRMZM2G345039_P02|GRMZM2G116133_P06|GRMZM2G438622_P01|GRMZM2G083620_P01|GRMZM2G345039_P04|GRMZM2G377761_P01|GRMZM2G158789_P01|GRMZM2G392798_P01
85	4.82e-05	0.0003	G2 phase of mitotic cell cycle	GRMZM2G008273_P01|GRMZM2G086801_P01|GRMZM2G153769_P01
9186	4.82e-05	0.0003	deoxyribonucleoside diphosphate metabolic process	GRMZM2G060163_P01|GRMZM2G155546_P01|GRMZM2G323679_P01
10188	4.82e-05	0.0003	response to microbial phytotoxin	GRMZM2G023163_P01|GRMZM2G087787_P01|GRMZM2G424053_P02
5663	4.82e-05	0.0003	DNA replication factor C complex	GRMZM2G103740_P01|GRMZM2G457381_P01|GRMZM2G126292_P01
6479	4.82e-05	0.0003	protein methylation	GRMZM2G003509_P03|GRMZM2G037624_P01|GRMZM2G388371_P01
6212	4.82e-05	0.0003	uracil catabolic process	GRMZM2G077673_P01|GRMZM2G181505_P01|GRMZM2G020002_P02
6995	4.82e-05	0.0003	cellular response to nitrogen starvation	GRMZM2G088212_P01|GRMZM2G173413_P01|AC202439.3_FGP006
31463	4.82e-05	0.0003	Cul3-RING ubiquitin ligase complex	GRMZM2G163671_P01|GRMZM2G057150_P01|GRMZM2G035341_P02
3689	4.82e-05	0.0003	DNA clamp loader activity	GRMZM2G103740_P01|GRMZM2G457381_P01|GRMZM2G126292_P01
46873	4.98e-05	0.000308	metal ion transmembrane transporter activity	GRMZM2G099191_P01|GRMZM2G143512_P01|GRMZM2G315931_P01|GRMZM2G029951_P01|GRMZM2G001803_P01|GRMZM2G139822_P01|GRMZM2G064467_P01|GRMZM2G159295_P01|GRMZM2G010152_P01|GRMZM2G093276_P01
9742	5.09e-05	0.000314	brassinosteroid mediated signaling pathway	GRMZM2G014672_P01|GRMZM2G099449_P01|GRMZM2G169080_P01|GRMZM2G048294_P01|GRMZM2G140545_P01|GRMZM2G472625_P01|GRMZM2G121790_P01
7155	5.57e-05	0.000341	cell adhesion	GRMZM2G043501_P01|GRMZM2G019863_P01|GRMZM2G151755_P01|GRMZM2G082916_P01|GRMZM2G181192_P03|GRMZM2G074377_P01|GRMZM2G050933_P01|GRMZM2G011219_P01|GRMZM2G000923_P02|GRMZM2G171466_P01|GRMZM2G163189_P01|GRMZM2G465333_P01|GRMZM2G314647_P01|GRMZM2G019879_P01|GRMZM2G028156_P01|GRMZM2G142779_P01|GRMZM2G006474_P01|GRMZM2G012030_P01|GRMZM2G363038_P01|GRMZM2G160770_P01|GRMZM2G162450_P01|GRMZM2G036282_P01|GRM…
8356	5.62e-05	0.000341	asymmetric cell division	GRMZM2G015080_P01|GRMZM2G172657_P01|GRMZM2G019060_P01|GRMZM2G403620_P01
10196	5.62e-05	0.000341	nonphotochemical quenching	GRMZM2G149428_P01|GRMZM2G162748_P01|GRMZM2G039996_P01|GRMZM2G077333_P01
48229	5.62e-05	0.000341	gametophyte development	GRMZM2G109383_P01|AC197146.3_FGP001|GRMZM2G023289_P01|GRMZM2G008327_P01
6571	5.62e-05	0.000341	tyrosine biosynthetic process	GRMZM2G120371_P01|GRMZM2G084942_P01|GRMZM2G365961_P01|GRMZM2G064732_P01
32040	5.62e-05	0.000341	small-subunit processome	GRMZM2G121785_P01|GRMZM2G128092_P01|GRMZM2G014276_P01|GRMZM2G087712_P01
10332	5.62e-05	0.000341	response to gamma radiation	GRMZM2G084762_P01|GRMZM2G070264_P01|GRMZM2G073510_P01|GRMZM2G121543_P02
8237	5.64e-05	0.000341	metallopeptidase activity	GRMZM2G110220_P01|GRMZM2G389233_P03|GRMZM2G155580_P02|GRMZM2G027875_P01|GRMZM2G155580_P01|GRMZM2G135970_P01|GRMZM2G088627_P01|GRMZM2G090542_P01
6796	5.78e-05	0.000348	phosphate-containing compound metabolic process	GRMZM2G080746_P02|GRMZM2G082390_P01|GRMZM2G053898_P02|GRMZM2G000923_P02|GRMZM2G061928_P02|GRMZM2G465333_P01|GRMZM2G083437_P01|GRMZM2G137930_P01|GRMZM2G026470_P01|GRMZM2G032619_P01
9825	5.79e-05	0.000348	multidimensional cell growth	GRMZM2G017305_P01|GRMZM2G071970_P01|GRMZM2G305332_P02|GRMZM2G108976_P01|GRMZM2G472625_P01|GRMZM2G121790_P01
6626	5.79e-05	0.000348	protein targeting to mitochondrion	GRMZM2G156848_P01|GRMZM2G058432_P01|GRMZM2G159542_P01|GRMZM2G075003_P02|GRMZM2G144101_P01|GRMZM2G005209_P01
9955	6.43e-05	0.000384	adaxial/abaxial pattern specification	GRMZM2G144387_P01|GRMZM2G163081_P01|GRMZM2G178102_P01|GRMZM2G385287_P01|GRMZM2G090738_P01
48443	6.43e-05	0.000384	stamen development	GRMZM2G159397_P01|GRMZM2G135978_P01|GRMZM2G085236_P01|GRMZM2G359952_P01|GRMZM2G160687_P03
46034	6.5e-05	0.000386	ATP metabolic process	GRMZM2G041275_P01|GRMZM2G021331_P01|GRMZM5G829375_P01|GRMZM2G113408_P01|GRMZM2G181151_P01|GRMZM2G421857_P01|GRMZM2G421857_P02
31966	6.5e-05	0.000386	mitochondrial membrane	GRMZM2G117811_P01|GRMZM2G123966_P01|GRMZM2G145854_P01|GRMZM2G018941_P01|GRMZM2G421234_P01|GRMZM2G149414_P01|GRMZM2G126038_P01
16311	6.5e-05	0.000386	dephosphorylation	GRMZM2G005350_P01|GRMZM2G174170_P02|GRMZM2G132468_P01|GRMZM2G010775_P01|GRMZM2G173035_P01|GRMZM2G086418_P01|GRMZM2G126765_P01
22900	6.54e-05	0.000387	electron transport chain	GRMZM2G396397_P01|GRMZM2G157263_P01|GRMZM2G152925_P01|GRMZM2G450825_P01|GRMZM2G079888_P01|GRMZM2G481730_P01|GRMZM5G853723_P01|GRMZM2G068557_P01|GRMZM2G339563_P01|GRMZM5G866223_P01|GRMZM2G122337_P01
6108	7.23e-05	0.000426	malate metabolic process	GRMZM2G415359_P02|GRMZM2G173192_P01|GRMZM2G072744_P01|GRMZM2G466833_P01|GRMZM2G118770_P01|GRMZM2G406672_P01|GRMZM2G154595_P01|GRMZM2G085747_P01|GRMZM2G068455_P02
6506	8.21e-05	0.000483	GPI anchor biosynthetic process	GRMZM2G048762_P01|GRMZM2G098079_P02|GRMZM2G152194_P02|GRMZM2G051262_P01|GRMZM2G022310_P03|GRMZM2G164175_P02|GRMZM5G891295_P01
159	8.49e-05	0.000499	protein phosphatase type 2A complex	GRMZM2G164185_P02|GRMZM2G165418_P01|GRMZM2G369912_P01|GRMZM2G369912_P02|GRMZM2G009661_P01|GRMZM2G179411_P01|GRMZM2G030384_P01|GRMZM2G142334_P02|GRMZM2G157034_P01
9932	9.7e-05	0.000564	cell tip growth	AC196426.3_FGP007|GRMZM2G024437_P01|GRMZM2G093772_P01|GRMZM2G087806_P01|GRMZM2G012814_P01
9508	9.7e-05	0.000564	plastid chromosome	GRMZM2G017077_P01|GRMZM2G159924_P01|GRMZM2G306104_P01|GRMZM2G024607_P01|GRMZM2G449496_P01
6207	9.7e-05	0.000564	'de novo' pyrimidine base biosynthetic process	GRMZM2G043776_P01|GRMZM2G080380_P01|GRMZM2G181505_P01|GRMZM2G046748_P01|GRMZM2G109472_P01
15937	9.7e-05	0.000564	coenzyme A biosynthetic process	GRMZM2G071294_P01|GRMZM2G043819_P02|GRMZM2G104504_P01|GRMZM2G407396_P01|GRMZM2G002173_P03
9615	0.000105	0.000606	response to virus	GRMZM2G157061_P01|GRMZM2G019267_P01|GRMZM2G481730_P01|GRMZM2G403620_P01|GRMZM2G310283_P01|GRMZM2G002616_P01
33014	0.000105	0.000606	tetrapyrrole biosynthetic process	GRMZM2G116258_P01|GRMZM2G159013_P01|AC213521.3_FGP005|GRMZM2G397247_P04|GRMZM2G026117_P01|GRMZM2G107402_P01
4177	0.000105	0.000607	aminopeptidase activity	GRMZM2G135045_P01|GRMZM2G005346_P01|GRMZM2G079109_P01|AC233895.1_FGP001|GRMZM2G057942_P01|GRMZM2G027875_P01|GRMZM2G178958_P01|GRMZM2G169095_P01|GRMZM2G131473_P01|GRMZM2G090542_P01|GRMZM2G113062_P02|GRMZM5G837364_P02
4449	0.000109	0.000614	isocitrate dehydrogenase (NAD+) activity	GRMZM2G018566_P01|GRMZM2G006672_P02|GRMZM2G025366_P01|GRMZM2G120857_P01
34976	0.000109	0.000614	response to endoplasmic reticulum stress	GRMZM2G415007_P01|GRMZM2G307262_P01|GRMZM2G033829_P01|GRMZM2G134889_P01
43130	0.000109	0.000614	ubiquitin binding	GRMZM2G143462_P01|GRMZM2G061620_P02|GRMZM2G041561_P01|GRMZM2G035417_P01
1708	0.000109	0.000614	cell fate specification	GRMZM2G016997_P01|GRMZM2G159397_P01|GRMZM2G321753_P01|GRMZM2G129034_P01
9533	0.000109	0.000614	chloroplast stromal thylakoid	GRMZM2G087570_P01|GRMZM2G149428_P01|GRMZM2G102838_P01|GRMZM2G076544_P01
44249	0.000109	0.000614	cellular biosynthetic process	GRMZM2G139533_P01|GRMZM2G038791_P02|GRMZM2G038791_P01|GRMZM2G180863_P02
9642	0.000109	0.000614	response to light intensity	GRMZM2G063244_P01|GRMZM2G122843_P01|GRMZM2G087787_P01|GRMZM2G143469_P01
15030	0.000109	0.000614	Cajal body	GRMZM2G021742_P01|GRMZM2G022041_P01|GRMZM2G021149_P01|GRMZM2G007590_P01
6914	0.000109	0.000614	autophagy	GRMZM2G092112_P01|GRMZM2G146280_P01|GRMZM2G098420_P02|GRMZM2G035461_P01
7005	0.000109	0.000614	mitochondrion organization	GRMZM2G145827_P01|GRMZM2G170890_P01|GRMZM2G107114_P01|GRMZM2G071071_P01
42176	0.000109	0.000614	regulation of protein catabolic process	GRMZM2G119761_P01|GRMZM2G180578_P01|GRMZM2G156145_P01|GRMZM2G155384_P02
8233	0.00012	0.000671	peptidase activity	GRMZM2G122843_P01|GRMZM2G010353_P01|GRMZM2G131321_P01|GRMZM2G077463_P01|GRMZM2G307088_P02|GRMZM2G130085_P01|GRMZM2G118806_P01|GRMZM2G112366_P01
8601	0.000135	0.000753	protein phosphatase type 2A regulator activity	GRMZM2G164185_P02|GRMZM2G165418_P01|GRMZM2G369912_P01|GRMZM2G369912_P02|GRMZM2G009661_P01|GRMZM2G179411_P01|GRMZM2G030384_P01|GRMZM2G142334_P02|GRMZM2G157034_P01
16791	0.000136	0.000759	phosphatase activity	GRMZM2G005350_P01|GRMZM2G141584_P01|GRMZM2G174170_P02|GRMZM2G120373_P01|GRMZM2G417843_P01|GRMZM2G132468_P01|GRMZM2G010775_P01|GRMZM2G165383_P01|GRMZM2G173035_P01|GRMZM2G086418_P01|GRMZM2G126765_P01
48868	0.000137	0.000763	pollen tube development	GRMZM2G123807_P01|GRMZM2G088565_P01|GRMZM2G001296_P01|GRMZM2G082185_P01|GRMZM2G010823_P01|GRMZM2G341621_P01
6535	0.000137	0.000763	cysteine biosynthetic process from serine	GRMZM2G133359_P02|GRMZM2G048740_P03|GRMZM2G082185_P01|GRMZM2G048740_P01|GRMZM2G005887_P02|GRMZM2G069203_P01
3777	0.000141	0.000779	microtubule motor activity	GRMZM2G016435_P01|GRMZM2G436981_P01|GRMZM2G092232_P03|GRMZM2G096370_P01|GRMZM2G320689_P04|GRMZM2G024576_P02|GRMZM2G423861_P01|GRMZM2G024576_P01|GRMZM2G026560_P01|GRMZM2G062084_P01|GRMZM2G017257_P01|GRMZM2G114861_P01|GRMZM2G132686_P01|GRMZM2G105770_P01|GRMZM2G472231_P01|GRMZM2G300709_P01|GRMZM2G146012_P01
30060	0.000141	0.000779	L-malate dehydrogenase activity	GRMZM2G415359_P02|GRMZM2G072744_P01|GRMZM2G466833_P01|GRMZM2G154595_P01|GRMZM2G068455_P02
16209	0.000141	0.000779	antioxidant activity	GRMZM2G129761_P01|GRMZM2G036921_P01|GRMZM5G864335_P01|GRMZM2G012276_P01|GRMZM2G139680_P01
6813	0.000148	0.000818	potassium ion transport	GRMZM2G108637_P01|GRMZM2G180612_P06|GRMZM2G178356_P01|GRMZM2G171279_P01|GRMZM2G171073_P02|GRMZM2G310569_P01|GRMZM2G025977_P02|GRMZM2G014813_P02|GRMZM2G139600_P01|GRMZM2G071630_P01|GRMZM2G106250_P01|GRMZM2G086116_P01|GRMZM2G149108_P01|GRMZM2G352132_P01|GRMZM5G813143_P01|GRMZM2G174773_P01|GRMZM2G142661_P01|GRMZM2G073814_P02|GRMZM2G045257_P02|GRMZM2G115424_P03|GRMZM2G061101_P01|GRMZM2G335657_P01|GRM…
10119	0.000156	0.000855	regulation of stomatal movement	GRMZM2G162413_P02|GRMZM2G061969_P01|GRMZM2G105844_P01|GRMZM2G102601_P01|GRMZM2G166297_P01|GRMZM2G043435_P01|GRMZM2G131309_P01|GRMZM2G066867_P01|GRMZM2G010152_P01
30246	0.000159	0.000871	carbohydrate binding	GRMZM2G328309_P01|GRMZM2G075470_P02|GRMZM2G100452_P01|GRMZM2G041394_P01|GRMZM2G003354_P02|GRMZM2G021846_P02|GRMZM2G041356_P01|GRMZM2G174675_P01|GRMZM2G071970_P01|GRMZM2G014788_P01|GRMZM2G050705_P01|GRMZM2G334409_P01|GRMZM2G125233_P01
16779	0.000165	0.000902	nucleotidyltransferase activity	GRMZM2G093950_P01|GRMZM2G071294_P01|GRMZM2G068024_P01|GRMZM2G103281_P01|GRMZM2G032003_P01|GRMZM2G044629_P01|GRMZM2G149265_P04|GRMZM2G106213_P02|GRMZM2G119300_P01|GRMZM2G178254_P01|GRMZM2G155357_P02|GRMZM2G085926_P02|GRMZM2G160506_P02|GRMZM2G155729_P01
4765	0.000177	0.000964	shikimate kinase activity	GRMZM2G119249_P02|GRMZM2G093716_P02|GRMZM2G300258_P01|GRMZM2G015642_P01|GRMZM2G024293_P01|GRMZM2G004590_P01
6730	0.000177	0.000964	one-carbon metabolic process	AC199526.5_FGP002|GRMZM2G061135_P01|GRMZM2G061135_P02|GRMZM2G139880_P01|GRMZM2G015295_P01|GRMZM2G005990_P01
30976	0.000177	0.000964	thiamine pyrophosphate binding	GRMZM2G143357_P01|GRMZM2G434792_P01|GRMZM2G175171_P01|GRMZM2G151169_P01|GRMZM2G143008_P01|GRMZM2G142863_P01
9739	0.00018	0.000973	response to gibberellin stimulus	GRMZM2G007381_P01|GRMZM2G079123_P01|GRMZM2G102601_P01|GRMZM2G178892_P01|GRMZM2G066867_P01|GRMZM2G403620_P01|GRMZM2G095904_P01|GRMZM2G148130_P03|GRMZM2G070172_P01
35175	0.000188	0.000979	histone kinase activity (H3-S10 specific)	GRMZM2G132116_P01|GRMZM2G107645_P01|GRMZM2G080588_P01
70628	0.000188	0.000979	proteasome binding	GRMZM2G143462_P01|GRMZM2G061620_P02|GRMZM2G035417_P01
4149	0.000188	0.000979	dihydrolipoyllysine-residue succinyltransferase activity	GRMZM2G079538_P03|GRMZM2G079538_P02|GRMZM5G807639_P03
9001	0.000188	0.000979	serine O-acetyltransferase activity	GRMZM2G048740_P03|GRMZM2G048740_P01|GRMZM2G069203_P01
4310	0.000188	0.000979	farnesyl-diphosphate farnesyltransferase activity	GRMZM2G029396_P01|GRMZM2G108225_P02|GRMZM2G108225_P01
43255	0.000188	0.000979	regulation of carbohydrate biosynthetic process	GRMZM2G144372_P01|GRMZM2G128995_P01|GRMZM2G177912_P01
4802	0.000188	0.000979	transketolase activity	GRMZM2G033208_P03|GRMZM2G033208_P01|GRMZM2G010494_P01
51568	0.000188	0.000979	histone H3-K4 methylation	GRMZM2G019863_P01|GRMZM2G126552_P01|GRMZM2G176688_P01
48658	0.000188	0.000979	tapetal layer development	GRMZM2G447447_P01|GRMZM2G051004_P01|GRMZM2G104632_P01
9942	0.000188	0.000979	longitudinal axis specification	GRMZM2G082916_P01|GRMZM2G006474_P01|GRMZM2G034840_P02
16833	0.000188	0.000979	oxo-acid-lyase activity	GRMZM2G161337_P01|GRMZM2G416386_P01|GRMZM2G003109_P01
45252	0.000188	0.000979	oxoglutarate dehydrogenase complex	GRMZM2G079538_P03|GRMZM2G079538_P02|GRMZM5G807639_P03
42372	0.000188	0.000979	phylloquinone biosynthetic process	GRMZM2G099729_P01|GRMZM2G022837_P01|GRMZM2G097283_P01
35265	0.000191	0.000979	organ growth	GRMZM2G359735_P01|GRMZM2G139973_P01|GRMZM2G100872_P01|GRMZM2G018223_P01
43231	0.000191	0.000979	intracellular membrane-bounded organelle	GRMZM2G027627_P01|GRMZM2G033894_P01|GRMZM2G361693_P01|GRMZM2G140150_P01
18298	0.000191	0.000979	protein-chromophore linkage	GRMZM2G057935_P01|GRMZM2G092174_P01|GRMZM2G181028_P01|GRMZM2G129889_P01
16558	0.000191	0.000979	protein import into peroxisome matrix	GRMZM2G116714_P01|GRMZM2G023970_P01|GRMZM2G111614_P01|GRMZM2G070305_P01
10072	0.000191	0.000979	primary shoot apical meristem specification	AC197672.3_FGP002|GRMZM2G178102_P01|GRMZM2G377341_P01|AC187157.4_FGP005
10152	0.000191	0.000979	pollen maturation	GRMZM2G145827_P01|GRMZM2G135978_P01|GRMZM2G060824_P01|GRMZM2G017409_P01
7030	0.000191	0.000979	Golgi organization	GRMZM2G123843_P02|GRMZM2G070360_P01|GRMZM2G110822_P01|GRMZM2G030167_P01
7600	0.000191	0.000979	sensory perception	GRMZM2G057935_P01|GRMZM2G092174_P01|GRMZM2G181028_P01|GRMZM2G129889_P01
10150	0.000191	0.000979	leaf senescence	GRMZM2G147671_P01|GRMZM2G146280_P01|GRMZM2G098420_P02|GRMZM2G094712_P01|GRMZM2G423456_P02|GRMZM2G702026_P01|GRMZM2G132465_P01
9620	0.000191	0.000979	response to fungus	GRMZM2G052389_P01|GRMZM2G139797_P03|GRMZM2G048497_P01|GRMZM2G033098_P01|GRMZM2G082087_P02|GRMZM2G076450_P01|GRMZM2G123886_P01
6614	0.000191	0.000979	SRP-dependent cotranslational protein targeting to membrane	GRMZM2G167262_P01|GRMZM2G168096_P01|GRMZM2G076539_P01|GRMZM2G038953_P01|GRMZM2G046576_P01|GRMZM2G060296_P01|GRMZM2G113093_P01
3913	0.000191	0.000979	DNA photolyase activity	GRMZM2G049549_P02|GRMZM2G049549_P01|GRMZM2G172152_P01|GRMZM2G158662_P01|GRMZM2G052821_P01|GRMZM2G103897_P01|GRMZM2G029519_P02
8219	0.000198	0.00101	cell death	GRMZM2G088212_P01|GRMZM2G173425_P01|GRMZM2G058872_P01|GRMZM5G824600_P03|GRMZM2G064732_P01|GRMZM2G339563_P01|GRMZM2G132465_P01|GRMZM2G035599_P01
418	0.000199	0.00101	DNA-directed RNA polymerase IV complex	GRMZM2G013600_P01|GRMZM2G099183_P02|GRMZM2G054225_P01|GRMZM2G086904_P01|GRMZM2G023028_P01
40007	0.000199	0.00101	growth	GRMZM2G071294_P01|GRMZM2G066867_P01|GRMZM2G010468_P01|GRMZM2G117935_P01|GRMZM2G109560_P01
3779	0.000231	0.00117	actin binding	GRMZM2G071327_P01|GRMZM2G556845_P01|GRMZM2G150166_P01|GRMZM2G444762_P01|GRMZM2G060702_P02|GRMZM2G463471_P01|GRMZM2G142779_P01|GRMZM2G097426_P01|GRMZM2G108807_P01|GRMZM2G005350_P01|GRMZM2G178801_P01|GRMZM2G108780_P01|GRMZM2G056419_P01|GRMZM2G056419_P02|GRMZM2G010136_P01|GRMZM2G010136_P02
30529	0.000231	0.00117	ribonucleoprotein complex	GRMZM2G140799_P01|GRMZM2G139643_P05|GRMZM2G135654_P01|GRMZM2G167356_P01|GRMZM2G014750_P01|GRMZM2G178968_P01|GRMZM2G005308_P01
8654	0.000231	0.00117	phospholipid biosynthetic process	GRMZM2G110646_P01|GRMZM2G133885_P01|GRMZM2G466281_P01|GRMZM2G155242_P01|GRMZM2G177461_P01|GRMZM2G109967_P02|GRMZM2G087850_P05
30131	0.000271	0.00137	clathrin adaptor complex	GRMZM2G031360_P01|GRMZM2G074278_P01|GRMZM2G095124_P01|GRMZM2G331032_P01|GRMZM2G030144_P01|GRMZM2G042089_P01|AC198725.4_FGP007|GRMZM2G137236_P01
9011	0.000274	0.00137	starch synthase activity	GRMZM2G044744_P01|GRMZM2G129451_P02|GRMZM2G121612_P01|GRMZM2G024993_P02|GRMZM2G105791_P01
9250	0.000274	0.00137	glucan biosynthetic process	GRMZM2G044744_P01|GRMZM2G129451_P02|GRMZM2G121612_P01|GRMZM2G024993_P02|GRMZM2G105791_P01
6349	0.000274	0.00137	regulation of gene expression by genetic imprinting	GRMZM2G016997_P01|GRMZM2G333916_P01|GRMZM2G058158_P01|GRMZM2G177165_P01|GRMZM2G043484_P02
8173	0.000274	0.00137	RNA methyltransferase activity	GRMZM2G060070_P02|GRMZM2G026869_P03|GRMZM2G063729_P01|GRMZM2G097282_P01|GRMZM2G147623_P02
9744	0.000278	0.00139	response to sucrose stimulus	GRMZM2G147671_P01|GRMZM2G440208_P01|GRMZM2G040030_P01|GRMZM2G161780_P01|GRMZM2G301823_P01|GRMZM2G070978_P02|GRMZM2G071630_P01
4784	0.000285	0.00142	superoxide dismutase activity	GRMZM2G175728_P01|GRMZM2G124455_P01|GRMZM2G059991_P01|GRMZM2G042080_P01|GRMZM5G864424_P01|GRMZM2G173628_P02
42651	0.000285	0.00142	thylakoid membrane	GRMZM2G162748_P01|GRMZM2G038487_P03|GRMZM2G059083_P04|GRMZM2G174984_P01|GRMZM2G427557_P01|GRMZM2G059083_P01
326	0.000309	0.00151	protein storage vacuole	GRMZM2G460012_P01|GRMZM2G307262_P01|GRMZM2G155543_P02|GRMZM2G104907_P01
9861	0.000309	0.00151	jasmonic acid and ethylene-dependent systemic resistance	GRMZM2G162413_P02|GRMZM2G163572_P01|GRMZM2G081474_P01|GRMZM2G123886_P01
9956	0.000309	0.00151	radial pattern formation	GRMZM2G015080_P01|GRMZM2G172657_P01|GRMZM2G109987_P02|GRMZM2G019060_P01
10014	0.000309	0.00151	meristem initiation	GRMZM2G178102_P01|GRMZM2G109987_P02|AC187157.4_FGP005|GRMZM2G096106_P01
10189	0.000309	0.00151	vitamin E biosynthetic process	GRMZM2G096958_P01|GRMZM2G035213_P01|GRMZM2G002652_P01|GRMZM2G082998_P01
10255	0.000309	0.00151	glucose mediated signaling pathway	GRMZM2G432801_P01|GRMZM2G051806_P01|GRMZM2G104081_P01|GRMZM2G181151_P01
50821	0.000309	0.00151	protein stabilization	GRMZM2G069651_P01|GRMZM2G112165_P01|GRMZM2G012631_P01|GRMZM5G833699_P01
6783	0.000309	0.00151	heme biosynthetic process	GRMZM2G159013_P01|AC213521.3_FGP005|GRMZM2G113325_P01|GRMZM2G107402_P01
42538	0.000315	0.00154	hyperosmotic salinity response	GRMZM2G112336_P01|GRMZM2G132009_P01|GRMZM2G099101_P01|GRMZM2G529313_P01|GRMZM2G472625_P01|GRMZM2G120652_P01|GRMZM2G121790_P01|GRMZM2G407396_P01
6306	0.000332	0.00162	DNA methylation	GRMZM2G034143_P02|GRMZM2G333916_P01|GRMZM2G113640_P01|GRMZM2G388371_P01|GRMZM2G309152_P01|GRMZM2G054225_P01|GRMZM2G137366_P01
32259	0.000349	0.0017	methylation	GRMZM2G003509_P03|GRMZM2G083745_P01|GRMZM2G321753_P01|GRMZM2G128579_P03|GRMZM2G113640_P01|GRMZM2G121840_P01|GRMZM2G149865_P01|GRMZM2G058158_P01|GRMZM2G016546_P01
15992	0.000349	0.0017	proton transport	GRMZM2G041275_P01|GRMZM2G021331_P01|GRMZM2G138220_P01|GRMZM5G829375_P01|GRMZM2G113408_P01|GRMZM2G181151_P01|GRMZM2G329636_P03|GRMZM2G421857_P01|GRMZM2G421857_P02
8235	0.000355	0.00172	metalloexopeptidase activity	GRMZM2G135045_P01|AC233895.1_FGP001|GRMZM2G169095_P01|GRMZM2G131473_P01|GRMZM2G113062_P02|GRMZM5G837364_P02
16575	0.000368	0.00177	histone deacetylation	GRMZM2G019863_P01|GRMZM2G163572_P01|GRMZM2G172883_P02|GRMZM2G136067_P01|GRMZM2G081474_P01
16615	0.000368	0.00177	malate dehydrogenase activity	GRMZM2G415359_P02|GRMZM2G072744_P01|GRMZM2G466833_P01|GRMZM2G154595_P01|GRMZM2G068455_P02
6633	0.000378	0.00182	fatty acid biosynthetic process	GRMZM2G043501_P01|GRMZM2G038964_P02|GRMZM2G167085_P01|GRMZM2G043602_P02|GRMZM2G022563_P01|GRMZM2G474534_P02|GRMZM2G129453_P01|GRMZM2G181542_P01|GRMZM2G062481_P01|GRMZM2G007757_P01|GRMZM2G158629_P02|GRMZM2G135498_P01|GRMZM2G055667_P01|AC197672.3_FGP002|GRMZM2G377341_P01|GRMZM2G176301_P01
6754	0.000381	0.00183	ATP biosynthetic process	GRMZM2G099191_P01|GRMZM2G138220_P01|GRMZM2G315931_P01|GRMZM2G060824_P01|GRMZM2G048907_P01|GRMZM2G029951_P01|GRMZM2G131309_P01|GRMZM2G006894_P02|GRMZM2G068557_P01|GRMZM2G010152_P01|GRMZM2G041275_P01|GRMZM2G056014_P01|GRMZM2G143512_P01|GRMZM2G391042_P01|GRMZM2G357620_P01
5667	0.000438	0.0021	transcription factor complex	GRMZM2G041701_P02|GRMZM2G063387_P01|GRMZM2G462623_P01|GRMZM2G041701_P01|GRMZM2G060000_P01|GRMZM2G052515_P01
5768	0.000438	0.0021	endosome	GRMZM2G052509_P01|GRMZM2G015159_P01|GRMZM2G169412_P01|GRMZM2G048294_P01|GRMZM2G021864_P01|GRMZM2G131254_P01
266	0.000456	0.00215	mitochondrial fission	GRMZM2G145827_P01|GRMZM2G129155_P01|GRMZM2G180335_P01
4766	0.000456	0.00215	spermidine synthase activity	GRMZM2G064163_P01|GRMZM2G060896_P01|GRMZM2G051771_P02
9647	0.000456	0.00215	skotomorphogenesis	GRMZM2G121452_P01|GRMZM2G073077_P02|GRMZM2G048294_P01
51920	0.000456	0.00215	peroxiredoxin activity	GRMZM2G129761_P01|GRMZM5G864335_P01|GRMZM2G139680_P01
6552	0.000456	0.00215	leucine catabolic process	GRMZM2G019926_P03|GRMZM2G702490_P02|GRMZM2G008864_P01
10369	0.000456	0.00215	chromocenter	GRMZM2G009913_P01|GRMZM2G339151_P01|GRMZM2G047143_P01
10253	0.000456	0.00215	UDP-rhamnose biosynthetic process	GRMZM2G166767_P01|GRMZM2G072911_P01|GRMZM2G031311_P02
42594	0.000456	0.00215	response to starvation	GRMZM2G049288_P01|GRMZM2G146280_P01|GRMZM2G098420_P02
6541	0.000466	0.00217	glutamine metabolic process	GRMZM2G170338_P01|GRMZM2G174589_P02|GRMZM2G171383_P01|GRMZM2G147450_P01|GRMZM2G416386_P01|GRMZM2G029573_P01|GRMZM2G136283_P01
19001	0.000466	0.00217	guanyl nucleotide binding	GRMZM2G085236_P01|GRMZM2G101938_P01|GRMZM2G064732_P01|GRMZM2G147726_P02|GRMZM2G106061_P01|GRMZM2G407996_P01|GRMZM2G060924_P02
4345	0.000471	0.00217	glucose-6-phosphate dehydrogenase activity	GRMZM2G130230_P02|GRMZM2G130230_P01|GRMZM2G031107_P01|GRMZM2G177077_P01
4749	0.000471	0.00217	ribose phosphate diphosphokinase activity	GRMZM2G038791_P02|GRMZM2G038791_P01|GRMZM2G180930_P02|GRMZM2G180863_P02
16485	0.000471	0.00217	protein processing	GRMZM2G162968_P01|GRMZM2G021784_P01|GRMZM2G168337_P01|GRMZM2G060561_P02
10099	0.000471	0.00217	regulation of photomorphogenesis	GRMZM2G068294_P01|GRMZM2G137046_P01|GRMZM2G072506_P01|GRMZM2G050714_P01
5742	0.000471	0.00217	mitochondrial outer membrane translocase complex	GRMZM2G043983_P01|GRMZM2G100402_P01|GRMZM2G174696_P01|GRMZM2G178072_P02
48528	0.000471	0.00217	post-embryonic root development	GRMZM2G121452_P01|GRMZM2G147671_P01|GRMZM2G073077_P02|GRMZM2G119627_P01
9693	0.000471	0.00217	ethylene biosynthetic process	GRMZM2G151440_P01|GRMZM2G171111_P02|AC206223.3_FGP008|GRMZM2G132465_P01
42586	0.000471	0.00217	peptide deformylase activity	GRMZM2G122267_P01|GRMZM2G179693_P01|GRMZM2G179693_P02|GRMZM2G018771_P01
31047	0.000471	0.00217	gene silencing by RNA	GRMZM2G004475_P02|GRMZM2G006673_P02|GRMZM2G309152_P01|GRMZM2G054225_P01
4049	0.000471	0.00217	anthranilate synthase activity	GRMZM2G161337_P01|GRMZM2G171383_P01|GRMZM2G416386_P01|GRMZM2G003109_P01
9809	0.000484	0.00221	lignin biosynthetic process	GRMZM2G144372_P01|AC199526.5_FGP002|GRMZM2G061135_P01|GRMZM2G128995_P01|GRMZM2G177912_P01
16836	0.000484	0.00221	hydro-lyase activity	GRMZM2G370852_P03|GRMZM2G055667_P01|GRMZM2G010044_P01|GRMZM2G033098_P01|GRMZM2G134747_P01
6465	0.000484	0.00221	signal peptide processing	GRMZM2G122843_P01|GRMZM2G131321_P01|GRMZM2G077463_P01|GRMZM2G307088_P02|GRMZM2G112366_P01
7049	0.000484	0.00221	cell cycle	GRMZM2G172657_P01|GRMZM2G057571_P01|GRMZM2G147814_P01|GRMZM2G019060_P01|AC149818.2_FGP004
4008	0.000484	0.00221	copper-exporting ATPase activity	GRMZM2G099191_P01|GRMZM2G143512_P01|GRMZM2G315931_P01|GRMZM2G029951_P01|GRMZM2G010152_P01
10051	0.000536	0.00243	xylem and phloem pattern formation	GRMZM2G034840_P02|GRMZM2G168629_P01|GRMZM2G059225_P02|GRMZM2G109987_P02|GRMZM2G039325_P01|GRMZM2G314647_P01
9401	0.000536	0.00243	phosphoenolpyruvate-dependent sugar phosphotransferase system	GRMZM2G005350_P01|GRMZM2G050971_P01|AC206184.4_FGP002|GRMZM2G109405_P01|GRMZM2G137409_P01|GRMZM2G092759_P04
16070	0.000536	0.00243	RNA metabolic process	GRMZM2G157061_P01|GRMZM2G083689_P01|GRMZM2G065804_P01|GRMZM2G111138_P01|GRMZM2G418604_P02|GRMZM2G078275_P02
6812	0.000579	0.00262	cation transport	GRMZM2G060824_P01|GRMZM2G177532_P02|GRMZM2G053726_P01|GRMZM2G131309_P01|GRMZM2G006894_P02|GRMZM2G013695_P01|GRMZM2G040017_P01|GRMZM2G056014_P01|GRMZM2G067747_P01|GRMZM2G143512_P01|GRMZM2G116831_P01|GRMZM2G171031_P01|GRMZM2G047835_P01|GRMZM2G391042_P01|GRMZM2G357620_P01
48825	0.000626	0.0028	cotyledon development	GRMZM2G121452_P01|GRMZM2G103559_P01|GRMZM2G122897_P01|GRMZM2G073077_P02|GRMZM2G017089_P01
9749	0.000626	0.0028	response to glucose stimulus	GRMZM2G440208_P01|GRMZM2G040030_P01|GRMZM2G017089_P01|GRMZM2G064732_P01|GRMZM2G070978_P02
6400	0.000626	0.0028	tRNA modification	GRMZM2G154087_P01|GRMZM2G436001_P01|GRMZM2G082180_P01|GRMZM2G019597_P02|GRMZM2G009091_P03
42631	0.000626	0.0028	cellular response to water deprivation	GRMZM2G040030_P01|GRMZM2G308687_P01|GRMZM2G060765_P02|GRMZM2G148213_P01|GRMZM2G129357_P01
4091	0.000626	0.0028	carboxylesterase activity	GRMZM2G067915_P01|GRMZM2G100716_P01|GRMZM2G100716_P05|GRMZM2G046558_P02|GRMZM2G026095_P01
9082	0.000687	0.00304	branched chain family amino acid biosynthetic process	GRMZM2G014069_P01|GRMZM2G143357_P01|GRMZM2G004382_P01|GRMZM2G143008_P01
48765	0.000687	0.00304	root hair cell differentiation	GRMZM2G082916_P01|GRMZM2G006474_P01|GRMZM2G093772_P01|GRMZM2G031930_P01
5771	0.000687	0.00304	multivesicular body	GRMZM2G126860_P01|GRMZM2G068489_P01|GRMZM2G121948_P01|GRMZM2G169412_P01
6606	0.000687	0.00304	protein import into nucleus	GRMZM2G439339_P05|GRMZM2G009845_P01|GRMZM2G052435_P03|GRMZM2G091119_P01
6461	0.000687	0.00304	protein complex assembly	GRMZM2G407837_P01|GRMZM2G011777_P01|GRMZM2G062210_P01|GRMZM2G102838_P01
8020	0.000687	0.00304	G-protein coupled photoreceptor activity	GRMZM2G057935_P01|GRMZM2G092174_P01|GRMZM2G181028_P01|GRMZM2G129889_P01
4872	0.000716	0.00317	receptor activity	GRMZM2G057935_P01|GRMZM2G092174_P01|GRMZM2G181028_P01|GRMZM2G179002_P01|GRMZM2G051637_P01|GRMZM2G129889_P01|GRMZM2G072892_P01|GRMZM2G160614_P01
7186	0.000737	0.00325	G-protein coupled receptor signaling pathway	GRMZM2G120371_P01|GRMZM2G014833_P02|GRMZM2G165176_P01|GRMZM2G069208_P01|GRMZM2G082529_P01|GRMZM2G371944_P01|GRMZM2G029547_P01|GRMZM2G303752_P01|GRMZM2G168855_P01|GRMZM2G101938_P01|GRMZM2G128665_P01|GRMZM2G060690_P03|GRMZM2G407996_P01|GRMZM2G158328_P01|GRMZM2G324507_P01|GRMZM2G058702_P01|GRMZM2G476685_P01|GRMZM2G026991_P01|GRMZM2G109472_P01|GRMZM2G019236_P03|GRMZM2G064732_P01|GRMZM2G033493_P01|GRM…
6811	0.000743	0.00327	ion transport	GRMZM2G178356_P01|GRMZM2G025531_P01|GRMZM2G171279_P01|GRMZM2G072892_P01|GRMZM2G310569_P01|GRMZM2G160614_P01|AC234152.1_FGP002
4427	0.000795	0.00348	inorganic diphosphatase activity	GRMZM2G080746_P02|GRMZM2G082390_P01|GRMZM2G053898_P02|GRMZM2G000923_P02|GRMZM2G061928_P02|GRMZM2G465333_P01|GRMZM2G083437_P01|GRMZM2G137930_P01|GRMZM2G026470_P01|GRMZM2G032619_P01
5856	0.000795	0.00348	cytoskeleton	GRMZM2G178801_P01|GRMZM2G414496_P02|GRMZM2G112015_P02|GRMZM2G118786_P02|GRMZM2G056419_P01|GRMZM2G056419_P02|GRMZM2G108976_P01|GRMZM2G123373_P01|GRMZM2G423861_P01|AC233954.1_FGP004
8308	0.000797	0.00348	voltage-gated anion channel activity	GRMZM2G150616_P01|GRMZM2G043983_P01|GRMZM2G108144_P01|GRMZM2G174696_P01|GRMZM2G055025_P01
8312	0.000797	0.00348	7S RNA binding	GRMZM2G167262_P01|GRMZM2G076539_P01|GRMZM2G038953_P01|GRMZM2G046576_P01|GRMZM2G113093_P01
48500	0.000797	0.00348	signal recognition particle	GRMZM2G167262_P01|GRMZM2G076539_P01|GRMZM2G038953_P01|GRMZM2G046576_P01|GRMZM2G113093_P01
7018	0.0008	0.00348	microtubule-based movement	GRMZM2G436981_P01|GRMZM2G092232_P03|GRMZM2G172932_P01|GRMZM2G085970_P01|GRMZM2G320689_P04|GRMZM2G024576_P02|GRMZM2G423861_P01|GRMZM2G024576_P01|GRMZM2G026560_P01|GRMZM2G017257_P01|GRMZM2G153292_P02|GRMZM2G062084_P01|GRMZM2G114861_P01|GRMZM2G132686_P01|GRMZM2G105770_P01|GRMZM2G167156_P01|GRMZM2G153292_P07|GRMZM2G152466_P02|GRMZM2G043822_P03|GRMZM2G152466_P01|GRMZM2G300709_P01
6888	0.000812	0.00353	ER to Golgi vesicle-mediated transport	GRMZM2G143725_P01|GRMZM2G075408_P02|AC196426.3_FGP007|GRMZM2G081745_P01|GRMZM2G045987_P01|GRMZM2G097568_P01|GRMZM2G077295_P01|GRMZM2G019236_P03
8865	0.000888	0.00371	fructokinase activity	GRMZM2G432801_P01|GRMZM2G051806_P01|GRMZM2G104081_P01
4146	0.000888	0.00371	dihydrofolate reductase activity	GRMZM2G139880_P01|GRMZM2G005990_P02|GRMZM2G005990_P01
9061	0.000888	0.00371	anaerobic respiration	GRMZM2G475185_P01|GRMZM2G031033_P01|GRMZM2G030598_P02
9156	0.000888	0.00371	ribonucleoside monophosphate biosynthetic process	GRMZM2G038791_P02|GRMZM2G038791_P01|GRMZM2G180863_P02
4340	0.000888	0.00371	glucokinase activity	GRMZM2G432801_P01|GRMZM2G051806_P01|GRMZM2G104081_P01
4826	0.000888	0.00371	phenylalanine-tRNA ligase activity	GRMZM2G078756_P01|GRMZM2G700926_P01|GRMZM2G101463_P01
9729	0.000888	0.00371	detection of brassinosteroid stimulus	GRMZM2G048294_P01|GRMZM2G472625_P01|GRMZM2G121790_P01
16573	0.000888	0.00371	histone acetylation	GRMZM2G163572_P01|GRMZM2G081474_P01|GRMZM2G046021_P01
9747	0.000888	0.00371	hexokinase-dependent signaling	GRMZM2G432801_P01|GRMZM2G051806_P01|GRMZM2G104081_P01
10017	0.000888	0.00371	red or far-red light signaling pathway	GRMZM2G126435_P01|GRMZM2G092174_P01|GRMZM2G137046_P01
6555	0.000888	0.00371	methionine metabolic process	AC199526.5_FGP002|GRMZM2G061135_P01|GRMZM2G034278_P01
6545	0.000888	0.00371	glycine biosynthetic process	GRMZM2G139880_P01|GRMZM2G005990_P02|GRMZM2G005990_P01
6432	0.000888	0.00371	phenylalanyl-tRNA aminoacylation	GRMZM2G078756_P01|GRMZM2G700926_P01|GRMZM2G101463_P01
6325	0.000888	0.00371	chromatin organization	GRMZM2G092174_P01|GRMZM2G172152_P01|GRMZM2G339151_P01
6346	0.000888	0.00371	methylation-dependent chromatin silencing	GRMZM2G015295_P01|GRMZM2G177165_P01|GRMZM2G137366_P01
6338	0.000888	0.00371	chromatin remodeling	GRMZM2G088487_P02|GRMZM2G172152_P01|GRMZM2G010085_P01
32880	0.000888	0.00371	regulation of protein localization	GRMZM2G058292_P01|GRMZM2G472625_P01|GRMZM2G121790_P01
51026	0.000888	0.00371	chiasma assembly	GRMZM2G129913_P03|GRMZM2G115013_P01|GRMZM2G177942_P01
10617	0.000888	0.00371	circadian regulation of calcium ion oscillation	GRMZM2G092174_P01|GRMZM2G049549_P01|GRMZM2G172152_P01
42539	0.000888	0.00371	hypotonic salinity response	GRMZM2G123886_P01|GRMZM2G110080_P01|GRMZM2G001221_P01
15930	0.000888	0.00371	glutamate synthase activity	GRMZM2G085078_P02|GRMZM2G036609_P01|GRMZM2G036609_P02
8180	0.000888	0.00371	signalosome	GRMZM2G080652_P01|GRMZM2G153769_P01|GRMZM2G151549_P01
19320	0.000888	0.00371	hexose catabolic process	GRMZM2G432801_P01|GRMZM2G051806_P01|GRMZM2G104081_P01
6820	0.000931	0.00388	anion transport	GRMZM2G150616_P01|GRMZM2G043983_P01|GRMZM2G108144_P01|GRMZM2G051753_P01|GRMZM2G174696_P01|GRMZM2G055025_P01
30151	0.000963	0.00396	molybdenum ion binding	GRMZM2G076723_P01|GRMZM2G081571_P04|GRMZM2G067176_P01|GRMZM2G114739_P01
10089	0.000963	0.00396	xylem development	GRMZM2G113696_P01|GRMZM2G159431_P01|GRMZM2G082974_P01|AC187157.4_FGP005
5778	0.000963	0.00396	peroxisomal membrane	GRMZM2G116714_P01|GRMZM2G320307_P02|GRMZM2G023970_P01|GRMZM2G111614_P01
6596	0.000963	0.00396	polyamine biosynthetic process	GRMZM2G020446_P01|GRMZM2G140824_P01|GRMZM2G060896_P01|GRMZM2G396553_P01
6972	0.000963	0.00396	hyperosmotic response	GRMZM2G027756_P01|GRMZM2G062210_P01|GRMZM2G529313_P01|GRMZM2G123886_P01
19252	0.000963	0.00396	starch biosynthetic process	GRMZM2G121612_P01|GRMZM2G097457_P01|GRMZM2G049902_P01|GRMZM2G401561_P01
3916	0.000963	0.00396	DNA topoisomerase activity	GRMZM2G095865_P01|GRMZM2G092723_P02|GRMZM2G470438_P02|GRMZM2G111014_P01
3883	0.000963	0.00396	CTP synthase activity	GRMZM2G153058_P01|GRMZM2G132547_P02|GRMZM2G122999_P03|AC234185.1_FGP004
4743	0.001	0.00408	pyruvate kinase activity	GRMZM2G150098_P01|GRMZM2G004534_P01|GRMZM2G066290_P01|GRMZM2G003883_P01|GRMZM2G008714_P01
31625	0.001	0.00408	ubiquitin protein ligase binding	GRMZM2G168886_P02|GRMZM2G027750_P01|GRMZM2G166089_P05|GRMZM2G168886_P01|GRMZM2G380184_P01
31461	0.001	0.00408	cullin-RING ubiquitin ligase complex	GRMZM2G168886_P02|GRMZM2G027750_P01|GRMZM2G166089_P05|GRMZM2G168886_P01|GRMZM2G380184_P01
30955	0.001	0.00408	potassium ion binding	GRMZM2G150098_P01|GRMZM2G004534_P01|GRMZM2G066290_P01|GRMZM2G003883_P01|GRMZM2G008714_P01
5506	0.00101	0.0041	iron ion binding	GRMZM2G032367_P01|AC234528.1_FGP006|GRMZM2G088212_P01|GRMZM2G076723_P01|GRMZM2G104294_P01|GRMZM2G099467_P01|GRMZM2G179693_P01|GRMZM2G085078_P02|GRMZM2G068465_P01|GRMZM2G050234_P01|GRMZM2G450825_P01|GRMZM2G089528_P01|GRMZM2G167085_P01|GRMZM2G179693_P02|GRMZM2G018771_P01|GRMZM2G033098_P01|AC210173.4_FGP005|GRMZM2G010468_P01|GRMZM2G068557_P01|GRMZM2G064336_P01|GRMZM2G141473_P01|GRMZM2G131249_P01|GRM…
8324	0.00103	0.00418	cation transmembrane transporter activity	GRMZM2G108637_P01|GRMZM2G106250_P01|GRMZM2G116831_P01|GRMZM2G177532_P02|GRMZM2G174773_P01|GRMZM2G073814_P02|GRMZM2G025977_P02|GRMZM2G013728_P01|GRMZM2G335657_P01|GRMZM2G014813_P02|GRMZM2G071630_P01|GRMZM2G040017_P01
3682	0.00103	0.0042	chromatin binding	GRMZM2G316191_P01|GRMZM2G075637_P01|GRMZM2G044126_P01|GRMZM2G176707_P01|GRMZM2G007441_P01|GRMZM2G140051_P01|GRMZM2G339151_P01|GRMZM2G003565_P03
8236	0.00111	0.00451	serine-type peptidase activity	GRMZM2G125436_P01|GRMZM2G017804_P01|GRMZM2G172932_P01|GRMZM2G081504_P04|GRMZM2G326328_P01|GRMZM2G174572_P01|GRMZM2G103266_P07|GRMZM2G039930_P02|GRMZM2G089948_P01|GRMZM2G130085_P01|GRMZM2G066469_P01|GRMZM2G040945_P01|GRMZM2G130085_P03
8483	0.00114	0.00459	transaminase activity	GRMZM2G116258_P01|GRMZM2G096958_P01|GRMZM2G094712_P01|GRMZM2G119583_P01|GRMZM2G002652_P01|GRMZM2G146677_P01|GRMZM2G119583_P02
9987	0.00114	0.00459	cellular process	GRMZM2G135045_P01|AC233895.1_FGP001|GRMZM2G025531_P01|GRMZM2G169095_P01|GRMZM2G131473_P01|GRMZM2G113062_P02|GRMZM5G837364_P02
16607	0.00124	0.00489	nuclear speck	GRMZM2G156099_P02|GRMZM2G018947_P01|GRMZM2G021223_P01|GRMZM2G436092_P02|GRMZM2G101689_P01
5982	0.00124	0.00489	starch metabolic process	GRMZM2G032628_P01|GRMZM2G076075_P02|GRMZM2G318780_P02|GRMZM2G044744_P01|GRMZM2G123633_P01
19843	0.0013	0.00489	rRNA binding	GRMZM2G170870_P01|GRMZM5G853305_P01|GRMZM2G385287_P01|GRMZM2G082707_P02|GRMZM2G053767_P01|GRMZM2G033653_P01
4367	0.00131	0.00489	glycerol-3-phosphate dehydrogenase [NAD+] activity	GRMZM2G173192_P01|GRMZM2G063258_P02|GRMZM2G063258_P05|GRMZM2G090747_P01
48440	0.00131	0.00489	carpel development	GRMZM2G159397_P01|GRMZM2G019267_P01|GRMZM2G359952_P01|GRMZM2G160687_P03
7047	0.00131	0.00489	cellular cell wall organization	GRMZM2G082916_P01|GRMZM2G073725_P01|GRMZM2G006474_P01|GRMZM2G173341_P02
51087	0.00131	0.00489	chaperone binding	GRMZM2G030312_P01|GRMZM2G021816_P01|GRMZM2G157588_P01|GRMZM2G038108_P01
46907	0.00131	0.00489	intracellular transport	GRMZM2G157317_P03|GRMZM2G111411_P01|GRMZM2G157317_P01|GRMZM2G078933_P01
4412	0.00133	0.00489	homoserine dehydrogenase activity	GRMZM2G104546_P02|GRMZM2G136712_P01
35	0.00133	0.00489	acyl binding	GRMZM2G024437_P01|GRMZM2G087806_P01
4375	0.00133	0.00489	glycine dehydrogenase (decarboxylating) activity	GRMZM2G104310_P01|GRMZM2G104310_P03
4365	0.00133	0.00489	glyceraldehyde-3-phosphate dehydrogenase (NAD+) (phosphorylating) activity	GRMZM2G051004_P01|GRMZM2G104632_P01
4485	0.00133	0.00489	methylcrotonoyl-CoA carboxylase activity	GRMZM2G019926_P03|GRMZM2G702490_P02
8835	0.00133	0.00489	diaminohydroxyphosphoribosylaminopyrimidine deaminase activity	GRMZM2G090068_P01|GRMZM2G320099_P01
256	0.00133	0.00489	allantoin catabolic process	GRMZM2G173413_P01|GRMZM2G130034_P01
4151	0.00133	0.00489	dihydroorotase activity	GRMZM2G021704_P02|GRMZM2G021704_P01
9067	0.00133	0.00489	aspartate family amino acid biosynthetic process	GRMZM2G104546_P02|GRMZM2G136712_P01
4152	0.00133	0.00489	dihydroorotate dehydrogenase activity	GRMZM2G043776_P01|GRMZM2G181505_P01
4158	0.00133	0.00489	dihydroorotate oxidase activity	GRMZM2G043776_P01|GRMZM2G181505_P01
4198	0.00133	0.00489	calcium-dependent cysteine-type endopeptidase activity	GRMZM2G321753_P01|GRMZM2G321753_P02
9152	0.00133	0.00489	purine ribonucleotide biosynthetic process	GRMZM2G359070_P01|GRMZM5G895991_P01
30276	0.00133	0.00489	clathrin binding	GRMZM2G046274_P01|GRMZM2G314647_P01
8276	0.00133	0.00489	protein methyltransferase activity	GRMZM2G003509_P03|GRMZM2G388371_P01
8534	0.00133	0.00489	oxidized purine base lesion DNA N-glycosylase activity	GRMZM2G169333_P07|GRMZM2G139031_P01
790	0.00133	0.00489	nuclear chromatin	GRMZM2G133952_P01|GRMZM2G115013_P01
8569	0.00133	0.00489	minus-end-directed microtubule motor activity	GRMZM2G114861_P01|GRMZM2G436981_P01
8703	0.00133	0.00489	5-amino-6-(5-phosphoribosylamino)uracil reductase activity	GRMZM2G090068_P01|GRMZM2G320099_P01
4777	0.00133	0.00489	succinate-semialdehyde dehydrogenase activity	GRMZM2G128114_P01|GRMZM2G119482_P01
4831	0.00133	0.00489	tyrosine-tRNA ligase activity	GRMZM2G000481_P01|GRMZM2G012404_P01
8622	0.00133	0.00489	epsilon DNA polymerase complex	GRMZM2G154267_P01|GRMZM2G011631_P01
9755	0.00133	0.00489	hormone-mediated signaling pathway	GRMZM2G068193_P02|GRMZM2G017089_P01
16417	0.00133	0.00489	S-acyltransferase activity	GRMZM2G024437_P01|GRMZM2G087806_P01
9957	0.00133	0.00489	epidermal cell fate specification	GRMZM2G052581_P01|GRMZM2G058292_P01
9971	0.00133	0.00489	anastral spindle assembly involved in male meiosis	GRMZM2G114861_P01|GRMZM2G436981_P01
10231	0.00133	0.00489	maintenance of seed dormancy	GRMZM2G120371_P01|GRMZM2G703928_P01
1736	0.00133	0.00489	establishment of planar polarity	GRMZM2G082916_P01|GRMZM2G006474_P01
6437	0.00133	0.00489	tyrosyl-tRNA aminoacylation	GRMZM2G000481_P01|GRMZM2G012404_P01
50518	0.00133	0.00489	2-C-methyl-D-erythritol 4-phosphate cytidylyltransferase activity	GRMZM5G856881_P01|GRMZM2G172032_P01
6525	0.00133	0.00489	arginine metabolic process	GRMZM2G119583_P01|GRMZM2G119583_P02
80144	0.00133	0.00489	amino acid homeostasis	GRMZM2G051004_P01|GRMZM2G104632_P01
6222	0.00133	0.00489	UMP biosynthetic process	GRMZM2G043776_P01|GRMZM2G181505_P01
51177	0.00133	0.00489	meiotic sister chromatid cohesion	GRMZM2G132504_P04|GRMZM2G018926_P01
32153	0.00133	0.00489	cell division site	GRMZM2G148301_P01|GRMZM2G079817_P01
10244	0.00133	0.00489	response to low fluence blue light stimulus by blue low-fluence system	GRMZM2G120371_P01|GRMZM2G064732_P01
10292	0.00133	0.00489	GTP:GDP antiporter activity	GRMZM2G082916_P01|GRMZM2G006474_P01
6880	0.00133	0.00489	intracellular sequestering of iron ion	GRMZM2G074672_P02|GRMZM2G107306_P01
16050	0.00133	0.00489	vesicle organization	GRMZM2G017077_P01|GRMZM2G024607_P01
31386	0.00133	0.00489	protein tag	GRMZM2G082390_P01|GRMZM2G053898_P02
34599	0.00133	0.00489	cellular response to oxidative stress	GRMZM2G052666_P01|GRMZM2G022413_P01
19008	0.00133	0.00489	molybdopterin synthase complex	GRMZM2G135816_P03|GRMZM2G135816_P01
4046	0.00133	0.00489	aminoacylase activity	GRMZM2G135970_P01|GRMZM2G088627_P01
30785	0.00133	0.00489	[ribulose-bisphosphate carboxylase]-lysine N-methyltransferase activity	GRMZM2G077258_P03|GRMZM2G418752_P01
46429	0.00133	0.00489	4-hydroxy-3-methylbut-2-en-1-yl diphosphate synthase activity	GRMZM2G027059_P01|GRMZM2G137409_P01
3938	0.00133	0.00489	IMP dehydrogenase activity	GRMZM2G069772_P01|GRMZM2G100084_P01
34508	0.00133	0.00489	centromere complex assembly	GRMZM2G132504_P04|GRMZM2G018926_P01
42149	0.00133	0.00489	cellular response to glucose starvation	GRMZM2G047774_P01|GRMZM2G014170_P01
70403	0.00151	0.00536	NAD+ binding	GRMZM2G058573_P01|GRMZM2G058573_P02|GRMZM2G058573_P03
271	0.00151	0.00536	polysaccharide biosynthetic process	GRMZM2G133421_P01|GRMZM2G115762_P01|GRMZM2G137707_P01
4108	0.00151	0.00536	citrate (Si)-synthase activity	GRMZM2G063851_P01|GRMZM2G135588_P01|GRMZM2G064023_P03
9113	0.00151	0.00536	purine base biosynthetic process	GRMZM2G018238_P01|AC188838.3_FGP005|GRMZM2G003875_P01
5034	0.00151	0.00536	osmosensor activity	GRMZM2G423456_P02|GRMZM2G158252_P01|GRMZM5G833140_P01
5086	0.00151	0.00536	ARF guanyl-nucleotide exchange factor activity	GRMZM2G082916_P01|GRMZM2G006474_P01|GRMZM2G058870_P01
30071	0.00151	0.00536	regulation of mitotic metaphase/anaphase transition	GRMZM2G170591_P04|GRMZM2G174971_P01|GRMZM2G054247_P01
724	0.00151	0.00536	double-strand break repair via homologous recombination	GRMZM2G025340_P01|GRMZM2G009627_P01|GRMZM2G073510_P01
922	0.00151	0.00536	spindle pole	GRMZM2G096092_P01|GRMZM2G071518_P01|GRMZM2G157598_P01
4825	0.00151	0.00536	methionine-tRNA ligase activity	GRMZM2G029055_P01|GRMZM2G099628_P01|GRMZM2G166713_P01
4830	0.00151	0.00536	tryptophan-tRNA ligase activity	GRMZM2G000481_P01|GRMZM2G134756_P01|GRMZM2G177970_P01
43067	0.00151	0.00536	regulation of programmed cell death	GRMZM2G173425_P01|GRMZM2G156565_P01|GRMZM2G307262_P01
48830	0.00151	0.00536	adventitious root development	GRMZM2G039455_P01|GRMZM2G147716_P01|GRMZM2G074267_P01
45037	0.00151	0.00536	protein import into chloroplast stroma	GRMZM2G053019_P01|GRMZM2G033493_P01|GRMZM2G070978_P02
9855	0.00151	0.00536	determination of bilateral symmetry	GRMZM2G178102_P01|GRMZM2G109987_P02|AC187157.4_FGP005
5625	0.00151	0.00536	soluble fraction	GRMZM2G166767_P01|GRMZM2G072911_P01|GRMZM2G031311_P02
16441	0.00151	0.00536	posttranscriptional gene silencing	GRMZM2G039455_P01|GRMZM2G015295_P01|GRMZM2G136067_P01
10073	0.00151	0.00536	meristem maintenance	GRMZM2G060824_P01|GRMZM2G017409_P01|GRMZM2G032132_P01
48193	0.00151	0.00536	Golgi vesicle transport	GRMZM2G004397_P01|GRMZM2G106218_P01|GRMZM2G008638_P01
5680	0.00151	0.00536	anaphase-promoting complex	GRMZM2G170591_P04|GRMZM2G174971_P01|GRMZM2G054247_P01
5802	0.00151	0.00536	trans-Golgi network	GRMZM2G049288_P01|GRMZM2G051327_P01|GRMZM2G002100_P01
6436	0.00151	0.00536	tryptophanyl-tRNA aminoacylation	GRMZM2G000481_P01|GRMZM2G134756_P01|GRMZM2G177970_P01
6431	0.00151	0.00536	methionyl-tRNA aminoacylation	GRMZM2G029055_P01|GRMZM2G099628_P01|GRMZM2G166713_P01
6476	0.00151	0.00536	protein deacetylation	GRMZM2G058573_P01|GRMZM2G058573_P02|GRMZM2G058573_P03
32012	0.00151	0.00536	regulation of ARF protein signal transduction	GRMZM2G082916_P01|GRMZM2G006474_P01|GRMZM2G058870_P01
10385	0.00151	0.00536	double-stranded methylated DNA binding	GRMZM2G336909_P01|GRMZM2G168249_P01|GRMZM2G339151_P01
10555	0.00151	0.00536	response to mannitol stimulus	GRMZM2G063244_P01|GRMZM2G055575_P01|GRMZM2G478709_P01
9086	0.00152	0.00536	methionine biosynthetic process	GRMZM2G112149_P01|GRMZM2G117240_P01|GRMZM2G171111_P02|GRMZM2G149751_P03|GRMZM2G076885_P01
10053	0.00152	0.00536	root epidermal cell differentiation	GRMZM2G015287_P01|GRMZM2G038598_P01|AC196426.3_FGP007|GRMZM2G093772_P01|GRMZM2G012814_P01
6779	0.00152	0.00536	porphyrin-containing compound biosynthetic process	GRMZM2G024738_P04|GRMZM2G039396_P01|GRMZM2G044074_P01|GRMZM2G377609_P03|GRMZM2G105436_P01
16597	0.00159	0.00558	amino acid binding	GRMZM2G104546_P02|GRMZM2G052935_P01|GRMZM2G080380_P01|GRMZM2G098423_P01|GRMZM2G160922_P02|GRMZM2G046748_P01|GRMZM2G024686_P01|GRMZM2G136712_P01|GRMZM2G073814_P02|GRMZM2G164242_P01|GRMZM2G141273_P02
10077	0.00174	0.00607	maintenance of inflorescence meristem identity	GRMZM2G171365_P01|GRMZM2G147716_P01|GRMZM2G180190_P01|GRMZM2G046885_P01
5761	0.00174	0.00607	mitochondrial ribosome	GRMZM2G063060_P02|GRMZM2G063060_P01|GRMZM2G036765_P01|GRMZM2G141256_P03
6188	0.00174	0.00607	IMP biosynthetic process	GRMZM2G359070_P04|GRMZM2G368902_P01|GRMZM2G359070_P01|GRMZM5G895991_P01
31348	0.00174	0.00607	negative regulation of defense response	GRMZM2G022837_P01|GRMZM2G162413_P02|GRMZM2G126292_P01|GRMZM2G125411_P01
15450	0.00176	0.00616	P-P-bond-hydrolysis-driven protein transmembrane transporter activity	GRMZM2G159777_P01|GRMZM2G051262_P01|GRMZM2G105844_P01|GRMZM2G129169_P01|GRMZM2G307252_P01|GRMZM2G073498_P01|GRMZM2G363447_P01|GRMZM2G025123_P01|GRMZM2G160460_P02
16881	0.00177	0.00617	acid-amino acid ligase activity	GRMZM2G021299_P01|GRMZM2G049141_P01|GRMZM2G411536_P01|GRMZM2G009070_P01|GRMZM2G124297_P01|GRMZM2G411536_P02
9767	0.00184	0.00643	photosynthetic electron transport chain	GRMZM2G315931_P01|GRMZM2G036829_P01|GRMZM2G068557_P01|GRMZM2G122337_P01|GRMZM2G059083_P01
5216	0.00211	0.00736	ion channel activity	GRMZM2G057616_P01|GRMZM2G178356_P01|GRMZM2G025531_P01|GRMZM2G171279_P01|GRMZM2G072892_P01|GRMZM2G071119_P03|GRMZM2G310569_P01|GRMZM2G160614_P01|AC234152.1_FGP002
3887	0.00221	0.00769	DNA-directed DNA polymerase activity	GRMZM2G480171_P01|GRMZM2G078204_P01|GRMZM2G154267_P01|GRMZM2G081639_P01|GRMZM2G028136_P01|GRMZM2G011631_P01|GRMZM2G149802_P01|GRMZM2G143588_P02
43069	0.00225	0.00778	negative regulation of programmed cell death	GRMZM2G163877_P02|GRMZM2G038964_P02|GRMZM2G043435_P01|GRMZM2G357620_P01
5381	0.00225	0.00778	iron ion transmembrane transporter activity	GRMZM2G074672_P02|GRMZM2G069198_P01|GRMZM2G148060_P01|GRMZM2G107306_P01
19509	0.00225	0.00778	L-methionine salvage from methylthioadenosine	GRMZM2G171111_P02|GRMZM2G165998_P01|GRMZM2G111164_P03|GRMZM2G111164_P04
30154	0.00235	0.00802	cell differentiation	GRMZM2G075637_P01|GRMZM2G392710_P01|GRMZM2G109987_P02
16571	0.00235	0.00802	histone methylation	GRMZM2G336909_P01|GRMZM2G161913_P01|GRMZM2G055520_P01
9882	0.00235	0.00802	blue light photoreceptor activity	GRMZM2G032351_P01|GRMZM2G049549_P01|GRMZM2G113244_P01
16851	0.00235	0.00802	magnesium chelatase activity	GRMZM2G043453_P01|GRMZM2G163658_P01|GRMZM2G323024_P01
48441	0.00235	0.00802	petal development	GRMZM2G480903_P01|GRMZM2G159397_P01|GRMZM2G428242_P03
5852	0.00235	0.00802	eukaryotic translation initiation factor 3 complex	GRMZM2G379758_P01|GRMZM2G064133_P01|GRMZM2G151549_P01
9648	0.00235	0.00802	photoperiodism	GRMZM2G088212_P01|GRMZM2G405368_P01|GRMZM2G090156_P01
5815	0.00235	0.00802	microtubule organizing center	GRMZM2G096092_P01|GRMZM2G071518_P01|GRMZM2G157598_P01
55028	0.00235	0.00802	cortical microtubule	GRMZM2G030284_P01|GRMZM2G112337_P03|GRMZM2G137118_P01
51085	0.00235	0.00802	chaperone mediated protein folding requiring cofactor	GRMZM2G162968_P01|GRMZM2G360681_P01|GRMZM2G060561_P02
8170	0.00235	0.00802	N-methyltransferase activity	GRMZM2G034143_P02|GRMZM2G113640_P01|GRMZM2G388371_P01
4722	0.00247	0.00841	protein serine/threonine phosphatase activity	GRMZM2G056572_P02|GRMZM2G126435_P01|GRMZM2G050512_P01|GRMZM2G150608_P01|GRMZM2G465287_P01|GRMZM2G166297_P01|GRMZM2G104076_P02|GRMZM2G073788_P01|GRMZM2G166035_P01|GRMZM2G360455_P03|GRMZM2G159811_P01
30036	0.00252	0.00856	actin cytoskeleton organization	GRMZM2G097426_P01|GRMZM2G142779_P01|AC196426.3_FGP007|GRMZM2G556845_P01|GRMZM2G108780_P01|GRMZM2G444762_P01|GRMZM2G108976_P01|GRMZM2G010136_P01|GRMZM2G010136_P02
35091	0.00264	0.00889	phosphatidylinositol binding	GRMZM2G129155_P01|GRMZM2G059225_P02|GRMZM2G099080_P01|GRMZM2G180335_P01|GRMZM2G169412_P01
9845	0.00264	0.00889	seed germination	GRMZM2G123719_P01|GRMZM2G061969_P01|GRMZM2G133952_P01|GRMZM2G064732_P01|GRMZM2G067789_P01
48767	0.00264	0.00889	root hair elongation	GRMZM2G103559_P01|GRMZM2G147671_P01|GRMZM2G115762_P01|GRMZM2G001297_P01|GRMZM2G107696_P01
6298	0.00264	0.00889	mismatch repair	GRMZM2G056075_P01|GRMZM2G421541_P01|GRMZM2G133952_P01|GRMZM2G356935_P01|GRMZM2G110212_P01
30983	0.00264	0.00889	mismatched DNA binding	GRMZM2G056075_P01|GRMZM2G421541_P01|GRMZM2G133952_P01|GRMZM2G356935_P01|GRMZM2G110212_P01
5516	0.00265	0.00893	calmodulin binding	GRMZM2G167276_P01|GRMZM2G019200_P01|GRMZM2G456644_P01|GRMZM2G133624_P01|GRMZM2G164649_P02|GRMZM2G357620_P01|GRMZM2G097533_P01|GRMZM2G315264_P01|GRMZM2G131026_P01|GRMZM2G003331_P02
6631	0.0027	0.00907	fatty acid metabolic process	GRMZM2G106250_P01|GRMZM2G052389_P01|GRMZM2G132903_P01|GRMZM2G316362_P01|GRMZM2G178892_P01|GRMZM2G014136_P01
6694	0.00284	0.00949	steroid biosynthetic process	GRMZM2G007252_P01|GRMZM2G038598_P01|GRMZM2G122810_P03|GRMZM2G004683_P01|GRMZM2G179981_P01|GRMZM2G166767_P01|GRMZM2G029547_P01|GRMZM2G052336_P01|GRMZM2G180922_P01|GRMZM2G007195_P02|GRMZM2G031311_P02
4407	0.00285	0.00949	histone deacetylase activity	GRMZM2G163572_P01|GRMZM2G172883_P02|GRMZM2G136067_P01|GRMZM2G081474_P01
4368	0.00285	0.00949	glycerol-3-phosphate dehydrogenase activity	GRMZM2G446108_P03|GRMZM2G145595_P01|GRMZM2G035709_P02|GRMZM2G335657_P01
9094	0.00285	0.00949	L-phenylalanine biosynthetic process	GRMZM2G120371_P01|GRMZM2G437912_P01|GRMZM2G064732_P01|GRMZM2G141273_P02
45039	0.00285	0.00949	protein import into mitochondrial inner membrane	GRMZM2G156848_P01|GRMZM2G058432_P01|GRMZM2G075003_P02|GRMZM2G144101_P01
10167	0.00285	0.00949	response to nitrate	GRMZM2G057616_P01|GRMZM2G004161_P01|GRMZM2G079381_P01|GRMZM2G086496_P01
9695	0.00285	0.00949	jasmonic acid biosynthetic process	GRMZM2G052389_P01|GRMZM2G000236_P01|GRMZM2G082087_P02|GRMZM2G122787_P02
42719	0.00285	0.00949	mitochondrial intermembrane space protein transporter complex	GRMZM2G156848_P01|GRMZM2G058432_P01|GRMZM2G075003_P02|GRMZM2G144101_P01
42802	0.00299	0.00992	identical protein binding	GRMZM2G103559_P01|GRMZM2G063060_P01|GRMZM2G052581_P01|GRMZM2G036765_P01|GRMZM2G060451_P01|GRMZM2G143335_P01|GRMZM2G177224_P02|GRMZM2G453388_P01|GRMZM2G089876_P02
43087	0.00312	0.0103	regulation of GTPase activity	GRMZM2G084440_P01|GRMZM2G446108_P03|GRMZM2G086210_P01|GRMZM2G128895_P01|GRMZM2G047431_P01
10193	0.00312	0.0103	response to ozone	GRMZM2G162413_P02|GRMZM2G119300_P01|GRMZM2G057186_P01|GRMZM2G082087_P02|GRMZM2G059381_P01
9567	0.00312	0.0103	double fertilization forming a zygote and endosperm	GRMZM2G028096_P02|GRMZM2G004356_P01|GRMZM2G016997_P01|GRMZM2G168249_P01|GRMZM2G025123_P01
16760	0.00334	0.011	cellulose synthase (UDP-forming) activity	GRMZM2G142898_P02|GRMZM2G112336_P01|GRMZM2G424832_P01|GRMZM2G002523_P01|GRMZM2G177631_P01|GRMZM2G445905_P03|GRMZM2G037413_P01
4579	0.00344	0.0111	dolichyl-diphosphooligosaccharide-protein glycotransferase activity	GRMZM2G166855_P01|GRMZM2G032409_P01|GRMZM2G462325_P01
9098	0.00344	0.0111	leucine biosynthetic process	GRMZM2G055507_P01|GRMZM2G537291_P01|GRMZM2G104613_P01
8284	0.00344	0.0111	positive regulation of cell proliferation	GRMZM2G008327_P01|AC187157.4_FGP005|GRMZM2G057026_P01
12511	0.00344	0.0111	monolayer-surrounded lipid storage body	GRMZM2G337229_P01|GRMZM2G087612_P01|AC206941.2_FGP002
48831	0.00344	0.0111	regulation of shoot development	GRMZM2G423456_P02|GRMZM2G158252_P01|GRMZM5G833140_P01
16585	0.00344	0.0111	chromatin remodeling complex	GRMZM2G088487_P02|GRMZM2G428242_P03|GRMZM2G010085_P01
9853	0.00344	0.0111	photorespiration	GRMZM2G111614_P01|GRMZM2G168281_P01|GRMZM2G036609_P01
51567	0.00344	0.0111	histone H3-K9 methylation	GRMZM2G336909_P01|GRMZM2G137366_P01|GRMZM2G031930_P01
10078	0.00344	0.0111	maintenance of root meristem identity	GRMZM2G056569_P01|GRMZM2G009703_P01|GRMZM2G104373_P01
48507	0.00344	0.0111	meristem development	GRMZM2G010353_P01|GRMZM2G034840_P02|GRMZM2G110822_P01
6537	0.00344	0.0111	glutamate biosynthetic process	GRMZM2G085078_P02|GRMZM2G036609_P01|GRMZM2G036609_P02
10311	0.00344	0.0111	lateral root formation	GRMZM2G075637_P01|GRMZM2G135978_P01|GRMZM2G167999_P01
10264	0.00344	0.0111	myo-inositol hexakisphosphate biosynthetic process	GRMZM2G155242_P01|GRMZM2G177461_P01|GRMZM2G368799_P01
7033	0.00344	0.0111	vacuole organization	GRMZM2G049288_P01|GRMZM2G111208_P01|GRMZM2G153722_P01
6749	0.00344	0.0111	glutathione metabolic process	GRMZM2G308687_P01|GRMZM2G172322_P01|GRMZM2G129357_P01
42256	0.00344	0.0111	mature ribosome assembly	GRMZM2G099657_P01|GRMZM2G145308_P01|GRMZM2G318475_P02
3725	0.0035	0.0113	double-stranded RNA binding	GRMZM2G027462_P01|GRMZM2G120373_P01|GRMZM2G040762_P01|GRMZM2G001631_P01|GRMZM2G044997_P01|GRMZM2G413853_P01
9958	0.00356	0.0114	positive gravitropism	GRMZM2G103559_P01|GRMZM2G085236_P01|GRMZM2G074267_P01|GRMZM2G169412_P01
6012	0.00356	0.0114	galactose metabolic process	GRMZM2G458549_P01|GRMZM2G038598_P01|GRMZM2G312839_P01|GRMZM2G052336_P01
6544	0.00356	0.0114	glycine metabolic process	GRMZM2G104310_P01|GRMZM2G104310_P03|GRMZM2G135283_P02|GRMZM2G135283_P04
4072	0.00356	0.0114	aspartate kinase activity	GRMZM2G104546_P02|GRMZM2G052935_P01|GRMZM2G024686_P01|GRMZM2G136712_P01
4045	0.00356	0.0114	aminoacyl-tRNA hydrolase activity	GRMZM5G896731_P03|GRMZM2G127844_P01|GRMZM2G127844_P03|GRMZM2G050596_P01
3854	0.00357	0.0114	3-beta-hydroxy-delta5-steroid dehydrogenase activity	GRMZM2G007252_P01|GRMZM2G038598_P01|GRMZM2G004683_P01|GRMZM2G179981_P01|GRMZM2G166767_P01|GRMZM2G029547_P01|GRMZM2G052336_P01|GRMZM2G180922_P01|GRMZM2G007195_P02|GRMZM2G031311_P02
9909	0.00365	0.0115	regulation of flower development	GRMZM2G172152_P01|GRMZM2G169927_P01|GRMZM2G089876_P02|GRMZM2G125411_P01|GRMZM2G032132_P01
3995	0.00365	0.0115	acyl-CoA dehydrogenase activity	GRMZM2G052630_P01|GRMZM2G052389_P01|GRMZM2G002959_P01|GRMZM2G001297_P01|GRMZM2G014136_P01
2000026	0.00388	0.0115	regulation of multicellular organismal development	GRMZM2G163572_P01|GRMZM2G081474_P01
2000012	0.00388	0.0115	regulation of auxin polar transport	GRMZM2G133464_P01|GRMZM2G119546_P01
35266	0.00388	0.0115	meristem growth	GRMZM2G056569_P01|GRMZM2G104373_P01
4474	0.00388	0.0115	malate synthase activity	GRMZM2G102183_P02|GRMZM2G102183_P03
8734	0.00388	0.0115	L-aspartate oxidase activity	GRMZM2G139689_P04|GRMZM2G139689_P02
4588	0.00388	0.0115	orotate phosphoribosyltransferase activity	GRMZM2G301172_P01|GRMZM2G109472_P01
278	0.00388	0.0115	mitotic cell cycle	GRMZM2G120371_P01|AC149818.2_FGP004
280	0.00388	0.0115	nuclear division	GRMZM2G030284_P01|GRMZM2G144635_P01
4312	0.00388	0.0115	fatty acid synthase activity	GRMZM2G158629_P02|GRMZM2G474534_P02
4645	0.00388	0.0115	phosphorylase activity	GRMZM2G074158_P01|GRMZM2G074158_P02
776	0.00388	0.0115	kinetochore	GRMZM2G009913_P01|GRMZM2G047143_P01
4821	0.00388	0.0115	histidine-tRNA ligase activity	GRMZM2G158228_P01|GRMZM2G017671_P03
9740	0.00388	0.0115	gibberellic acid mediated signaling pathway	GRMZM2G137046_P01|GRMZM2G064732_P01
48833	0.00388	0.0115	specification of floral organ number	GRMZM2G159397_P01|GRMZM2G129034_P01
9808	0.00388	0.0115	lignin metabolic process	GRMZM2G017409_P01|GRMZM2G010468_P01
51225	0.00388	0.0115	spindle assembly	GRMZM2G114861_P01|GRMZM2G436981_P01
10021	0.00388	0.0115	amylopectin biosynthetic process	GRMZM2G138060_P01|GRMZM2G129451_P02
10107	0.00388	0.0115	potassium ion import	GRMZM2G013236_P03|GRMZM2G107575_P01
9220	0.00388	0.0115	pyrimidine ribonucleotide biosynthetic process	GRMZM2G043776_P01|GRMZM2G080380_P01
44445	0.00388	0.0115	cytosolic part	GRMZM2G109383_P01|GRMZM2G023289_P01
17110	0.00388	0.0115	nucleoside-diphosphatase activity	GRMZM2G131026_P01|GRMZM2G003331_P02
9374	0.00388	0.0115	biotin binding	GRMZM2G019926_P03|GRMZM2G019926_P02
9450	0.00388	0.0115	gamma-aminobutyric acid catabolic process	GRMZM2G128114_P01|GRMZM2G119482_P01
9527	0.00388	0.0115	plastid outer membrane	GRMZM2G033493_P01|GRMZM2G070978_P02
5674	0.00388	0.0115	transcription factor TFIIF complex	GRMZM2G049091_P01|GRMZM2G060284_P01
9568	0.00388	0.0115	amyloplast starch grain	GRMZM2G049902_P01|GRMZM2G401561_P01
5835	0.00388	0.0115	fatty acid synthase complex	GRMZM2G158629_P02|GRMZM2G474534_P02
9635	0.00388	0.0115	response to herbicide	GRMZM2G308687_P01|GRMZM2G129357_P01
48451	0.00388	0.0115	petal formation	GRMZM2G480903_P01|GRMZM2G428242_P03
9697	0.00388	0.0115	salicylic acid biosynthetic process	GRMZM2G022837_P01|GRMZM2G087787_P01
6540	0.00388	0.0115	glutamate decarboxylation to succinate	GRMZM2G128114_P01|GRMZM2G119482_P01
32544	0.00388	0.0115	plastid translation	GRMZM2G159250_P01|GRMZM2G315806_P01
6534	0.00388	0.0115	cysteine metabolic process	GRMZM2G322314_P01|GRMZM2G060470_P02
19563	0.00388	0.0115	glycerol catabolic process	GRMZM2G023163_P01|GRMZM5G852968_P03
15217	0.00388	0.0115	ADP transmembrane transporter activity	GRMZM2G067877_P01|GRMZM2G149211_P01
6427	0.00388	0.0115	histidyl-tRNA aminoacylation	GRMZM2G158228_P01|GRMZM2G017671_P03
15081	0.00388	0.0115	sodium ion transmembrane transporter activity	GRMZM2G067747_P01|GRMZM2G013728_P01
19856	0.00388	0.0115	pyrimidine base biosynthetic process	GRMZM2G021704_P02|GRMZM2G021704_P01
7059	0.00388	0.0115	chromosome segregation	GRMZM2G084513_P01|GRMZM2G470438_P02
10288	0.00388	0.0115	response to lead ion	GRMZM2G032936_P01|GRMZM2G173636_P02
10275	0.00388	0.0115	NAD(P)H dehydrogenase complex assembly	GRMZM2G087570_P01|GRMZM2G076544_P01
6751	0.00388	0.0115	glutathione catabolic process	GRMZM2G045090_P01|GRMZM2G139600_P01
6729	0.00388	0.0115	tetrahydrobiopterin biosynthetic process	GRMZM2G139123_P01|GRMZM2G074821_P01
42781	0.00388	0.0115	3'-tRNA processing endoribonuclease activity	GRMZM2G147727_P01|GRMZM2G379286_P01
42780	0.00388	0.0115	tRNA 3'-end processing	GRMZM2G147727_P01|GRMZM2G379286_P01
42753	0.00388	0.0115	positive regulation of circadian rhythm	GRMZM2G098208_P01|GRMZM2G161611_P01
34050	0.00388	0.0115	host programmed cell death induced by symbiont	GRMZM2G113696_P01|GRMZM2G082974_P01
42819	0.00388	0.0115	vitamin B6 biosynthetic process	GRMZM2G023528_P03|GRMZM2G120652_P01
31408	0.00388	0.0115	oxylipin biosynthetic process	GRMZM2G139797_P03|GRMZM2G031761_P02
42276	0.00388	0.0115	error-prone translesion synthesis	GRMZM2G108712_P03|GRMZM2G030523_P01
31071	0.00388	0.0115	cysteine desulfurase activity	GRMZM2G322314_P01|GRMZM2G060470_P02
15867	0.00388	0.0115	ATP transport	GRMZM2G067877_P01|GRMZM2G149211_P01
15866	0.00388	0.0115	ADP transport	GRMZM2G067877_P01|GRMZM2G149211_P01
8124	0.00388	0.0115	4-alpha-hydroxytetrahydrobiopterin dehydratase activity	GRMZM2G139123_P01|GRMZM2G074821_P01
19204	0.00388	0.0115	nucleotide phosphatase activity	GRMZM2G120373_P01|GRMZM2G152757_P01
4044	0.00388	0.0115	amidophosphoribosyltransferase activity	GRMZM2G018238_P01|AC188838.3_FGP005
19370	0.00388	0.0115	leukotriene biosynthetic process	GRMZM2G155580_P02|GRMZM2G155580_P01
30912	0.00388	0.0115	response to deep water	GRMZM2G171111_P02|GRMZM2G178892_P01
9725	0.0039	0.0115	response to hormone stimulus	GRMZM2G161780_P01|GRMZM2G034840_P02|GRMZM2G160005_P01|GRMZM2G148074_P01|GRMZM2G116557_P02|GRMZM2G702026_P01|GRMZM2G378580_P02|AC207656.3_FGP002
6334	0.00406	0.012	nucleosome assembly	GRMZM2G107540_P01|GRMZM2G042047_P01|GRMZM2G144995_P01|GRMZM2G079089_P01|GRMZM2G056231_P01|GRMZM2G163939_P03|GRMZM2G151726_P03|GRMZM2G063896_P01|GRMZM2G151826_P01|GRMZM2G450937_P03|GRMZM2G450937_P02|GRMZM2G084521_P01|GRMZM2G075637_P01|GRMZM2G176707_P01|GRMZM2G475899_P01|GRMZM2G118355_P01|GRMZM2G140051_P01|GRMZM2G141432_P01|GRMZM2G401147_P01|GRMZM2G009627_P01|GRMZM2G305046_P01|GRMZM2G149775_P01
16592	0.00425	0.0125	mediator complex	GRMZM2G017537_P01|GRMZM2G110500_P01|GRMZM2G061672_P02|GRMZM2G071626_P01|GRMZM2G139683_P01
30126	0.00439	0.0129	COPI vesicle coat	GRMZM2G149406_P01|GRMZM2G094699_P01|GRMZM2G086136_P01|GRMZM2G010054_P01
8295	0.00439	0.0129	spermidine biosynthetic process	GRMZM2G125635_P01|GRMZM2G064163_P01|GRMZM2G396553_P01|GRMZM2G051771_P02
4616	0.00439	0.0129	phosphogluconate dehydrogenase (decarboxylating) activity	GRMZM2G440208_P01|GRMZM2G145715_P01|GRMZM2G088445_P01|GRMZM2G014813_P02
8649	0.00439	0.0129	rRNA methyltransferase activity	GRMZM2G136599_P01|GRMZM2G041328_P04|GRMZM2G033544_P01|GRMZM2G082613_P02
6839	0.00446	0.0131	mitochondrial transport	GRMZM2G067877_P01|GRMZM2G180971_P03|GRMZM2G124911_P02|GRMZM2G436593_P01|GRMZM2G124911_P01|GRMZM2G024823_P02
4478	0.00477	0.0139	methionine adenosyltransferase activity	AC199526.5_FGP002|GRMZM2G061135_P01|GRMZM2G061135_P02
8290	0.00477	0.0139	F-actin capping protein complex	GRMZM2G097426_P01|GRMZM2G010136_P01|GRMZM2G010136_P02
9688	0.00477	0.0139	abscisic acid biosynthetic process	GRMZM2G141473_P01|GRMZM2G332976_P01|GRMZM2G025123_P01
6573	0.00477	0.0139	valine metabolic process	GRMZM2G001898_P01|GRMZM2G088445_P01|GRMZM2G014813_P02
6944	0.00477	0.0139	cellular membrane fusion	GRMZM2G111611_P01|GRMZM2G010836_P02|GRMZM2G157026_P01
10267	0.00477	0.0139	production of ta-siRNAs involved in RNA interference	GRMZM2G004475_P02|GRMZM2G156099_P02|GRMZM2G006673_P02
10277	0.00477	0.0139	chlorophyllide a oxygenase [overall] activity	GRMZM2G038487_P03|GRMZM2G018484_P01|GRMZM2G339563_P01
6818	0.00477	0.0139	hydrogen transport	GRMZM2G321725_P02|GRMZM5G875287_P01|GRMZM2G329636_P03
6098	0.00492	0.0143	pentose-phosphate shunt	GRMZM2G122126_P01|GRMZM2G440208_P01|GRMZM2G145715_P01|GRMZM2G088445_P01|GRMZM2G014813_P02
19752	0.00492	0.0143	carboxylic acid metabolic process	GRMZM2G101069_P01|GRMZM2G055507_P01|GRMZM2G044337_P01|GRMZM2G537291_P01|GRMZM2G056369_P01
30001	0.00506	0.0146	metal ion transport	GRMZM2G099191_P01|GRMZM2G315931_P01|GRMZM2G141636_P01|GRMZM2G029951_P01|GRMZM2G139822_P01|GRMZM2G064467_P01|GRMZM2G010152_P01|GRMZM2G159295_P01|GRMZM2G059836_P01|GRMZM2G175728_P01|GRMZM2G143512_P01|GRMZM2G086066_P01|GRMZM2G001803_P01|GRMZM2G113332_P01|GRMZM2G085086_P01|GRMZM2G093276_P01
5874	0.00508	0.0147	microtubule	GRMZM2G143627_P01|GRMZM2G030284_P01|GRMZM2G172932_P01|GRMZM2G093716_P02|GRMZM2G085970_P01|GRMZM2G314647_P01|GRMZM2G024293_P01|GRMZM2G153292_P02|GRMZM2G029583_P02|GRMZM2G167156_P01|GRMZM2G153292_P07|GRMZM2G043822_P03|GRMZM2G152466_P02|GRMZM2G152466_P01
5249	0.00511	0.0148	voltage-gated potassium channel activity	GRMZM2G086116_P01|GRMZM2G149108_P01|GRMZM2G352132_P01|GRMZM2G178356_P01|GRMZM2G045257_P02|GRMZM2G171279_P01|GRMZM2G171073_P02|GRMZM2G115424_P03|GRMZM2G310569_P01|GRMZM2G061101_P01|GRMZM2G139600_P01
9789	0.00533	0.0154	positive regulation of abscisic acid mediated signaling pathway	GRMZM2G061969_P01|GRMZM2G035843_P01|GRMZM2G066867_P01|GRMZM2G064732_P01
9269	0.0056	0.0161	response to desiccation	GRMZM2G139797_P03|GRMZM2G130440_P02|GRMZM2G178693_P01|GRMZM2G101287_P01|GRMZM2G118800_P01|GRMZM2G154628_P01
8380	0.00566	0.0163	RNA splicing	GRMZM2G154119_P01|GRMZM2G046916_P01|GRMZM2G015592_P01|GRMZM2G101689_P01|GRMZM2G034709_P01
16023	0.00594	0.0171	cytoplasmic membrane-bounded vesicle	GRMZM5G856881_P01|GRMZM2G107672_P01|GRMZM2G447447_P01|GRMZM2G046558_P02|GRMZM2G053554_P01|GRMZM2G172032_P01|GRMZM2G405584_P01|GRMZM2G093276_P01
16829	0.00598	0.0172	lyase activity	GRMZM2G096958_P01|GRMZM2G163015_P01|GRMZM2G556131_P01|GRMZM2G067265_P01|GRMZM2G322314_P01|GRMZM2G067265_P02|GRMZM2G167156_P01|GRMZM2G147268_P01|GRMZM2G010823_P01
9168	0.00639	0.0181	purine ribonucleoside monophosphate biosynthetic process	GRMZM2G134396_P02|GRMZM2G134396_P03|GRMZM2G137724_P01
4326	0.00639	0.0181	tetrahydrofolylpolyglutamate synthase activity	GRMZM2G304915_P01|GRMZM2G393334_P01|GRMZM2G304915_P03
4853	0.00639	0.0181	uroporphyrinogen decarboxylase activity	GRMZM2G024738_P04|GRMZM2G044074_P01|GRMZM2G377609_P03
9612	0.00639	0.0181	response to mechanical stimulus	GRMZM2G164405_P01|GRMZM2G126922_P01|GRMZM2G117582_P02
5875	0.00639	0.0181	microtubule associated complex	GRMZM2G016435_P01|GRMZM2G472231_P01|GRMZM2G146012_P01
7131	0.00639	0.0181	reciprocal meiotic recombination	GRMZM2G109618_P01|GRMZM2G129913_P03|GRMZM2G115013_P01
6833	0.00639	0.0181	water transport	GRMZM2G178693_P01|GRMZM2G154628_P01|AC209208.3_FGP002
46168	0.00639	0.0181	glycerol-3-phosphate catabolic process	GRMZM2G063258_P02|GRMZM2G063258_P05|GRMZM2G090747_P01
19239	0.00639	0.0181	deaminase activity	GRMZM2G134396_P02|GRMZM2G134396_P03|GRMZM2G137724_P01
3997	0.00639	0.0181	acyl-CoA oxidase activity	GRMZM2G052389_P01|GRMZM2G002959_P01|GRMZM2G014136_P01
10090	0.00639	0.0181	trichome morphogenesis	GRMZM2G016997_P01|GRMZM2G305332_P02|GRMZM2G158034_P01|GRMZM2G108976_P01
9626	0.00639	0.0181	plant-type hypersensitive response	GRMZM2G005459_P01|GRMZM2G173425_P01|GRMZM2G118610_P01|GRMZM2G021864_P01
31227	0.00639	0.0181	intrinsic to endoplasmic reticulum membrane	GRMZM2G108637_P01|GRMZM2G152194_P02|GRMZM2G051262_P01|GRMZM2G164175_P02
30127	0.00647	0.0182	COPII vesicle coat	GRMZM2G143725_P01|GRMZM2G081745_P01|GRMZM2G045987_P01|GRMZM2G077295_P01|GRMZM2G019236_P03
3747	0.00647	0.0182	translation release factor activity	GRMZM2G170532_P02|GRMZM2G028313_P03|AC211357.4_FGP004|GRMZM2G170532_P01|GRMZM2G155512_P01
8287	0.00657	0.0185	protein serine/threonine phosphatase complex	GRMZM2G056572_P02|GRMZM2G050512_P01|GRMZM2G150608_P01|GRMZM2G465287_P01|GRMZM2G166297_P01|GRMZM2G104076_P02|GRMZM2G073788_P01|GRMZM2G166035_P01|GRMZM2G360455_P03|GRMZM2G159811_P01
5351	0.00694	0.0195	sugar:hydrogen symporter activity	GRMZM2G005350_P01|GRMZM2G050971_P01|AC206184.4_FGP002|GRMZM2G109405_P01|GRMZM2G137409_P01|GRMZM2G092759_P04
4399	0.00757	0.0204	histidinol dehydrogenase activity	GRMZM2G058584_P02|GRMZM2G058584_P01
4496	0.00757	0.0204	mevalonate kinase activity	GRMZM2G074015_P02|GRMZM2G074015_P03
35194	0.00757	0.0204	posttranscriptional gene silencing by RNA	GRMZM2G054225_P01|GRMZM2G121776_P01
9102	0.00757	0.0204	biotin biosynthetic process	GRMZM2G095400_P01|GRMZM2G110932_P01
9088	0.00757	0.0204	threonine biosynthetic process	GRMZM2G179797_P03|GRMZM2G076885_P01
4962	0.00757	0.0204	endothelin receptor activity	GRMZM2G060690_P01|GRMZM2G060690_P03
8447	0.00757	0.0204	L-ascorbate oxidase activity	GRMZM2G163535_P01|GRMZM2G064106_P01
30041	0.00757	0.0204	actin filament polymerization	GRMZM2G112015_P02|GRMZM2G108976_P01
4617	0.00757	0.0204	phosphoglycerate dehydrogenase activity	GRMZM2G098423_P01|GRMZM2G073814_P02
43153	0.00757	0.0204	entrainment of circadian clock by photoperiod	GRMZM2G099334_P01|GRMZM2G113244_P01
43157	0.00757	0.0204	response to cation stress	GRMZM2G152757_P01|GRMZM2G013728_P01
4816	0.00757	0.0204	asparagine-tRNA ligase activity	GRMZM2G083836_P03|GRMZM2G083836_P01
51510	0.00757	0.0204	regulation of unidimensional cell growth	GRMZM2G392710_P01|GRMZM2G049549_P01
16458	0.00757	0.0204	gene silencing	GRMZM2G080746_P02|GRMZM2G136067_P01
5513	0.00757	0.0204	detection of calcium ion	GRMZM2G110080_P01|GRMZM2G001221_P01
10044	0.00757	0.0204	response to aluminum ion	GRMZM2G075956_P01|GRMZM2G072071_P01
10082	0.00757	0.0204	regulation of root meristem growth	GRMZM2G139894_P01|GRMZM2G032132_P01
5347	0.00757	0.0204	ATP transmembrane transporter activity	GRMZM2G067877_P01|GRMZM2G149211_P01
5313	0.00757	0.0204	L-glutamate transmembrane transporter activity	GRMZM5G805732_P01|GRMZM2G013456_P01
10216	0.00757	0.0204	maintenance of DNA methylation	GRMZM2G336909_P01|GRMZM2G333916_P01
10192	0.00757	0.0204	mucilage biosynthetic process	GRMZM2G166767_P01|GRMZM2G031311_P02
1578	0.00757	0.0204	microtubule bundle formation	GRMZM2G112337_P03|GRMZM2G048294_P01
48437	0.00757	0.0204	floral organ development	GRMZM2G160565_P01|GRMZM2G003514_P01
5876	0.00757	0.0204	spindle microtubule	GRMZM2G114861_P01|GRMZM2G436981_P01
48497	0.00757	0.0204	maintenance of floral organ identity	GRMZM2G359952_P01|GRMZM2G160687_P03
6421	0.00757	0.0204	asparaginyl-tRNA aminoacylation	GRMZM2G083836_P03|GRMZM2G083836_P01
6303	0.00757	0.0204	double-strand break repair via nonhomologous end joining	GRMZM2G137968_P02|GRMZM2G414496_P05
80060	0.00757	0.0204	integument development	GRMZM2G178102_P01|AC187157.4_FGP005
10280	0.00757	0.0204	UDP-L-rhamnose synthase activity	GRMZM2G166767_P01|GRMZM2G031311_P02
7032	0.00757	0.0204	endosome organization	GRMZM2G126860_P01|GRMZM2G049288_P01
50790	0.00757	0.0204	regulation of catalytic activity	GRMZM2G032936_P01|GRMZM2G108849_P01
15940	0.00757	0.0204	pantothenate biosynthetic process	GRMZM2G010596_P01|GRMZM5G876146_P01
19104	0.00757	0.0204	DNA N-glycosylase activity	GRMZM2G169333_P07|GRMZM2G425986_P02
4069	0.00757	0.0204	L-aspartate:2-oxoglutarate aminotransferase activity	GRMZM2G094712_P01|GRMZM2G146677_P01
3876	0.00757	0.0204	AMP deaminase activity	GRMZM2G134396_P02|GRMZM2G134396_P03
3852	0.00757	0.0204	2-isopropylmalate synthase activity	GRMZM2G055507_P01|GRMZM2G537291_P01
43169	0.00759	0.0204	cation binding	GRMZM2G032628_P01|GRMZM2G138060_P01|GRMZM2G070172_P01|GRMZM2G088753_P01
4764	0.00829	0.0222	shikimate 3-dehydrogenase (NADP+) activity	AC213521.3_FGP005|GRMZM2G014376_P03|GRMZM2G107402_P01
9266	0.00829	0.0222	response to temperature stimulus	GRMZM2G074158_P01|GRMZM2G088487_P02|GRMZM2G046885_P01
5787	0.00829	0.0222	signal peptidase complex	GRMZM2G131321_P01|GRMZM2G077463_P01|GRMZM2G112366_P01
6342	0.00829	0.0222	chromatin silencing	GRMZM2G058573_P01|GRMZM2G058573_P02|GRMZM2G058573_P03
80022	0.00829	0.0222	primary root development	GRMZM2G051004_P01|GRMZM2G104632_P01|GRMZM5G852968_P03
32502	0.00829	0.0222	developmental process	GRMZM2G059121_P01|GRMZM2G010468_P01|GRMZM2G168119_P01
6897	0.00829	0.0222	endocytosis	GRMZM2G103721_P01|GRMZM2G041181_P01|GRMZM2G158277_P02
4525	0.00893	0.0238	ribonuclease III activity	GRMZM2G040762_P01|GRMZM2G001631_P01|GRMZM2G044997_P01|GRMZM2G413853_P01
6094	0.00893	0.0238	gluconeogenesis	GRMZM2G001696_P01|GRMZM5G870932_P01|GRMZM2G076075_P02|GRMZM2G140614_P01
9654	0.00893	0.0238	oxygen evolving complex	GRMZM2G436986_P01|GRMZM2G047954_P01|GRMZM2G174984_P01|GRMZM2G021617_P01
4618	0.0094	0.025	phosphoglycerate kinase activity	GRMZM2G458728_P06|GRMZM2G127591_P01|GRMZM2G089136_P01|GRMZM2G382914_P03|GRMZM2G382914_P02
46914	0.0094	0.025	transition metal ion binding	GRMZM2G325575_P01|GRMZM2G060163_P01|GRMZM2G316362_P01|GRMZM2G155546_P01|GRMZM2G323679_P01
8121	0.0094	0.025	ubiquinol-cytochrome-c reductase activity	GRMZM2G318346_P01|GRMZM2G171664_P01|GRMZM2G162748_P01|GRMZM2G023194_P01|GRMZM2G112030_P01
8610	0.01	0.0266	lipid biosynthetic process	GRMZM2G122810_P03|GRMZM2G029396_P01|GRMZM2G033544_P01|GRMZM2G097457_P01|GRMZM2G035213_P01|GRMZM2G022563_P01|GRMZM2G108225_P02|GRMZM2G108225_P01
4356	0.0104	0.0275	glutamate-ammonia ligase activity	GRMZM2G036464_P01|GRMZM2G098290_P03|GRMZM2G024104_P01|GRMZM2G115646_P01
9772	0.0104	0.0275	photosynthetic electron transport in photosystem II	GRMZM2G097283_P01|GRMZM2G048907_P01|GRMZM2G427369_P01|GRMZM2G013456_P01
9627	0.0104	0.0275	systemic acquired resistance	GRMZM2G022837_P01|GRMZM2G162413_P02|GRMZM2G063258_P05|GRMZM2G156174_P01
902	0.0105	0.0275	cell morphogenesis	GRMZM2G079123_P01|GRMZM2G112015_P02|GRMZM2G305332_P02
43022	0.0105	0.0275	ribosome binding	GRMZM2G113696_P01|GRMZM2G082974_P01|GRMZM2G318475_P02
9944	0.0105	0.0275	polarity specification of adaxial/abaxial axis	GRMZM2G178102_P01|GRMZM2G109987_P02|GRMZM2G403620_P01
10026	0.0105	0.0275	trichome differentiation	GRMZM2G058292_P01|GRMZM2G009627_P01|GRMZM2G031930_P01
9574	0.0105	0.0275	preprophase band	GRMZM2G030284_P01|GRMZM2G002100_P01|GRMZM2G112337_P03
9631	0.0105	0.0275	cold acclimation	GRMZM2G396397_P01|GRMZM2G040030_P01|GRMZM2G400470_P03
6829	0.0105	0.0275	zinc ion transport	GRMZM2G099191_P01|GRMZM2G126601_P01|GRMZM2G093276_P01
30904	0.0105	0.0275	retromer complex	GRMZM2G068489_P01|GRMZM2G121948_P01|GRMZM2G169412_P01
4527	0.0106	0.0276	exonuclease activity	GRMZM2G099630_P01|GRMZM2G015925_P01|GRMZM2G106056_P02|GRMZM2G076537_P03|GRMZM2G115257_P01
6415	0.0106	0.0276	translational termination	GRMZM2G170532_P02|GRMZM2G028313_P03|AC211357.4_FGP004|GRMZM2G170532_P01|GRMZM2G155512_P01
4415	0.0123	0.0308	hyalurononglucosaminidase activity	GRMZM2G077851_P01|GRMZM2G067456_P01
4450	0.0123	0.0308	isocitrate dehydrogenase (NADP+) activity	GRMZM2G033515_P01|GRMZM2G432128_P01
43874	0.0123	0.0308	acireductone synthase activity	GRMZM2G111164_P03|GRMZM2G111164_P04
4148	0.0123	0.0308	dihydrolipoyl dehydrogenase activity	GRMZM2G145595_P01|GRMZM2G335657_P01
9107	0.0123	0.0308	lipoate biosynthetic process	GRMZM2G071714_P01|GRMZM2G038922_P01
8327	0.0123	0.0308	methyl-CpG binding	GRMZM2G336909_P01|GRMZM2G339151_P01
4612	0.0123	0.0308	phosphoenolpyruvate carboxykinase (ATP) activity	GRMZM2G001696_P01|GRMZM5G870932_P01
4638	0.0123	0.0308	phosphoribosylaminoimidazole carboxylase activity	GRMZM2G036123_P01|GRMZM2G133121_P01
4665	0.0123	0.0308	prephenate dehydrogenase (NADP+) activity	GRMZM2G084942_P01|GRMZM2G365961_P01
4775	0.0123	0.0308	succinate-CoA ligase (ADP-forming) activity	GRMZM2G039251_P01|GRMZM2G072054_P01
4822	0.0123	0.0308	isoleucine-tRNA ligase activity	GRMZM2G348666_P01|GRMZM2G478664_P01
9736	0.0123	0.0308	cytokinin mediated signaling pathway	GRMZM2G129954_P01|GRMZM2G039246_P01
9833	0.0123	0.0308	primary cell wall biogenesis	GRMZM2G112336_P01|GRMZM2G424832_P01
45038	0.0123	0.0308	protein import into chloroplast thylakoid membrane	GRMZM2G033493_P01|GRMZM2G113093_P01
71472	0.0123	0.0308	cellular response to salt stress	GRMZM2G060765_P02|GRMZM2G148213_P01
16629	0.0123	0.0308	12-oxophytodienoate reductase activity	GRMZM2G000236_P01|GRMZM2G082087_P02
9903	0.0123	0.0308	chloroplast avoidance movement	GRMZM2G017257_P01|GRMZM2G077897_P01
9904	0.0123	0.0308	chloroplast accumulation movement	GRMZM2G017257_P01|GRMZM2G077897_P01
10100	0.0123	0.0308	negative regulation of photomorphogenesis	GRMZM2G086801_P01|GRMZM2G051790_P03
10048	0.0123	0.0308	vernalization response	GRMZM2G171365_P01|GRMZM2G019879_P01
10161	0.0123	0.0308	red light signaling pathway	GRMZM2G092174_P01|GRMZM2G181028_P01
10236	0.0123	0.0308	plastoquinone biosynthetic process	GRMZM2G097283_P01|GRMZM2G082998_P01
9252	0.0123	0.0308	peptidoglycan biosynthetic process	GRMZM2G009070_P01|GRMZM2G126276_P01
6097	0.0123	0.0308	glyoxylate cycle	GRMZM2G102183_P02|GRMZM2G102183_P03
6066	0.0123	0.0308	alcohol metabolic process	GRMZM2G086210_P01|GRMZM2G166906_P02
5769	0.0123	0.0308	early endosome	GRMZM2G041181_P01|GRMZM2G099101_P01
15181	0.0123	0.0308	arginine transmembrane transporter activity	GRMZM5G805732_P01|GRMZM2G013456_P01
15189	0.0123	0.0308	L-lysine transmembrane transporter activity	GRMZM5G805732_P01|GRMZM2G013456_P01
80170	0.0123	0.0308	hydrogen peroxide transmembrane transport	GRMZM2G178693_P01|GRMZM2G154628_P01
6527	0.0123	0.0308	arginine catabolic process	GRMZM2G174671_P01|GRMZM2G396553_P01
45900	0.0123	0.0308	negative regulation of translational elongation	GRMZM2G076539_P01|GRMZM2G046576_P01
32877	0.0123	0.0308	positive regulation of DNA endoreduplication	GRMZM2G159427_P01|GRMZM2G064005_P01
10428	0.0123	0.0308	methyl-CpNpG binding	GRMZM2G336909_P01|GRMZM2G339151_P01
10429	0.0123	0.0308	methyl-CpNpN binding	GRMZM2G336909_P01|GRMZM2G339151_P01
10315	0.0123	0.0308	auxin efflux	GRMZM2G166767_P01|GRMZM2G031311_P02
10587	0.0123	0.0308	miRNA catabolic process	GRMZM2G099630_P01|GRMZM2G152757_P01
46827	0.0123	0.0308	positive regulation of protein export from nucleus	GRMZM2G472625_P01|GRMZM2G121790_P01
15994	0.0123	0.0308	chlorophyll metabolic process	GRMZM2G120652_P01|GRMZM2G114739_P01
3935	0.0123	0.0308	GTP cyclohydrolase II activity	GRMZM2G086365_P01|GRMZM2G105466_P01
3878	0.0123	0.0308	ATP citrate synthase activity	GRMZM2G039251_P01|GRMZM2G072054_P01
8967	0.013	0.0324	phosphoglycolate phosphatase activity	GRMZM2G343080_P01|GRMZM2G135586_P01|GRMZM2G151734_P01
10076	0.013	0.0324	maintenance of floral meristem identity	GRMZM2G147716_P01|GRMZM2G159397_P01|GRMZM2G046885_P01
48510	0.013	0.0324	regulation of timing of transition from vegetative to reproductive phase	GRMZM2G171365_P01|GRMZM2G178294_P01|GRMZM2G046885_P01
3840	0.0138	0.0345	gamma-glutamyltransferase activity	GRMZM5G868168_P01|GRMZM2G390489_P01|GRMZM2G061156_P01|GRMZM2G139600_P01
6821	0.0147	0.0367	chloride transport	GRMZM2G057616_P01|GRMZM2G128078_P01|GRMZM2G140752_P01|GRMZM2G170382_P03|GRMZM2G146246_P02|GRMZM2G423456_P02|GRMZM2G071119_P03
103	0.0158	0.039	sulfate assimilation	GRMZM5G845021_P01|AC189750.4_FGP004|GRMZM2G051270_P01|GRMZM2G103812_P01
16459	0.0158	0.039	myosin complex	GRMZM2G435294_P01|GRMZM2G449909_P03|GRMZM2G034362_P01|GRMZM2G332687_P01
35064	0.0158	0.039	methylated histone residue binding	GRMZM2G115424_P03|AC225147.4_FGP003|GRMZM2G178072_P02
5096	0.0158	0.039	GTPase activator activity	GRMZM2G135410_P01|GRMZM2G340749_P01|GRMZM2G092947_P01
48829	0.0158	0.039	root cap development	GRMZM2G056569_P01|GRMZM2G392710_P01|GRMZM2G104373_P01
5788	0.0158	0.039	endoplasmic reticulum lumen	GRMZM2G163421_P01|GRMZM2G341404_P01|GRMZM2G086964_P02
6526	0.0158	0.039	arginine biosynthetic process	GRMZM2G010406_P01|GRMZM2G044237_P03|GRMZM2G038848_P02
45087	0.0158	0.039	innate immune response	GRMZM2G039455_P01|GRMZM2G067555_P01|GRMZM2G156174_P01
4197	0.0167	0.0411	cysteine-type endopeptidase activity	GRMZM2G158629_P02|AC209242.3_FGP003|GRMZM2G166281_P01|GRMZM2G006377_P01|GRMZM2G069676_P02|GRMZM2G321753_P01|GRMZM2G083394_P02|GRMZM2G108849_P01|GRMZM2G125314_P01|GRMZM2G026309_P01|GRMZM2G038636_P01|GRMZM2G035928_P01
6814	0.0173	0.0426	sodium ion transport	GRMZM2G067747_P01|GRMZM2G109165_P01|GRMZM2G133421_P01|GRMZM2G106056_P02|GRMZM2G163476_P02|GRMZM2G099382_P01
9060	0.0179	0.0429	aerobic respiration	GRMZM2G067877_P01|GRMZM2G142836_P01|GRMZM2G152925_P01|GRMZM2G450825_P01
8202	0.0179	0.0429	steroid metabolic process	GRMZM2G075496_P01|GRMZM2G156608_P01|GRMZM2G402653_P01|GRMZM2G075496_P02
8883	0.018	0.0429	glutamyl-tRNA reductase activity	AC213521.3_FGP005|GRMZM2G107402_P01
30337	0.018	0.0429	DNA polymerase processivity factor activity	GRMZM2G108712_P03|GRMZM2G030523_P01
43626	0.018	0.0429	PCNA complex	GRMZM2G108712_P03|GRMZM2G030523_P01
18279	0.018	0.0429	protein N-linked glycosylation via asparagine	GRMZM2G166855_P01|GRMZM2G462325_P01
4799	0.018	0.0429	thymidylate synthase activity	GRMZM2G139880_P01|GRMZM2G005990_P01
4791	0.018	0.0429	thioredoxin-disulfide reductase activity	GRMZM2G136522_P01|GRMZM2G164948_P02
9787	0.018	0.0429	regulation of abscisic acid mediated signaling pathway	GRMZM2G155123_P02|GRMZM2G703928_P01
51276	0.018	0.0429	chromosome organization	GRMZM2G456570_P01|GRMZM2G383623_P01
17150	0.018	0.0429	tRNA dihydrouridine synthase activity	GRMZM2G468693_P02|GRMZM2G108775_P01
9349	0.018	0.0429	riboflavin synthase complex	GRMZM2G033219_P01|GRMZM2G033219_P02
1671	0.018	0.0429	ATPase activator activity	GRMZM2G021816_P01|GRMZM2G038108_P01
48589	0.018	0.0429	developmental growth	GRMZM2G135978_P01|GRMZM2G424582_P01
48509	0.018	0.0429	regulation of meristem development	GRMZM2G022065_P01|GRMZM2G156099_P02
9698	0.018	0.0429	phenylpropanoid metabolic process	GRMZM2G010468_P01|AC217947.4_FGP002
50665	0.018	0.0429	hydrogen peroxide biosynthetic process	GRMZM2G102601_P01|GRMZM2G043435_P01
6168	0.018	0.0429	adenine salvage	GRMZM2G179810_P03|GRMZM2G131907_P01
6231	0.018	0.0429	dTMP biosynthetic process	GRMZM2G139880_P01|GRMZM2G005990_P01
6896	0.018	0.0429	Golgi to vacuole transport	GRMZM2G169412_P01|GRMZM2G347541_P01
46685	0.018	0.0429	response to arsenic-containing substance	GRMZM2G181028_P01|GRMZM2G011520_P01
31540	0.018	0.0429	regulation of anthocyanin biosynthetic process	GRMZM2G121452_P01|GRMZM2G073077_P02
46785	0.018	0.0429	microtubule polymerization	GRMZM2G030284_P01|GRMZM2G112337_P03
31087	0.018	0.0429	deadenylation-independent decapping of nuclear-transcribed mRNA	GRMZM2G099630_P01|GRMZM2G150209_P02
42393	0.018	0.0429	histone binding	GRMZM2G075637_P01|GRMZM2G339151_P01
31146	0.018	0.0429	SCF-dependent proteasomal ubiquitin-dependent protein catabolic process	GRMZM2G153075_P02|GRMZM2G125411_P01
4070	0.018	0.0429	aspartate carbamoyltransferase activity	GRMZM2G080380_P01|GRMZM2G046748_P01
4001	0.018	0.0429	adenosine kinase activity	GRMZM2G072091_P01|GRMZM2G135132_P01
3984	0.018	0.0429	acetolactate synthase activity	GRMZM2G143357_P01|GRMZM2G143008_P01
3999	0.018	0.0429	adenine phosphoribosyltransferase activity	GRMZM2G179810_P03|GRMZM2G131907_P01
19344	0.018	0.0429	cysteine biosynthetic process	GRMZM2G063244_P01|GRMZM2G082185_P01
3886	0.018	0.0429	DNA (cytosine-5-)-methyltransferase activity	GRMZM2G333916_P01|GRMZM2G137366_P01
19430	0.018	0.0429	removal of superoxide radicals	GRMZM2G136522_P01|GRMZM2G164948_P02
3855	0.018	0.0429	3-dehydroquinate dehydratase activity	GRMZM2G314652_P01|GRMZM2G014376_P03
3774	0.0187	0.0444	motor activity	GRMZM2G435294_P01|GRMZM2G029573_P01|GRMZM2G449909_P03|GRMZM2G463525_P01|GRMZM2G034362_P01|GRMZM2G332687_P01
19205	0.0187	0.0444	nucleobase-containing compound kinase activity	GRMZM5G845021_P01|GRMZM2G017305_P01|GRMZM2G149281_P03|GRMZM2G125193_P01|GRMZM2G013152_P01|GRMZM2G158136_P01
9926	0.0189	0.0448	auxin polar transport	GRMZM2G103559_P01|GRMZM2G405203_P01|GRMZM2G085236_P01
5315	0.0189	0.0448	inorganic phosphate transmembrane transporter activity	GRMZM2G046681_P01|GRMZM2G092780_P01|GRMZM2G326707_P01
9538	0.0189	0.0448	photosystem I reaction center	GRMZM2G026015_P01|GRMZM2G017290_P01|GRMZM2G024150_P01
9707	0.0189	0.0448	chloroplast outer membrane	GRMZM2G159777_P01|GRMZM2G178892_P01|GRMZM2G005848_P01
6542	0.0189	0.0448	glutamine biosynthetic process	GRMZM2G036464_P01|GRMZM2G098290_P03|GRMZM2G024104_P01
9073	0.0195	0.0461	aromatic amino acid family biosynthetic process	GRMZM2G161337_P01|GRMZM2G036861_P01|GRMZM2G028369_P01|GRMZM2G004590_P01|GRMZM2G051129_P02
16987	0.0202	0.0475	sigma factor activity	GRMZM2G100086_P01|GRMZM2G144196_P02|GRMZM2G077436_P01|GRMZM2G143071_P01
6561	0.0202	0.0475	proline biosynthetic process	GRMZM2G332976_P01|GRMZM2G068665_P01|GRMZM2G375504_P02|GRMZM2G139462_P06
16307	0.0202	0.0475	phosphatidylinositol phosphate kinase activity	GRMZM2G111208_P01|GRMZM2G374973_P01|GRMZM2G153722_P01|GRMZM2G076392_P02
