# Supplementary material for: A predicted protein interactome identifies conserved global networks and disease resistance subnetworks in maize
Source: Front Genet. 2015 Jun 4;6:201. doi: 10.3389/fgene.2015.00201 (PMC4454876; doi:10.3389/fgene.2015.00201)
Supplement: Supplemental Table S4 — GO enrichment analysis for first neighbors of disease subnet 1. PiZeaM had 1424 predicted interacting proteins for the 154 proteins with the gene ontology annotation “responds to other organism” (GO:0051707). These were compared to all maize proteins using the agriGO tool (http://bioinfo.cau.edu.cn/agriGO/). [file Table4.XLSX]

## Sheet: GO-analysis_1st_neighbors
GO_acc	term_type	Term	queryitem	querytotal	bgitem	bgtotal	pvalue	FDR
GO:0009987	P	cellular process	2560	4212	12319	26736	6.2e-71	3.1e-67
GO:0044237	P	cellular metabolic process	2081	4212	9649	26736	2.5e-60	6.2e-57
GO:0008152	P	metabolic process	2593	4212	13504	26736	3.3e-41	5.4e-38
GO:0044238	P	primary metabolic process	2089	4212	10593	26736	3.3e-34	4.1e-31
GO:0044281	P	small molecule metabolic process	517	4212	1792	26736	3.8e-33	3.8e-30
GO:0009058	P	biosynthetic process	1181	4212	5353	26736	7.3e-31	6e-28
GO:0044249	P	cellular biosynthetic process	1121	4212	5122	26736	8.1e-28	5.7e-25
GO:0034641	P	cellular nitrogen compound metabolic process	258	4212	728	26736	1.5e-26	9.2e-24
GO:0044271	P	cellular nitrogen compound biosynthetic process	153	4212	331	26736	8e-25	4.4e-22
GO:0044260	P	cellular macromolecule metabolic process	1518	4212	7540	26736	9.6e-25	4.7e-22
GO:0044283	P	small molecule biosynthetic process	168	4212	446	26736	9.6e-20	4.3e-17
GO:0044267	P	cellular protein metabolic process	828	4212	3804	26736	3.6e-19	1.5e-16
GO:0042180	P	cellular ketone metabolic process	243	4212	781	26736	4.9e-19	1.9e-16
GO:0043170	P	macromolecule metabolic process	1639	4212	8547	26736	7e-19	2.5e-16
GO:0006807	P	nitrogen compound metabolic process	990	4212	4753	26736	2.8e-18	9.1e-16
GO:0006082	P	organic acid metabolic process	238	4212	776	26736	4.7e-18	1.5e-15
GO:0043436	P	oxoacid metabolic process	237	4212	774	26736	6.5e-18	1.8e-15
GO:0019752	P	carboxylic acid metabolic process	237	4212	774	26736	6.5e-18	1.8e-15
GO:0006412	P	translation	320	4212	1213	26736	6.8e-16	1.8e-13
GO:0044106	P	cellular amine metabolic process	183	4212	571	26736	1.3e-15	3.2e-13
GO:0006520	P	cellular amino acid metabolic process	174	4212	538	26736	3.3e-15	7.8e-13
GO:0051186	P	cofactor metabolic process	113	4212	290	26736	1.6e-14	3.6e-12
GO:0046483	P	heterocycle metabolic process	169	4212	540	26736	8.6e-14	1.9e-11
GO:0006519	P	cellular amino acid and derivative metabolic process	191	4212	641	26736	9.4e-14	1.9e-11
GO:0009308	P	amine metabolic process	190	4212	651	26736	5.2e-13	1e-10
GO:0046907	P	intracellular transport	136	4212	408	26736	5.9e-13	1.1e-10
GO:0009309	P	amine biosynthetic process	87	4212	208	26736	8.1e-13	1.5e-10
GO:0019538	P	protein metabolic process	941	4212	4759	26736	2.6e-12	4.6e-10
GO:0051188	P	cofactor biosynthetic process	83	4212	199	26736	3e-12	5.1e-10
GO:0008652	P	cellular amino acid biosynthetic process	79	4212	192	26736	1.7e-11	2.8e-09
GO:0018130	P	heterocycle biosynthetic process	61	4212	126	26736	2.1e-11	3.4e-09
GO:0044248	P	cellular catabolic process	148	4212	496	26736	5.4e-11	8.3e-09
GO:0008104	P	protein localization	158	4212	543	26736	5.8e-11	8.6e-09
GO:0006886	P	intracellular protein transport	115	4212	349	26736	6.3e-11	9.2e-09
GO:0034613	P	cellular protein localization	116	4212	354	26736	6.9e-11	9.2e-09
GO:0070727	P	cellular macromolecule localization	116	4212	354	26736	6.9e-11	9.2e-09
GO:0010467	P	gene expression	808	4212	4065	26736	6.7e-11	9.2e-09
GO:0051716	P	cellular response to stimulus	80	4212	204	26736	8.2e-11	1.1e-08
GO:0045184	P	establishment of protein localization	154	4212	528	26736	8.7e-11	1.1e-08
GO:0015031	P	protein transport	154	4212	528	26736	8.7e-11	1.1e-08
GO:0046394	P	carboxylic acid biosynthetic process	106	4212	313	26736	9.8e-11	1.2e-08
GO:0016053	P	organic acid biosynthetic process	106	4212	313	26736	9.8e-11	1.2e-08
GO:0006725	P	cellular aromatic compound metabolic process	92	4212	255	26736	1.2e-10	1.4e-08
GO:0051641	P	cellular localization	150	4212	521	26736	3.3e-10	3.6e-08
GO:0006396	P	RNA processing	100	4212	297	26736	4.2e-10	4.7e-08
GO:0051649	P	establishment of localization in cell	146	4212	506	26736	4.9e-10	5.3e-08
GO:0033554	P	cellular response to stress	75	4212	195	26736	6.3e-10	6.6e-08
GO:0009056	P	catabolic process	175	4212	649	26736	7.8e-10	8e-08
GO:0006732	P	coenzyme metabolic process	62	4212	146	26736	9.2e-10	9.3e-08
GO:0006974	P	response to DNA damage stimulus	73	4212	190	26736	1.1e-09	1.1e-07
GO:0006281	P	DNA repair	72	4212	188	26736	1.6e-09	1.5e-07
GO:0006066	P	alcohol metabolic process	133	4212	459	26736	2.3e-09	2.2e-07
GO:0009057	P	macromolecule catabolic process	135	4212	474	26736	4.3e-09	4e-07
GO:0033036	P	macromolecule localization	164	4212	615	26736	5.1e-09	4.7e-07
GO:0044265	P	cellular macromolecule catabolic process	114	4212	386	26736	1.3e-08	1.2e-06
GO:0006139	P	nucleobase, nucleoside, nucleotide and nucleic acid metabolic process	796	4212	4149	26736	2.7e-08	2.3e-06
GO:0009059	P	macromolecule biosynthetic process	791	4212	4122	26736	2.9e-08	2.5e-06
GO:0034645	P	cellular macromolecule biosynthetic process	789	4212	4117	26736	3.7e-08	3.1e-06
GO:0009108	P	coenzyme biosynthetic process	33	4212	60	26736	8.4e-08	7e-06
GO:0006457	P	protein folding	104	4212	360	26736	1.4e-07	1.2e-05
GO:0016070	P	RNA metabolic process	434	4212	2113	26736	1.8e-07	1.4e-05
GO:0023046	P	signaling process	128	4212	480	26736	2.4e-07	1.9e-05
GO:0023060	P	signal transmission	128	4212	480	26736	2.4e-07	1.9e-05
GO:0030163	P	protein catabolic process	68	4212	202	26736	2.5e-07	1.9e-05
GO:0055086	P	nucleobase, nucleoside and nucleotide metabolic process	117	4212	429	26736	3e-07	2.3e-05
GO:0044262	P	cellular carbohydrate metabolic process	154	4212	617	26736	4.7e-07	3.5e-05
GO:0005996	P	monosaccharide metabolic process	92	4212	318	26736	6.8e-07	5e-05
GO:0034660	P	ncRNA metabolic process	75	4212	241	26736	7.7e-07	5.6e-05
GO:0006790	P	sulfur metabolic process	36	4212	80	26736	9.9e-07	7.1e-05
GO:0009110	P	vitamin biosynthetic process	27	4212	50	26736	1.6e-06	0.00011
GO:0006766	P	vitamin metabolic process	27	4212	50	26736	1.6e-06	0.00011
GO:0019318	P	hexose metabolic process	84	4212	291	26736	2.2e-06	0.00015
GO:0006767	P	water-soluble vitamin metabolic process	26	4212	49	26736	3.2e-06	0.00021
GO:0042364	P	water-soluble vitamin biosynthetic process	26	4212	49	26736	3.2e-06	0.00021
GO:0019438	P	aromatic compound biosynthetic process	29	4212	62	26736	6e-06	0.0004
GO:0007165	P	signal transduction	110	4212	429	26736	7.2e-06	0.00047
GO:0044257	P	cellular protein catabolic process	54	4212	168	26736	1.2e-05	0.00076
GO:0051603	P	proteolysis involved in cellular protein catabolic process	54	4212	168	26736	1.2e-05	0.00076
GO:0006810	P	transport	491	4212	2553	26736	1.6e-05	0.00099
GO:0051234	P	establishment of localization	491	4212	2553	26736	1.6e-05	0.00099
GO:0051179	P	localization	496	4212	2585	26736	1.8e-05	0.0011
GO:0034470	P	ncRNA processing	37	4212	99	26736	2.1e-05	0.0013
GO:0009451	P	RNA modification	25	4212	53	26736	2.3e-05	0.0014
GO:0042254	P	ribosome biogenesis	29	4212	68	26736	2.4e-05	0.0014
GO:0022613	P	ribonucleoprotein complex biogenesis	29	4212	68	26736	2.4e-05	0.0014
GO:0009112	P	nucleobase metabolic process	16	4212	24	26736	3.3e-05	0.0018
GO:0007242	P	intracellular signaling cascade	73	4212	264	26736	3.2e-05	0.0018
GO:0006399	P	tRNA metabolic process	60	4212	203	26736	3.3e-05	0.0018
GO:0006753	P	nucleoside phosphate metabolic process	99	4212	394	26736	3.9e-05	0.0022
GO:0009117	P	nucleotide metabolic process	99	4212	394	26736	3.9e-05	0.0022
GO:0016192	P	vesicle-mediated transport	70	4212	252	26736	4.1e-05	0.0022
GO:0034404	P	nucleobase, nucleoside and nucleotide biosynthetic process	18	4212	31	26736	4.2e-05	0.0022
GO:0034654	P	nucleobase, nucleoside, nucleotide and nucleic acid biosynthetic process	18	4212	31	26736	4.2e-05	0.0022
GO:0006366	P	transcription from RNA polymerase II promoter	25	4212	56	26736	4.7e-05	0.0025
GO:0006006	P	glucose metabolic process	73	4212	269	26736	5.3e-05	0.0028
GO:0005975	P	carbohydrate metabolic process	242	4212	1166	26736	5.9e-05	0.003
GO:0044272	P	sulfur compound biosynthetic process	25	4212	57	26736	5.9e-05	0.003
GO:0042026	P	protein refolding	19	4212	36	26736	6.9e-05	0.0035
GO:0009064	P	glutamine family amino acid metabolic process	28	4212	70	26736	8e-05	0.004
GO:0006414	P	translational elongation	24	4212	55	26736	8.7e-05	0.0043
GO:0051246	P	regulation of protein metabolic process	39	4212	117	26736	9.8e-05	0.0048
GO:0044282	P	small molecule catabolic process	71	4212	269	26736	0.00014	0.0066
GO:0006413	P	translational initiation	25	4212	61	26736	0.00014	0.0066
GO:0008610	P	lipid biosynthetic process	79	4212	309	26736	0.00014	0.0067
GO:0046112	P	nucleobase biosynthetic process	14	4212	22	26736	0.00014	0.0068
GO:0046164	P	alcohol catabolic process	59	4212	212	26736	0.00015	0.0069
GO:0044275	P	cellular carbohydrate catabolic process	59	4212	212	26736	0.00015	0.0069
GO:0006099	P	tricarboxylic acid cycle	15	4212	26	26736	0.00019	0.0084
GO:0006091	P	generation of precursor metabolites and energy	113	4212	487	26736	0.00019	0.0084
GO:0009109	P	coenzyme catabolic process	15	4212	26	26736	0.00019	0.0084
GO:0046356	P	acetyl-CoA catabolic process	15	4212	26	26736	0.00019	0.0084
GO:0006289	P	nucleotide-excision repair	15	4212	27	26736	0.00026	0.011
GO:0006084	P	acetyl-CoA metabolic process	15	4212	27	26736	0.00026	0.011
GO:0009123	P	nucleoside monophosphate metabolic process	20	4212	45	26736	0.00027	0.012
GO:0007264	P	small GTPase mediated signal transduction	66	4212	252	26736	0.00027	0.012
GO:0033014	P	tetrapyrrole biosynthetic process	22	4212	53	26736	0.0003	0.012
GO:0043632	P	modification-dependent macromolecule catabolic process	43	4212	143	26736	0.00029	0.012
GO:0006511	P	ubiquitin-dependent protein catabolic process	43	4212	143	26736	0.00029	0.012
GO:0019941	P	modification-dependent protein catabolic process	43	4212	143	26736	0.00029	0.012
GO:0009081	P	branched chain family amino acid metabolic process	16	4212	31	26736	0.00031	0.013
GO:0009165	P	nucleotide biosynthetic process	78	4212	314	26736	0.00033	0.013
GO:0019320	P	hexose catabolic process	56	4212	206	26736	0.00036	0.014
GO:0046365	P	monosaccharide catabolic process	56	4212	206	26736	0.00036	0.014
GO:0006007	P	glucose catabolic process	56	4212	206	26736	0.00036	0.014
GO:0043648	P	dicarboxylic acid metabolic process	30	4212	87	26736	0.00037	0.015
GO:0044255	P	cellular lipid metabolic process	79	4212	321	26736	0.00038	0.015
GO:0009161	P	ribonucleoside monophosphate metabolic process	16	4212	32	26736	0.0004	0.015
GO:0009156	P	ribonucleoside monophosphate biosynthetic process	16	4212	32	26736	0.0004	0.015
GO:0042401	P	cellular biogenic amine biosynthetic process	13	4212	22	26736	0.00042	0.016
GO:0006576	P	cellular biogenic amine metabolic process	20	4212	48	26736	0.00053	0.02
GO:0006518	P	peptide metabolic process	32	4212	98	26736	0.00053	0.02
GO:0009060	P	aerobic respiration	16	4212	33	26736	0.00052	0.02
GO:0009070	P	serine family amino acid biosynthetic process	13	4212	23	26736	0.00058	0.022
GO:0009124	P	nucleoside monophosphate biosynthetic process	18	4212	41	26736	0.00061	0.022
GO:0006733	P	oxidoreduction coenzyme metabolic process	18	4212	41	26736	0.00061	0.022
GO:0009067	P	aspartate family amino acid biosynthetic process	18	4212	41	26736	0.00061	0.022
GO:0051128	P	regulation of cellular component organization	12	4212	20	26736	0.00063	0.023
GO:0033013	P	tetrapyrrole metabolic process	22	4212	58	26736	0.00079	0.028
GO:0051187	P	cofactor catabolic process	15	4212	31	26736	0.00078	0.028
GO:0006259	P	DNA metabolic process	135	4212	632	26736	0.00094	0.033
GO:0000096	P	sulfur amino acid metabolic process	15	4212	32	26736	0.001	0.035
GO:0009072	P	aromatic amino acid family metabolic process	25	4212	72	26736	0.001	0.035
GO:0042398	P	cellular amino acid derivative biosynthetic process	17	4212	40	26736	0.0011	0.039
GO:0006261	P	DNA-dependent DNA replication	14	4212	29	26736	0.0012	0.041
GO:0032787	P	monocarboxylic acid metabolic process	47	4212	175	26736	0.0012	0.042
GO:0008033	P	tRNA processing	22	4212	61	26736	0.0013	0.045
GO:0009066	P	aspartate family amino acid metabolic process	22	4212	61	26736	0.0013	0.045
GO:0009069	P	serine family amino acid metabolic process	19	4212	49	26736	0.0014	0.047
GO:0042558	P	pteridine and derivative metabolic process	9	4212	13	26736	0.0015	0.049
GO:0006096	P	glycolysis	46	4212	172	26736	0.0015	0.049
GO:0046148	P	pigment biosynthetic process	15	4212	34	26736	0.0016	0.053
GO:0033365	P	protein localization in organelle	18	4212	46	26736	0.0017	0.056
GO:0006605	P	protein targeting	21	4212	59	26736	0.0019	0.063
GO:0009084	P	glutamine family amino acid biosynthetic process	15	4212	35	26736	0.002	0.065
GO:0006575	P	cellular amino acid derivative metabolic process	28	4212	90	26736	0.0021	0.065
GO:0006779	P	porphyrin biosynthetic process	16	4212	39	26736	0.0021	0.066
GO:0016071	P	mRNA metabolic process	17	4212	43	26736	0.0021	0.066
GO:0042559	P	pteridine and derivative biosynthetic process	8	4212	11	26736	0.0022	0.067
GO:0006525	P	arginine metabolic process	8	4212	11	26736	0.0022	0.067
GO:0006206	P	pyrimidine base metabolic process	8	4212	11	26736	0.0022	0.067
GO:0019637	P	organophosphate metabolic process	34	4212	119	26736	0.0024	0.074
GO:0006596	P	polyamine biosynthetic process	10	4212	18	26736	0.0027	0.076
GO:0006595	P	polyamine metabolic process	10	4212	18	26736	0.0027	0.076
GO:0019184	P	nonribosomal peptide biosynthetic process	24	4212	74	26736	0.0027	0.076
GO:0006367	P	transcription initiation from RNA polymerase II promoter	12	4212	25	26736	0.0027	0.076
GO:0016051	P	carbohydrate biosynthetic process	51	4212	203	26736	0.0026	0.076
GO:0043038	P	amino acid activation	39	4212	144	26736	0.0027	0.076
GO:0043039	P	tRNA aminoacylation	39	4212	144	26736	0.0027	0.076
GO:0009712	P	catechol metabolic process	24	4212	74	26736	0.0027	0.076
GO:0034311	P	diol metabolic process	24	4212	74	26736	0.0027	0.076
GO:0019540	P	siderophore biosynthetic process from catechol	24	4212	74	26736	0.0027	0.076
GO:0018958	P	phenol metabolic process	24	4212	74	26736	0.0027	0.076
GO:0009238	P	enterobactin metabolic process	24	4212	74	26736	0.0027	0.076
GO:0009239	P	enterobactin biosynthetic process	24	4212	74	26736	0.0027	0.076
GO:0009237	P	siderophore metabolic process	24	4212	74	26736	0.0027	0.076
GO:0019290	P	siderophore biosynthetic process	24	4212	74	26736	0.0027	0.076
GO:0009408	P	response to heat	6	4212	6	26736	0.0028	0.078
GO:0042727	P	riboflavin and derivative biosynthetic process	9	4212	15	26736	0.003	0.081
GO:0042726	P	riboflavin and derivative metabolic process	9	4212	15	26736	0.003	0.081
GO:0000271	P	polysaccharide biosynthetic process	38	4212	140	26736	0.003	0.081
GO:0033043	P	regulation of organelle organization	9	4212	15	26736	0.003	0.081
GO:0006771	P	riboflavin metabolic process	9	4212	15	26736	0.003	0.081
GO:0009231	P	riboflavin biosynthetic process	9	4212	15	26736	0.003	0.081
GO:0006397	P	mRNA processing	16	4212	41	26736	0.0031	0.083
GO:0006772	P	thiamin metabolic process	8	4212	12	26736	0.0032	0.083
GO:0006270	P	DNA replication initiation	11	4212	22	26736	0.0032	0.083
GO:0042723	P	thiamin and derivative metabolic process	8	4212	12	26736	0.0032	0.083
GO:0042724	P	thiamin and derivative biosynthetic process	8	4212	12	26736	0.0032	0.083
GO:0006352	P	transcription initiation	32	4212	112	26736	0.0032	0.083
GO:0016052	P	carbohydrate catabolic process	63	4212	267	26736	0.0032	0.084
GO:0006418	P	tRNA aminoacylation for protein translation	38	4212	141	26736	0.0033	0.084
GO:0009167	P	purine ribonucleoside monophosphate metabolic process	12	4212	26	26736	0.0035	0.088
GO:0009168	P	purine ribonucleoside monophosphate biosynthetic process	12	4212	26	26736	0.0035	0.088
GO:0009126	P	purine nucleoside monophosphate metabolic process	12	4212	26	26736	0.0035	0.088
GO:0009127	P	purine nucleoside monophosphate biosynthetic process	12	4212	26	26736	0.0035	0.088
GO:0008299	P	isoprenoid biosynthetic process	19	4212	55	26736	0.0041	0.1
GO:0006720	P	isoprenoid metabolic process	19	4212	55	26736	0.0041	0.1
GO:0006357	P	regulation of transcription from RNA polymerase II promoter	11	4212	23	26736	0.0041	0.1
GO:0000280	P	nuclear division	8	4212	13	26736	0.0046	0.11
GO:0008654	P	phospholipid biosynthetic process	16	4212	43	26736	0.0045	0.11
GO:0000375	P	RNA splicing, via transesterification reactions	6	4212	7	26736	0.0046	0.11
GO:0000377	P	RNA splicing, via transesterification reactions with bulged adenosine as nucleophile	6	4212	7	26736	0.0046	0.11
GO:0006144	P	purine base metabolic process	8	4212	13	26736	0.0046	0.11
GO:0000087	P	M phase of mitotic cell cycle	8	4212	13	26736	0.0046	0.11
GO:0042440	P	pigment metabolic process	15	4212	39	26736	0.0046	0.11
GO:0006777	P	Mo-molybdopterin cofactor biosynthetic process	6	4212	7	26736	0.0046	0.11
GO:0000398	P	nuclear mRNA splicing, via spliceosome	6	4212	7	26736	0.0046	0.11
GO:0006189	P	'de novo' IMP biosynthetic process	6	4212	7	26736	0.0046	0.11
GO:0043043	P	peptide biosynthetic process	26	4212	87	26736	0.0045	0.11
GO:0019720	P	Mo-molybdopterin cofactor metabolic process	6	4212	7	26736	0.0046	0.11
GO:0007067	P	mitosis	8	4212	13	26736	0.0046	0.11
GO:0048285	P	organelle fission	8	4212	13	26736	0.0046	0.11
GO:0019856	P	pyrimidine base biosynthetic process	7	4212	10	26736	0.0048	0.11
GO:0009228	P	thiamin biosynthetic process	7	4212	10	26736	0.0048	0.11
GO:0009116	P	nucleoside metabolic process	27	4212	92	26736	0.0047	0.11
GO:0006400	P	tRNA modification	7	4212	10	26736	0.0048	0.11
GO:0051169	P	nuclear transport	24	4212	79	26736	0.0053	0.12
GO:0043603	P	cellular amide metabolic process	17	4212	48	26736	0.0052	0.12
GO:0006913	P	nucleocytoplasmic transport	24	4212	79	26736	0.0053	0.12
GO:0006778	P	porphyrin metabolic process	16	4212	44	26736	0.0054	0.12
GO:0009075	P	histidine family amino acid metabolic process	9	4212	17	26736	0.0056	0.12
GO:0000097	P	sulfur amino acid biosynthetic process	12	4212	28	26736	0.0055	0.12
GO:0006188	P	IMP biosynthetic process	9	4212	17	26736	0.0056	0.12
GO:0046040	P	IMP metabolic process	9	4212	17	26736	0.0056	0.12
GO:0006547	P	histidine metabolic process	9	4212	17	26736	0.0056	0.12
GO:0019362	P	pyridine nucleotide metabolic process	14	4212	36	26736	0.0056	0.12
GO:0001522	P	pseudouridine synthesis	13	4212	32	26736	0.0056	0.12
GO:0009076	P	histidine family amino acid biosynthetic process	8	4212	14	26736	0.0063	0.13
GO:0000278	P	mitotic cell cycle	8	4212	14	26736	0.0063	0.13
GO:0006497	P	protein amino acid lipidation	10	4212	21	26736	0.0063	0.13
GO:0042157	P	lipoprotein metabolic process	10	4212	21	26736	0.0063	0.13
GO:0042158	P	lipoprotein biosynthetic process	10	4212	21	26736	0.0063	0.13
GO:0000105	P	histidine biosynthetic process	8	4212	14	26736	0.0063	0.13
GO:0006534	P	cysteine metabolic process	8	4212	14	26736	0.0063	0.13
GO:0006800	P	oxygen and reactive oxygen species metabolic process	11	4212	25	26736	0.0067	0.14
GO:0006801	P	superoxide metabolic process	11	4212	25	26736	0.0067	0.14
GO:0009820	P	alkaloid metabolic process	13	4212	33	26736	0.0069	0.14
GO:0007049	P	cell cycle	14	4212	37	26736	0.0068	0.14
GO:0006769	P	nicotinamide metabolic process	13	4212	33	26736	0.0069	0.14
GO:0006563	P	L-serine metabolic process	12	4212	29	26736	0.0069	0.14
GO:0046496	P	nicotinamide nucleotide metabolic process	13	4212	33	26736	0.0069	0.14
GO:0006207	P	'de novo' pyrimidine base biosynthetic process	6	4212	8	26736	0.0071	0.14
GO:0006081	P	cellular aldehyde metabolic process	6	4212	8	26736	0.0071	0.14
GO:0016072	P	rRNA metabolic process	17	4212	50	26736	0.0072	0.15
GO:0006364	P	rRNA processing	17	4212	50	26736	0.0072	0.15
GO:0000279	P	M phase	9	4212	18	26736	0.0074	0.15
GO:0016485	P	protein processing	9	4212	18	26736	0.0074	0.15
GO:0051604	P	protein maturation	9	4212	18	26736	0.0074	0.15
GO:0006730	P	one-carbon metabolic process	24	4212	82	26736	0.0076	0.15
GO:0030384	P	phosphoinositide metabolic process	15	4212	42	26736	0.0079	0.16
GO:0034637	P	cellular carbohydrate biosynthetic process	47	4212	197	26736	0.0083	0.16
GO:0033692	P	cellular polysaccharide biosynthetic process	35	4212	136	26736	0.0083	0.16
GO:0006612	P	protein targeting to membrane	13	4212	34	26736	0.0084	0.16
GO:0018193	P	peptidyl-amino acid modification	8	4212	15	26736	0.0085	0.17
GO:0042434	P	indole derivative metabolic process	9	4212	19	26736	0.0096	0.18
GO:0042430	P	indole and derivative metabolic process	9	4212	19	26736	0.0096	0.18
GO:0022403	P	cell cycle phase	9	4212	19	26736	0.0096	0.18
GO:0006568	P	tryptophan metabolic process	9	4212	19	26736	0.0096	0.18
GO:0006586	P	indolalkylamine metabolic process	9	4212	19	26736	0.0096	0.18
GO:0009113	P	purine base biosynthetic process	7	4212	12	26736	0.0097	0.18
GO:0048193	P	Golgi vesicle transport	14	4212	39	26736	0.0097	0.18
GO:0009260	P	ribonucleotide biosynthetic process	61	4212	273	26736	0.0098	0.18
GO:0031163	P	metallo-sulfur cluster assembly	10	4212	23	26736	0.01	0.19
GO:0016226	P	iron-sulfur cluster assembly	10	4212	23	26736	0.01	0.19
GO:0032324	P	molybdopterin cofactor biosynthetic process	6	4212	9	26736	0.011	0.19
GO:0006564	P	L-serine biosynthetic process	5	4212	6	26736	0.011	0.19
GO:0051189	P	prosthetic group metabolic process	6	4212	9	26736	0.011	0.19
GO:0043545	P	molybdopterin cofactor metabolic process	6	4212	9	26736	0.011	0.19
GO:0045426	P	quinone cofactor biosynthetic process	5	4212	6	26736	0.011	0.19
GO:0042375	P	quinone cofactor metabolic process	5	4212	6	26736	0.011	0.19
GO:0006839	P	mitochondrial transport	14	4212	40	26736	0.012	0.21
GO:0006996	P	organelle organization	91	4212	440	26736	0.012	0.21
GO:0016043	P	cellular component organization	166	4212	869	26736	0.013	0.23
GO:0009396	P	folic acid and derivative biosynthetic process	7	4212	13	26736	0.013	0.24
GO:0009259	P	ribonucleotide metabolic process	61	4212	279	26736	0.014	0.25
GO:0006752	P	group transfer coenzyme metabolic process	15	4212	46	26736	0.015	0.26
GO:0046379	P	extracellular polysaccharide metabolic process	12	4212	33	26736	0.015	0.26
GO:0006422	P	aspartyl-tRNA aminoacylation	6	4212	10	26736	0.015	0.26
GO:0009089	P	lysine biosynthetic process via diaminopimelate	6	4212	10	26736	0.015	0.26
GO:0009085	P	lysine biosynthetic process	6	4212	10	26736	0.015	0.26
GO:0006553	P	lysine metabolic process	6	4212	10	26736	0.015	0.26
GO:0006760	P	folic acid and derivative metabolic process	8	4212	17	26736	0.015	0.26
GO:0046451	P	diaminopimelate metabolic process	6	4212	10	26736	0.015	0.26
GO:0045226	P	extracellular polysaccharide biosynthetic process	12	4212	33	26736	0.015	0.26
GO:0022402	P	cell cycle process	11	4212	29	26736	0.015	0.27
GO:0006526	P	arginine biosynthetic process	5	4212	7	26736	0.016	0.28
GO:0006430	P	lysyl-tRNA aminoacylation	5	4212	7	26736	0.016	0.28
GO:0043412	P	macromolecule modification	377	4212	2129	26736	0.017	0.28
GO:0015985	P	energy coupled proton transport, down electrochemical gradient	29	4212	114	26736	0.017	0.29
GO:0015986	P	ATP synthesis coupled proton transport	29	4212	114	26736	0.017	0.29
GO:0006220	P	pyrimidine nucleotide metabolic process	15	4212	47	26736	0.017	0.29
GO:0030041	P	actin filament polymerization	7	4212	14	26736	0.018	0.29
GO:0008154	P	actin polymerization or depolymerization	7	4212	14	26736	0.018	0.29
GO:0007015	P	actin filament organization	7	4212	14	26736	0.018	0.29
GO:0006644	P	phospholipid metabolic process	26	4212	100	26736	0.019	0.31
GO:0006163	P	purine nucleotide metabolic process	61	4212	284	26736	0.019	0.31
GO:0006164	P	purine nucleotide biosynthetic process	59	4212	273	26736	0.019	0.31
GO:0006014	P	D-ribose metabolic process	8	4212	18	26736	0.019	0.31
GO:0017038	P	protein import	10	4212	26	26736	0.019	0.31
GO:0009073	P	aromatic amino acid family biosynthetic process	13	4212	39	26736	0.02	0.32
GO:0019725	P	cellular homeostasis	42	4212	183	26736	0.02	0.33
GO:0034220	P	ion transmembrane transport	29	4212	116	26736	0.02	0.33
GO:0006260	P	DNA replication	40	4212	173	26736	0.021	0.34
GO:0050789	P	regulation of biological process	525	4212	3039	26736	0.021	0.34
GO:0046489	P	phosphoinositide biosynthetic process	7	4212	15	26736	0.023	0.37
GO:0006506	P	GPI anchor biosynthetic process	7	4212	15	26736	0.023	0.37
GO:0043414	P	macromolecule methylation	10	4212	27	26736	0.023	0.37
GO:0017006	P	protein-tetrapyrrole linkage	5	4212	8	26736	0.023	0.37
GO:0006284	P	base-excision repair	9	4212	23	26736	0.024	0.37
GO:0006072	P	glycerol-3-phosphate metabolic process	8	4212	19	26736	0.024	0.37
GO:0009082	P	branched chain family amino acid biosynthetic process	8	4212	19	26736	0.024	0.37
GO:0009152	P	purine ribonucleotide biosynthetic process	57	4212	267	26736	0.025	0.39
GO:0016311	P	dephosphorylation	25	4212	98	26736	0.025	0.39
GO:0000160	P	two-component signal transduction system (phosphorelay)	18	4212	64	26736	0.026	0.4
GO:0008064	P	regulation of actin polymerization or depolymerization	6	4212	12	26736	0.027	0.41
GO:0051493	P	regulation of cytoskeleton organization	6	4212	12	26736	0.027	0.41
GO:0032956	P	regulation of actin cytoskeleton organization	6	4212	12	26736	0.027	0.41
GO:0032271	P	regulation of protein polymerization	6	4212	12	26736	0.027	0.41
GO:0030832	P	regulation of actin filament length	6	4212	12	26736	0.027	0.41
GO:0030833	P	regulation of actin filament polymerization	6	4212	12	26736	0.027	0.41
GO:0019344	P	cysteine biosynthetic process	6	4212	12	26736	0.027	0.41
GO:0043254	P	regulation of protein complex assembly	6	4212	12	26736	0.027	0.41
GO:0006535	P	cysteine biosynthetic process from serine	6	4212	12	26736	0.027	0.41
GO:0032970	P	regulation of actin filament-based process	6	4212	12	26736	0.027	0.41
GO:0044087	P	regulation of cellular component biogenesis	6	4212	12	26736	0.027	0.41
GO:0006888	P	ER to Golgi vesicle-mediated transport	9	4212	24	26736	0.029	0.43
GO:0019400	P	alditol metabolic process	12	4212	37	26736	0.029	0.43
GO:0016568	P	chromatin modification	14	4212	46	26736	0.028	0.43
GO:0006071	P	glycerol metabolic process	12	4212	37	26736	0.029	0.43
GO:0043094	P	cellular metabolic compound salvage	9	4212	24	26736	0.029	0.43
GO:0006221	P	pyrimidine nucleotide biosynthetic process	14	4212	46	26736	0.028	0.43
GO:0006626	P	protein targeting to mitochondrion	7	4212	16	26736	0.029	0.43
GO:0006505	P	GPI anchor metabolic process	7	4212	16	26736	0.029	0.43
GO:0070585	P	protein localization in mitochondrion	7	4212	16	26736	0.029	0.43
GO:0044085	P	cellular component biogenesis	132	4212	697	26736	0.029	0.43
GO:0019751	P	polyol metabolic process	15	4212	51	26736	0.03	0.44
GO:0006541	P	glutamine metabolic process	11	4212	33	26736	0.031	0.45
GO:0006465	P	signal peptide processing	5	4212	9	26736	0.032	0.46
GO:0019363	P	pyridine nucleotide biosynthetic process	5	4212	9	26736	0.032	0.46
GO:0051605	P	protein maturation by peptide bond cleavage	5	4212	9	26736	0.032	0.46
GO:0045333	P	cellular respiration	27	4212	111	26736	0.032	0.46
GO:0006013	P	mannose metabolic process	5	4212	9	26736	0.032	0.46
GO:0006012	P	galactose metabolic process	5	4212	9	26736	0.032	0.46
GO:0009150	P	purine ribonucleotide metabolic process	57	4212	273	26736	0.034	0.48
GO:0046486	P	glycerolipid metabolic process	16	4212	57	26736	0.035	0.49
GO:0006650	P	glycerophospholipid metabolic process	16	4212	57	26736	0.035	0.49
GO:0048522	P	positive regulation of cellular process	8	4212	21	26736	0.036	0.5
GO:0048518	P	positive regulation of biological process	8	4212	21	26736	0.036	0.5
GO:0009262	P	deoxyribonucleotide metabolic process	7	4212	17	26736	0.036	0.51
GO:0007005	P	mitochondrion organization	7	4212	17	26736	0.036	0.51
GO:0006470	P	protein amino acid dephosphorylation	22	4212	87	26736	0.036	0.51
GO:0006108	P	malate metabolic process	10	4212	30	26736	0.038	0.54
GO:0006811	P	ion transport	143	4212	770	26736	0.039	0.54
GO:0015672	P	monovalent inorganic cation transport	75	4212	377	26736	0.039	0.54
GO:0015980	P	energy derivation by oxidation of organic compounds	32	4212	140	26736	0.04	0.55
GO:0007006	P	mitochondrial membrane organization	5	4212	10	26736	0.043	0.6
GO:0032259	P	methylation	18	4212	69	26736	0.044	0.61
GO:0006555	P	methionine metabolic process	7	4212	18	26736	0.045	0.61
GO:0045934	P	negative regulation of nucleobase, nucleoside, nucleotide and nucleic acid metabolic process	6	4212	14	26736	0.045	0.62
GO:0051172	P	negative regulation of nitrogen compound metabolic process	6	4212	14	26736	0.045	0.62
GO:0045454	P	cell redox homeostasis	37	4212	169	26736	0.046	0.63
GO:0006098	P	pentose-phosphate shunt	9	4212	27	26736	0.048	0.65
GO:0006739	P	NADP metabolic process	9	4212	27	26736	0.048	0.65
GO:0006740	P	NADPH regeneration	9	4212	27	26736	0.048	0.65
GO:0055114	P	oxidation reduction	327	4212	1881	26736	0.048	0.65
GO:0046417	P	chorismate metabolic process	13	4212	46	26736	0.051	0.69
GO:0044264	P	cellular polysaccharide metabolic process	37	4212	171	26736	0.052	0.7
GO:0001501	P	skeletal system development	7	4212	19	26736	0.054	0.71
GO:0001503	P	ossification	7	4212	19	26736	0.054	0.71
GO:0009893	P	positive regulation of metabolic process	7	4212	19	26736	0.054	0.71
GO:0060348	P	bone development	7	4212	19	26736	0.054	0.71
GO:0045017	P	glycerolipid biosynthetic process	7	4212	19	26736	0.054	0.71
GO:0010604	P	positive regulation of macromolecule metabolic process	7	4212	19	26736	0.054	0.71
GO:0046474	P	glycerophospholipid biosynthetic process	7	4212	19	26736	0.054	0.71
GO:0031325	P	positive regulation of cellular metabolic process	7	4212	19	26736	0.054	0.71
GO:0009891	P	positive regulation of biosynthetic process	6	4212	15	26736	0.056	0.72
GO:0015994	P	chlorophyll metabolic process	5	4212	11	26736	0.056	0.72
GO:0015995	P	chlorophyll biosynthetic process	5	4212	11	26736	0.056	0.72
GO:0010557	P	positive regulation of macromolecule biosynthetic process	6	4212	15	26736	0.056	0.72
GO:0010629	P	negative regulation of gene expression	6	4212	15	26736	0.056	0.72
GO:0006631	P	fatty acid metabolic process	30	4212	134	26736	0.055	0.72
GO:0031328	P	positive regulation of cellular biosynthetic process	6	4212	15	26736	0.056	0.72
GO:0008272	P	sulfate transport	5	4212	11	26736	0.056	0.72
GO:0006536	P	glutamate metabolic process	5	4212	11	26736	0.056	0.72
GO:0043101	P	purine salvage	5	4212	11	26736	0.056	0.72
GO:0070972	P	protein localization in endoplasmic reticulum	8	4212	24	26736	0.06	0.77
GO:0006613	P	cotranslational protein targeting to membrane	8	4212	24	26736	0.06	0.77
GO:0006614	P	SRP-dependent cotranslational protein targeting to membrane	8	4212	24	26736	0.06	0.77
GO:0045047	P	protein targeting to ER	8	4212	24	26736	0.06	0.77
GO:0019321	P	pentose metabolic process	11	4212	38	26736	0.062	0.78
GO:0008380	P	RNA splicing	11	4212	38	26736	0.062	0.78
GO:0061024	P	membrane organization	9	4212	29	26736	0.065	0.81
GO:0016044	P	cellular membrane organization	9	4212	29	26736	0.065	0.81
GO:0023052	P	signaling	215	4212	1219	26736	0.065	0.81
GO:0009086	P	methionine biosynthetic process	6	4212	16	26736	0.068	0.85
GO:0009095	P	aromatic amino acid family biosynthetic process, prephenate pathway	5	4212	12	26736	0.07	0.87
GO:0030258	P	lipid modification	5	4212	12	26736	0.07	0.87
GO:0048856	P	anatomical structure development	8	4212	25	26736	0.071	0.87
GO:0019748	P	secondary metabolic process	17	4212	69	26736	0.071	0.87
GO:0016481	P	negative regulation of transcription	5	4212	12	26736	0.07	0.87
GO:0016567	P	protein ubiquitination	24	4212	106	26736	0.072	0.89
GO:0048878	P	chemical homeostasis	10	4212	35	26736	0.077	0.94
GO:0050801	P	ion homeostasis	10	4212	35	26736	0.077	0.94
GO:0055080	P	cation homeostasis	10	4212	35	26736	0.077	0.94
GO:0006119	P	oxidative phosphorylation	36	4212	173	26736	0.08	0.97
GO:0006476	P	protein amino acid deacetylation	6	4212	17	26736	0.082	0.99
GO:0032535	P	regulation of cellular component size	6	4212	17	26736	0.082	0.99
GO:0090066	P	regulation of anatomical structure size	6	4212	17	26736	0.082	0.99
GO:0006306	P	DNA methylation	5	4212	20	26736	0.25	1
GO:0006305	P	DNA alkylation	5	4212	20	26736	0.25	1
GO:0006304	P	DNA modification	5	4212	20	26736	0.25	1
GO:0009199	P	ribonucleoside triphosphate metabolic process	45	4212	247	26736	0.21	1
GO:0015849	P	organic acid transport	17	4212	141	26736	0.88	1
GO:0045859	P	regulation of protein kinase activity	5	4212	19	26736	0.22	1
GO:0006835	P	dicarboxylic acid transport	11	4212	94	26736	0.86	1
GO:0032012	P	regulation of ARF protein signal transduction	11	4212	50	26736	0.2	1
GO:0042325	P	regulation of phosphorylation	5	4212	23	26736	0.33	1
GO:0032984	P	macromolecular complex disassembly	7	4212	30	26736	0.23	1
GO:0023033	P	signaling pathway	93	4212	705	26736	0.96	1
GO:0051252	P	regulation of RNA metabolic process	253	4212	1556	26736	0.33	1
GO:0009892	P	negative regulation of metabolic process	9	4212	37	26736	0.17	1
GO:0009890	P	negative regulation of biosynthetic process	8	4212	34	26736	0.2	1
GO:0017004	P	cytochrome complex assembly	7	4212	33	26736	0.3	1
GO:0044036	P	cell wall macromolecule metabolic process	7	4212	64	26736	0.87	1
GO:0050787	P	detoxification of mercury ion	5	4212	18	26736	0.2	1
GO:0015992	P	proton transport	29	4212	143	26736	0.13	1
GO:0010646	P	regulation of cell communication	19	4212	93	26736	0.18	1
GO:0006885	P	regulation of pH	6	4212	23	26736	0.19	1
GO:0006887	P	exocytosis	6	4212	51	26736	0.81	1
GO:0006629	P	lipid metabolic process	126	4212	713	26736	0.12	1
GO:0032483	P	regulation of Rab protein signal transduction	5	4212	35	26736	0.65	1
GO:0009266	P	response to temperature stimulus	167	4212	1409	26736	1	1
GO:0050794	P	regulation of cellular process	485	4212	2926	26736	0.14	1
GO:0000003	P	reproduction	8	4212	151	26736	1	1
GO:0044042	P	glucan metabolic process	23	4212	134	26736	0.39	1
GO:0010556	P	regulation of macromolecule biosynthetic process	345	4212	2367	26736	0.93	1
GO:0006694	P	steroid biosynthetic process	15	4212	74	26736	0.22	1
GO:0006754	P	ATP biosynthetic process	42	4212	221	26736	0.15	1
GO:0010558	P	negative regulation of macromolecule biosynthetic process	8	4212	34	26736	0.2	1
GO:0006954	P	inflammatory response	17	4212	250	26736	1	1
GO:0043413	P	macromolecule glycosylation	6	4212	52	26736	0.82	1
GO:0046578	P	regulation of Ras protein signal transduction	16	4212	85	26736	0.3	1
GO:0009416	P	response to light stimulus	8	4212	37	26736	0.26	1
GO:0031497	P	chromatin assembly	31	4212	213	26736	0.69	1
GO:0043241	P	protein complex disassembly	7	4212	30	26736	0.23	1
GO:0006955	P	immune response	23	4212	290	26736	1	1
GO:0051336	P	regulation of hydrolase activity	19	4212	102	26736	0.29	1
GO:0050877	P	neurological system process	5	4212	17	26736	0.17	1
GO:0043687	P	post-translational protein modification	320	4212	1949	26736	0.25	1
GO:0048519	P	negative regulation of biological process	9	4212	39	26736	0.2	1
GO:0001659	P	temperature homeostasis	161	4212	1403	26736	1	1
GO:0042891	P	antibiotic transport	8	4212	58	26736	0.69	1
GO:0006979	P	response to oxidative stress	10	4212	225	26736	1	1
GO:0006334	P	nucleosome assembly	31	4212	213	26736	0.69	1
GO:0006333	P	chromatin assembly or disassembly	35	4212	254	26736	0.8	1
GO:0045449	P	regulation of transcription	337	4212	2335	26736	0.95	1
GO:0030036	P	actin cytoskeleton organization	12	4212	62	26736	0.3	1
GO:0042592	P	homeostatic process	209	4212	1608	26736	1	1
GO:0006090	P	pyruvate metabolic process	6	4212	19	26736	0.11	1
GO:0008219	P	cell death	8	4212	158	26736	1	1
GO:0006486	P	protein amino acid glycosylation	6	4212	52	26736	0.82	1
GO:0009636	P	response to toxin	5	4212	18	26736	0.2	1
GO:0007275	P	multicellular organismal development	16	4212	67	26736	0.093	1
GO:0046689	P	response to mercury ion	5	4212	18	26736	0.2	1
GO:0006468	P	protein amino acid phosphorylation	225	4212	1630	26736	0.98	1
GO:0019219	P	regulation of nucleobase, nucleoside, nucleotide and nucleic acid metabolic process	343	4212	2344	26736	0.91	1
GO:0006461	P	protein complex assembly	67	4212	396	26736	0.31	1
GO:0070085	P	glycosylation	6	4212	52	26736	0.82	1
GO:0009220	P	pyrimidine ribonucleotide biosynthetic process	5	4212	24	26736	0.36	1
GO:0006464	P	protein modification process	348	4212	2059	26736	0.11	1
GO:0031326	P	regulation of cellular biosynthetic process	345	4212	2367	26736	0.93	1
GO:0051276	P	chromosome organization	52	4212	307	26736	0.34	1
GO:0006796	P	phosphate metabolic process	322	4212	2022	26736	0.44	1
GO:0006793	P	phosphorus metabolic process	322	4212	2023	26736	0.44	1
GO:0006417	P	regulation of translation	5	4212	26	26736	0.42	1
GO:0046488	P	phosphatidylinositol metabolic process	7	4212	25	26736	0.14	1
GO:0006415	P	translational termination	6	4212	27	26736	0.29	1
GO:0032147	P	activation of protein kinase activity	5	4212	19	26736	0.22	1
GO:0007166	P	cell surface receptor linked signaling pathway	81	4212	653	26736	0.98	1
GO:0070271	P	protein complex biogenesis	67	4212	396	26736	0.31	1
GO:0044093	P	positive regulation of molecular function	5	4212	21	26736	0.27	1
GO:0009314	P	response to radiation	8	4212	37	26736	0.26	1
GO:0051056	P	regulation of small GTPase mediated signal transduction	16	4212	85	26736	0.3	1
GO:0046034	P	ATP metabolic process	42	4212	227	26736	0.19	1
GO:0010038	P	response to metal ion	6	4212	23	26736	0.19	1
GO:0010035	P	response to inorganic substance	8	4212	27	26736	0.094	1
GO:0010033	P	response to organic substance	7	4212	43	26736	0.53	1
GO:0051704	P	multi-organism process	20	4212	143	26736	0.72	1
GO:0009605	P	response to external stimulus	24	4212	333	26736	1	1
GO:0016569	P	covalent chromatin modification	6	4212	25	26736	0.24	1
GO:0015850	P	organic alcohol transport	8	4212	58	26736	0.69	1
GO:0006298	P	mismatch repair	5	4212	16	26736	0.15	1
GO:0050826	P	response to freezing	161	4212	1403	26736	1	1
GO:0023034	P	intracellular signaling pathway	14	4212	61	26736	0.13	1
GO:0006566	P	threonine metabolic process	5	4212	22	26736	0.3	1
GO:0051181	P	cofactor transport	5	4212	24	26736	0.36	1
GO:0006561	P	proline biosynthetic process	5	4212	17	26736	0.17	1
GO:0006560	P	proline metabolic process	5	4212	19	26736	0.22	1
GO:0007186	P	G-protein coupled receptor protein signaling pathway	79	4212	645	26736	0.99	1
GO:0050790	P	regulation of catalytic activity	27	4212	180	26736	0.62	1
GO:0009889	P	regulation of biosynthetic process	345	4212	2367	26736	0.93	1
GO:0019319	P	hexose biosynthetic process	5	4212	18	26736	0.2	1
GO:0051174	P	regulation of phosphorus metabolic process	5	4212	23	26736	0.33	1
GO:0046395	P	carboxylic acid catabolic process	11	4212	41	26736	0.088	1
GO:0050896	P	response to stimulus	333	4212	2627	26736	1	1
GO:0050890	P	cognition	5	4212	16	26736	0.15	1
GO:0051338	P	regulation of transferase activity	5	4212	19	26736	0.22	1
GO:0033865	P	nucleoside bisphosphate metabolic process	6	4212	38	26736	0.56	1
GO:0051171	P	regulation of nitrogen compound metabolic process	343	4212	2344	26736	0.91	1
GO:0006633	P	fatty acid biosynthetic process	24	4212	112	26736	0.11	1
GO:0009311	P	oligosaccharide metabolic process	9	4212	55	26736	0.51	1
GO:0009310	P	amine catabolic process	9	4212	37	26736	0.17	1
GO:0009312	P	oligosaccharide biosynthetic process	5	4212	38	26736	0.71	1
GO:0070882	P	cellular cell wall organization or biogenesis	5	4212	32	26736	0.58	1
GO:0009250	P	glucan biosynthetic process	21	4212	99	26736	0.13	1
GO:0016068	P	type I hypersensitivity	17	4212	250	26736	1	1
GO:0016064	P	immunoglobulin mediated immune response	17	4212	250	26736	1	1
GO:0008037	P	cell recognition	7	4212	64	26736	0.87	1
GO:0009401	P	phosphoenolpyruvate-dependent sugar phosphotransferase system	6	4212	20	26736	0.13	1
GO:0009405	P	pathogenesis	14	4212	81	26736	0.42	1
GO:0009409	P	response to cold	161	4212	1403	26736	1	1
GO:0070838	P	divalent metal ion transport	7	4212	37	26736	0.39	1
GO:0002460	P	adaptive immune response based on somatic recombination of immune receptors built from immunoglobulin superfamily domains	17	4212	250	26736	1	1
GO:0042493	P	response to drug	12	4212	108	26736	0.91	1
GO:0048731	P	system development	7	4212	23	26736	0.1	1
GO:0030243	P	cellulose metabolic process	9	4212	50	26736	0.41	1
GO:0046364	P	monosaccharide biosynthetic process	5	4212	18	26736	0.2	1
GO:0030244	P	cellulose biosynthetic process	9	4212	50	26736	0.41	1
GO:0034623	P	cellular macromolecular complex disassembly	7	4212	30	26736	0.23	1
GO:0034622	P	cellular macromolecular complex assembly	58	4212	372	26736	0.55	1
GO:0009100	P	glycoprotein metabolic process	6	4212	52	26736	0.82	1
GO:0006325	P	chromatin organization	49	4212	300	26736	0.43	1
GO:0006323	P	DNA packaging	32	4212	214	26736	0.64	1
GO:0045935	P	positive regulation of nucleobase, nucleoside, nucleotide and nucleic acid metabolic process	5	4212	15	26736	0.13	1
GO:0030029	P	actin filament-based process	12	4212	62	26736	0.3	1
GO:0022415	P	viral reproductive process	5	4212	21	26736	0.27	1
GO:0022414	P	reproductive process	8	4212	79	26736	0.92	1
GO:0032318	P	regulation of Ras GTPase activity	13	4212	78	26736	0.47	1
GO:0022411	P	cellular component disassembly	7	4212	30	26736	0.23	1
GO:0055067	P	monovalent inorganic cation homeostasis	6	4212	23	26736	0.19	1
GO:0051347	P	positive regulation of transferase activity	5	4212	19	26736	0.22	1
GO:0007265	P	Ras protein signal transduction	16	4212	85	26736	0.3	1
GO:0043624	P	cellular protein complex disassembly	7	4212	30	26736	0.23	1
GO:0043623	P	cellular protein complex assembly	25	4212	156	26736	0.5	1
GO:0005977	P	glycogen metabolic process	5	4212	29	26736	0.5	1
GO:0005976	P	polysaccharide metabolic process	45	4212	232	26736	0.12	1
GO:0005978	P	glycogen biosynthetic process	5	4212	29	26736	0.5	1
GO:0032313	P	regulation of Rab GTPase activity	5	4212	35	26736	0.65	1
GO:0048523	P	negative regulation of cellular process	8	4212	34	26736	0.2	1
GO:0032312	P	regulation of ARF GTPase activity	8	4212	43	26736	0.39	1
GO:0019220	P	regulation of phosphate metabolic process	5	4212	23	26736	0.33	1
GO:0019222	P	regulation of metabolic process	393	4212	2509	26736	0.55	1
GO:0009218	P	pyrimidine ribonucleotide metabolic process	5	4212	24	26736	0.36	1
GO:0008643	P	carbohydrate transport	10	4212	38	26736	0.11	1
GO:0046131	P	pyrimidine ribonucleoside metabolic process	5	4212	24	26736	0.36	1
GO:0016998	P	cell wall macromolecule catabolic process	5	4212	61	26736	0.96	1
GO:0009966	P	regulation of signal transduction	19	4212	93	26736	0.18	1
GO:0040029	P	regulation of gene expression, epigenetic	6	4212	25	26736	0.24	1
GO:0032446	P	protein modification by small protein conjugation	24	4212	108	26736	0.083	1
GO:0022900	P	electron transport chain	20	4212	135	26736	0.64	1
GO:0006073	P	cellular glucan metabolic process	23	4212	134	26736	0.39	1
GO:0022904	P	respiratory electron transport chain	11	4212	78	26736	0.68	1
GO:0006112	P	energy reserve metabolic process	5	4212	29	26736	0.5	1
GO:0007600	P	sensory perception	5	4212	16	26736	0.15	1
GO:0042221	P	response to chemical stimulus	39	4212	445	26736	1	1
GO:0003008	P	system process	5	4212	23	26736	0.33	1
GO:0016054	P	organic acid catabolic process	11	4212	41	26736	0.088	1
GO:0002376	P	immune system process	24	4212	293	26736	1	1
GO:0007154	P	cell communication	24	4212	161	26736	0.63	1
GO:0009725	P	response to hormone stimulus	7	4212	43	26736	0.53	1
GO:0071103	P	DNA conformation change	49	4212	298	26736	0.41	1
GO:0022607	P	cellular component assembly	103	4212	613	26736	0.29	1
GO:0033674	P	positive regulation of kinase activity	5	4212	19	26736	0.22	1
GO:0009141	P	nucleoside triphosphate metabolic process	46	4212	248	26736	0.17	1
GO:0009142	P	nucleoside triphosphate biosynthetic process	45	4212	241	26736	0.17	1
GO:0009144	P	purine nucleoside triphosphate metabolic process	45	4212	247	26736	0.21	1
GO:0009145	P	purine nucleoside triphosphate biosynthetic process	45	4212	241	26736	0.17	1
GO:0005992	P	trehalose biosynthetic process	5	4212	35	26736	0.65	1
GO:0009063	P	cellular amino acid catabolic process	9	4212	37	26736	0.17	1
GO:0002438	P	acute inflammatory response to antigenic stimulus	17	4212	250	26736	1	1
GO:0043549	P	regulation of kinase activity	5	4212	19	26736	0.22	1
GO:0002437	P	inflammatory response to antigenic stimulus	17	4212	250	26736	1	1
GO:0016575	P	histone deacetylation	5	4212	13	26736	0.087	1
GO:0016570	P	histone modification	6	4212	25	26736	0.24	1
GO:0015904	P	tetracycline transport	8	4212	58	26736	0.69	1
GO:0015674	P	di-, tri-valent inorganic cation transport	13	4212	66	26736	0.27	1
GO:0006818	P	hydrogen transport	29	4212	143	26736	0.13	1
GO:0006813	P	potassium ion transport	38	4212	193	26736	0.12	1
GO:0006812	P	cation transport	118	4212	655	26736	0.097	1
GO:0006816	P	calcium ion transport	7	4212	37	26736	0.39	1
GO:0046700	P	heterocycle catabolic process	6	4212	23	26736	0.19	1
GO:0006952	P	defense response	39	4212	500	26736	1	1
GO:0012501	P	programmed cell death	8	4212	140	26736	1	1
GO:0006950	P	response to stress	295	4212	2374	26736	1	1
GO:0042309	P	homoiothermy	161	4212	1403	26736	1	1
GO:0006814	P	sodium ion transport	9	4212	42	26736	0.25	1
GO:0046903	P	secretion	10	4212	98	26736	0.93	1
GO:0006213	P	pyrimidine nucleoside metabolic process	6	4212	25	26736	0.24	1
GO:0006355	P	regulation of transcription, DNA-dependent	251	4212	1554	26736	0.36	1
GO:0006350	P	transcription	387	4212	2581	26736	0.84	1
GO:0006351	P	transcription, DNA-dependent	275	4212	1635	26736	0.16	1
GO:0006544	P	glycine metabolic process	6	4212	29	26736	0.34	1
GO:0046677	P	response to antibiotic	10	4212	66	26736	0.6	1
GO:0015837	P	amine transport	6	4212	42	26736	0.65	1
GO:0002526	P	acute inflammatory response	17	4212	250	26736	1	1
GO:0009719	P	response to endogenous stimulus	7	4212	43	26736	0.53	1
GO:0002524	P	hypersensitivity	17	4212	250	26736	1	1
GO:0042278	P	purine nucleoside metabolic process	9	4212	46	26736	0.33	1
GO:0005984	P	disaccharide metabolic process	8	4212	53	26736	0.6	1
GO:0043933	P	macromolecular complex subunit organization	105	4212	623	26736	0.27	1
GO:0006508	P	proteolysis	160	4212	1120	26736	0.89	1
GO:0032502	P	developmental process	17	4212	71	26736	0.084	1
GO:0032501	P	multicellular organismal process	189	4212	1578	26736	1	1
GO:0051259	P	protein oligomerization	9	4212	128	26736	1	1
GO:0051258	P	protein polymerization	15	4212	113	26736	0.77	1
GO:0015886	P	heme transport	5	4212	24	26736	0.36	1
GO:0016137	P	glycoside metabolic process	8	4212	53	26736	0.6	1
GO:0009206	P	purine ribonucleoside triphosphate biosynthetic process	45	4212	241	26736	0.17	1
GO:0016138	P	glycoside biosynthetic process	5	4212	37	26736	0.69	1
GO:0009101	P	glycoprotein biosynthetic process	6	4212	52	26736	0.82	1
GO:0015694	P	mercury ion transport	5	4212	18	26736	0.2	1
GO:0015698	P	inorganic anion transport	14	4212	68	26736	0.22	1
GO:0046351	P	disaccharide biosynthetic process	5	4212	37	26736	0.69	1
GO:0006915	P	apoptosis	8	4212	140	26736	1	1
GO:0051173	P	positive regulation of nitrogen compound metabolic process	5	4212	15	26736	0.13	1
GO:0006558	P	L-phenylalanine metabolic process	6	4212	19	26736	0.11	1
GO:0009119	P	ribonucleoside metabolic process	14	4212	70	26736	0.25	1
GO:0046942	P	carboxylic acid transport	17	4212	141	26736	0.88	1
GO:0006310	P	DNA recombination	8	4212	141	26736	1	1
GO:0080090	P	regulation of primary metabolic process	382	4212	2461	26736	0.62	1
GO:0006820	P	anion transport	22	4212	103	26736	0.12	1
GO:0006821	P	chloride transport	7	4212	48	26736	0.64	1
GO:0015979	P	photosynthesis	19	4212	121	26736	0.54	1
GO:0032774	P	RNA biosynthetic process	276	4212	1637	26736	0.15	1
GO:0010605	P	negative regulation of macromolecule metabolic process	9	4212	37	26736	0.17	1
GO:0010608	P	posttranscriptional regulation of gene expression	5	4212	27	26736	0.45	1
GO:0070647	P	protein modification by small protein conjugation or removal	24	4212	108	26736	0.083	1
GO:0009611	P	response to wounding	19	4212	315	26736	1	1
GO:0006265	P	DNA topological change	17	4212	84	26736	0.21	1
GO:0034621	P	cellular macromolecular complex subunit organization	65	4212	402	26736	0.44	1
GO:0019724	P	B cell mediated immunity	17	4212	250	26736	1	1
GO:0009205	P	purine ribonucleoside triphosphate metabolic process	45	4212	247	26736	0.21	1
GO:0009201	P	ribonucleoside triphosphate biosynthetic process	45	4212	241	26736	0.17	1
GO:0060255	P	regulation of macromolecule metabolic process	388	4212	2485	26736	0.58	1
GO:0032482	P	Rab protein signal transduction	5	4212	35	26736	0.65	1
GO:0046128	P	purine ribonucleoside metabolic process	9	4212	46	26736	0.33	1
GO:0010876	P	lipid localization	5	4212	70	26736	0.98	1
GO:0048871	P	multicellular organismal homeostasis	161	4212	1403	26736	1	1
GO:0007205	P	activation of protein kinase C activity by G-protein coupled receptor protein signaling pathway	5	4212	19	26736	0.22	1
GO:0032940	P	secretion by cell	10	4212	98	26736	0.93	1
GO:0065003	P	macromolecular complex assembly	98	4212	593	26736	0.35	1
GO:0065007	P	biological regulation	681	4212	4420	26736	0.73	1
GO:0065004	P	protein-DNA complex assembly	31	4212	213	26736	0.69	1
GO:0032011	P	ARF protein signal transduction	11	4212	50	26736	0.2	1
GO:0065009	P	regulation of molecular function	28	4212	181	26736	0.57	1
GO:0065008	P	regulation of biological quality	220	4212	1675	26736	1	1
GO:0016265	P	death	8	4212	158	26736	1	1
GO:0034728	P	nucleosome organization	31	4212	213	26736	0.69	1
GO:0015936	P	coenzyme A metabolic process	5	4212	27	26736	0.45	1
GO:0006869	P	lipid transport	5	4212	70	26736	0.98	1
GO:0016310	P	phosphorylation	281	4212	1871	26736	0.79	1
GO:0006865	P	amino acid transport	6	4212	42	26736	0.65	1
GO:0023051	P	regulation of signaling process	19	4212	93	26736	0.18	1
GO:0043087	P	regulation of GTPase activity	19	4212	102	26736	0.29	1
GO:0043085	P	positive regulation of catalytic activity	5	4212	21	26736	0.27	1
GO:0000041	P	transition metal ion transport	10	4212	46	26736	0.23	1
GO:0022610	P	biological adhesion	32	4212	251	26736	0.89	1
GO:0009628	P	response to abiotic stimulus	175	4212	1470	26736	1	1
GO:0046165	P	alcohol biosynthetic process	7	4212	24	26736	0.12	1
GO:0030001	P	metal ion transport	76	4212	444	26736	0.27	1
GO:0055085	P	transmembrane transport	161	4212	963	26736	0.25	1
GO:0008202	P	steroid metabolic process	20	4212	89	26736	0.099	1
GO:0032268	P	regulation of cellular protein metabolic process	5	4212	30	26736	0.53	1
GO:0005991	P	trehalose metabolic process	6	4212	37	26736	0.54	1
GO:0045860	P	positive regulation of protein kinase activity	5	4212	19	26736	0.22	1
GO:0031327	P	negative regulation of cellular biosynthetic process	8	4212	34	26736	0.2	1
GO:0031324	P	negative regulation of cellular metabolic process	8	4212	34	26736	0.2	1
GO:0031323	P	regulation of cellular metabolic process	353	4212	2398	26736	0.9	1
GO:0015893	P	drug transport	12	4212	108	26736	0.91	1
GO:0051260	P	protein homooligomerization	9	4212	128	26736	1	1
GO:0071554	P	cell wall organization or biogenesis	15	4212	233	26736	1	1
GO:0071555	P	cell wall organization	7	4212	150	26736	1	1
GO:0010468	P	regulation of gene expression	348	4212	2385	26736	0.92	1
GO:0002250	P	adaptive immune response	17	4212	250	26736	1	1
GO:0002449	P	lymphocyte mediated immunity	17	4212	250	26736	1	1
GO:0007155	P	cell adhesion	32	4212	250	26736	0.89	1
GO:0002443	P	leukocyte mediated immunity	17	4212	250	26736	1	1
GO:0042773	P	ATP synthesis coupled electron transport	7	4212	59	26736	0.81	1
GO:0007017	P	microtubule-based process	28	4212	217	26736	0.86	1
GO:0007010	P	cytoskeleton organization	17	4212	93	26736	0.33	1
GO:0007018	P	microtubule-based movement	22	4212	168	26736	0.82	1
GO:0016032	P	viral reproduction	5	4212	21	26736	0.27	1
GO:0002252	P	immune effector process	17	4212	250	26736	1	1
GO:0003824	F	catalytic activity	2250	4212	11705	26736	1.3e-31	4.1e-28
GO:0017111	F	nucleoside-triphosphatase activity	343	4212	1247	26736	3e-19	4.8e-16
GO:0016462	F	pyrophosphatase activity	354	4212	1306	26736	5.3e-19	5.5e-16
GO:0016817	F	hydrolase activity, acting on acid anhydrides	358	4212	1339	26736	2e-18	1.5e-15
GO:0016818	F	hydrolase activity, acting on acid anhydrides, in phosphorus-containing anhydrides	355	4212	1332	26736	4.1e-18	2.6e-15
GO:0000166	F	nucleotide binding	905	4212	4305	26736	1.8e-17	9.4e-15
GO:0048037	F	cofactor binding	200	4212	692	26736	2.7e-13	1.2e-10
GO:0017076	F	purine nucleotide binding	826	4212	4087	26736	1.9e-12	6.5e-10
GO:0016874	F	ligase activity	149	4212	473	26736	1.7e-12	6.5e-10
GO:0032555	F	purine ribonucleotide binding	784	4212	3871	26736	5.7e-12	1.6e-09
GO:0032553	F	ribonucleotide binding	784	4212	3871	26736	5.7e-12	1.6e-09
GO:0001882	F	nucleoside binding	743	4212	3680	26736	4.1e-11	1.1e-08
GO:0001883	F	purine nucleoside binding	742	4212	3679	26736	5.1e-11	1.1e-08
GO:0030554	F	adenyl nucleotide binding	742	4212	3679	26736	5.1e-11	1.1e-08
GO:0004386	F	helicase activity	83	4212	214	26736	5.7e-11	1.2e-08
GO:0032559	F	adenyl ribonucleotide binding	701	4212	3478	26736	2.2e-10	4.4e-08
GO:0050662	F	coenzyme binding	147	4212	506	26736	2.9e-10	5.4e-08
GO:0005524	F	ATP binding	698	4212	3474	26736	4e-10	7e-08
GO:0003723	F	RNA binding	179	4212	670	26736	9e-10	1.5e-07
GO:0016616	F	oxidoreductase activity, acting on the CH-OH group of donors, NAD or NADP as acceptor	89	4212	259	26736	1.7e-09	2.7e-07
GO:0003735	F	structural constituent of ribosome	220	4212	887	26736	2.7e-09	4e-07
GO:0016614	F	oxidoreductase activity, acting on CH-OH group of donors	95	4212	290	26736	3.6e-09	5.1e-07
GO:0016887	F	ATPase activity	154	4212	568	26736	6e-09	8.2e-07
GO:0008026	F	ATP-dependent helicase activity	56	4212	133	26736	7.4e-09	9.3e-07
GO:0070035	F	purine NTP-dependent helicase activity	56	4212	133	26736	7.4e-09	9.3e-07
GO:0016879	F	ligase activity, forming carbon-nitrogen bonds	96	4212	300	26736	7.8e-09	9.4e-07
GO:0051287	F	NAD or NADH binding	40	4212	83	26736	6.2e-08	7.2e-06
GO:0042623	F	ATPase activity, coupled	118	4212	424	26736	1.1e-07	1.3e-05
GO:0016853	F	isomerase activity	104	4212	359	26736	1.3e-07	1.4e-05
GO:0016829	F	lyase activity	115	4212	414	26736	1.7e-07	1.8e-05
GO:0016903	F	oxidoreductase activity, acting on the aldehyde or oxo group of donors	25	4212	37	26736	1.8e-07	1.8e-05
GO:0016787	F	hydrolase activity	772	4212	4080	26736	3.2e-07	3.1e-05
GO:0008135	F	translation factor activity, nucleic acid binding	48	4212	125	26736	7.3e-07	7e-05
GO:0016740	F	transferase activity	734	4212	3897	26736	1.2e-06	0.00011
GO:0008094	F	DNA-dependent ATPase activity	17	4212	20	26736	1.9e-06	0.00017
GO:0008168	F	methyltransferase activity	86	4212	308	26736	5e-06	0.00043
GO:0016741	F	transferase activity, transferring one-carbon groups	90	4212	329	26736	6e-06	0.00051
GO:0051536	F	iron-sulfur cluster binding	49	4212	145	26736	1e-05	0.00078
GO:0016835	F	carbon-oxygen lyase activity	37	4212	95	26736	1e-05	0.00078
GO:0051540	F	metal cluster binding	49	4212	145	26736	1e-05	0.00078
GO:0016881	F	acid-amino acid ligase activity	68	4212	230	26736	1e-05	0.00078
GO:0003702	F	RNA polymerase II transcription factor activity	25	4212	50	26736	1.1e-05	0.00079
GO:0016620	F	oxidoreductase activity, acting on the aldehyde or oxo group of donors, NAD or NADP as acceptor	18	4212	27	26736	1.1e-05	0.00079
GO:0003924	F	GTPase activity	64	4212	213	26736	1.2e-05	0.00086
GO:0051082	F	unfolded protein binding	65	4212	227	26736	3.6e-05	0.0025
GO:0016627	F	oxidoreductase activity, acting on the CH-CH group of donors	42	4212	126	26736	5.4e-05	0.0037
GO:0070279	F	vitamin B6 binding	43	4212	133	26736	7.9e-05	0.0052
GO:0030170	F	pyridoxal phosphate binding	43	4212	133	26736	7.9e-05	0.0052
GO:0016810	F	hydrolase activity, acting on carbon-nitrogen (but not peptide) bonds	35	4212	99	26736	8.5e-05	0.0055
GO:0019787	F	small conjugating protein ligase activity	55	4212	189	26736	9.6e-05	0.006
GO:0003743	F	translation initiation factor activity	26	4212	64	26736	0.00012	0.0071
GO:0016769	F	transferase activity, transferring nitrogenous groups	27	4212	68	26736	0.00012	0.0071
GO:0016763	F	transferase activity, transferring pentosyl groups	18	4212	35	26736	0.00014	0.0081
GO:0016830	F	carbon-carbon lyase activity	51	4212	177	26736	0.0002	0.012
GO:0005198	F	structural molecule activity	276	4212	1388	26736	0.00022	0.012
GO:0003746	F	translation elongation factor activity	18	4212	38	26736	0.0003	0.017
GO:0003678	F	DNA helicase activity	12	4212	18	26736	0.00032	0.017
GO:0070003	F	threonine-type peptidase activity	18	4212	39	26736	0.00038	0.02
GO:0004298	F	threonine-type endopeptidase activity	18	4212	39	26736	0.00038	0.02
GO:0016836	F	hydro-lyase activity	27	4212	75	26736	0.00042	0.022
GO:0019842	F	vitamin binding	59	4212	224	26736	0.0005	0.026
GO:0043566	F	structure-specific DNA binding	23	4212	60	26736	0.00054	0.027
GO:0016765	F	transferase activity, transferring alkyl or aryl (other than methyl) groups	30	4212	90	26736	0.00059	0.029
GO:0051539	F	4 iron, 4 sulfur cluster binding	18	4212	41	26736	0.00061	0.03
GO:0032561	F	guanyl ribonucleotide binding	105	4212	464	26736	0.00066	0.031
GO:0004003	F	ATP-dependent DNA helicase activity	9	4212	11	26736	0.00064	0.031
GO:0005525	F	GTP binding	105	4212	464	26736	0.00066	0.031
GO:0019001	F	guanyl nucleotide binding	107	4212	475	26736	0.00067	0.031
GO:0016628	F	oxidoreductase activity, acting on the CH-CH group of donors, NAD or NADP as acceptor	28	4212	83	26736	0.00076	0.035
GO:0004765	F	shikimate kinase activity	10	4212	15	26736	0.001	0.045
GO:0016667	F	oxidoreductase activity, acting on sulfur group of donors	33	4212	109	26736	0.0013	0.056
GO:0003697	F	single-stranded DNA binding	16	4212	37	26736	0.0014	0.059
GO:0050661	F	NADP or NADPH binding	29	4212	92	26736	0.0015	0.063
GO:0016866	F	intramolecular transferase activity	27	4212	84	26736	0.0017	0.071
GO:0016814	F	hydrolase activity, acting on carbon-nitrogen (but not peptide) bonds, in cyclic amidines	10	4212	17	26736	0.002	0.083
GO:0010181	F	FMN binding	15	4212	35	26736	0.002	0.084
GO:0008173	F	RNA methyltransferase activity	13	4212	28	26736	0.0023	0.094
GO:0004812	F	aminoacyl-tRNA ligase activity	40	4212	148	26736	0.0025	0.1
GO:0008667	F	2,3-dihydro-2,3-dihydroxybenzoate dehydrogenase activity	24	4212	74	26736	0.0027	0.11
GO:0003684	F	damaged DNA binding	13	4212	29	26736	0.0029	0.11
GO:0016875	F	ligase activity, forming carbon-oxygen bonds	40	4212	150	26736	0.003	0.12
GO:0016876	F	ligase activity, forming aminoacyl-tRNA and related compounds	40	4212	150	26736	0.003	0.12
GO:0003899	F	DNA-directed RNA polymerase activity	33	4212	118	26736	0.0036	0.14
GO:0008757	F	S-adenosylmethionine-dependent methyltransferase activity	22	4212	68	26736	0.004	0.15
GO:0019843	F	rRNA binding	12	4212	27	26736	0.0044	0.16
GO:0009982	F	pseudouridine synthase activity	14	4212	35	26736	0.0046	0.17
GO:0016624	F	oxidoreductase activity, acting on the aldehyde or oxo group of donors, disulfide as acceptor	7	4212	10	26736	0.0048	0.17
GO:0016833	F	oxo-acid-lyase activity	7	4212	10	26736	0.0048	0.17
GO:0004518	F	nuclease activity	51	4212	213	26736	0.0059	0.21
GO:0008565	F	protein transporter activity	33	4212	124	26736	0.0068	0.24
GO:0008483	F	transaminase activity	14	4212	37	26736	0.0068	0.24
GO:0000287	F	magnesium ion binding	46	4212	190	26736	0.0072	0.25
GO:0019829	F	cation-transporting ATPase activity	21	4212	68	26736	0.0075	0.25
GO:0005484	F	SNAP receptor activity	10	4212	22	26736	0.008	0.27
GO:0034062	F	RNA polymerase activity	33	4212	126	26736	0.0082	0.27
GO:0016847	F	1-aminocyclopropane-1-carboxylate synthase activity	11	4212	26	26736	0.0083	0.27
GO:0046961	F	proton-transporting ATPase activity, rotational mechanism	17	4212	51	26736	0.0084	0.27
GO:0016775	F	phosphotransferase activity, nitrogenous group as acceptor	10	4212	23	26736	0.01	0.32
GO:0000155	F	two-component sensor activity	10	4212	23	26736	0.01	0.32
GO:0016491	F	oxidoreductase activity	398	4212	2232	26736	0.01	0.32
GO:0004673	F	protein histidine kinase activity	10	4212	23	26736	0.01	0.32
GO:0016742	F	hydroxymethyl-, formyl- and related transferase activity	5	4212	6	26736	0.011	0.32
GO:0016783	F	sulfurtransferase activity	6	4212	9	26736	0.011	0.32
GO:0004084	F	branched-chain-amino-acid transaminase activity	5	4212	6	26736	0.011	0.32
GO:0008831	F	dTDP-4-dehydrorhamnose reductase activity	12	4212	31	26736	0.01	0.32
GO:0016854	F	racemase and epimerase activity	16	4212	49	26736	0.012	0.36
GO:0016251	F	general RNA polymerase II transcription factor activity	9	4212	20	26736	0.012	0.36
GO:0046912	F	transferase activity, transferring acyl groups, acyl groups converted into alkyl on transfer	10	4212	24	26736	0.013	0.37
GO:0016846	F	carbon-sulfur lyase activity	14	4212	41	26736	0.014	0.39
GO:0004448	F	isocitrate dehydrogenase activity	6	4212	10	26736	0.015	0.41
GO:0004815	F	aspartate-tRNA ligase activity	6	4212	10	26736	0.015	0.41
GO:0016744	F	transferase activity, transferring aldehyde or ketonic groups	6	4212	10	26736	0.015	0.41
GO:0016671	F	oxidoreductase activity, acting on sulfur group of donors, disulfide as acceptor	6	4212	10	26736	0.015	0.41
GO:0016860	F	intramolecular oxidoreductase activity	17	4212	55	26736	0.015	0.41
GO:0004721	F	phosphoprotein phosphatase activity	28	4212	108	26736	0.016	0.41
GO:0016877	F	ligase activity, forming carbon-sulfur bonds	5	4212	7	26736	0.016	0.41
GO:0008170	F	N-methyltransferase activity	14	4212	42	26736	0.016	0.41
GO:0016405	F	CoA-ligase activity	5	4212	7	26736	0.016	0.41
GO:0004824	F	lysine-tRNA ligase activity	5	4212	7	26736	0.016	0.41
GO:0016838	F	carbon-oxygen lyase activity, acting on phosphates	5	4212	7	26736	0.016	0.41
GO:0016878	F	acid-thiol ligase activity	5	4212	7	26736	0.016	0.41
GO:0004764	F	shikimate 5-dehydrogenase activity	5	4212	7	26736	0.016	0.41
GO:0004022	F	alcohol dehydrogenase (NAD) activity	13	4212	38	26736	0.017	0.43
GO:0016782	F	transferase activity, transferring sulfur-containing groups	8	4212	18	26736	0.019	0.47
GO:0004747	F	ribokinase activity	8	4212	18	26736	0.019	0.47
GO:0016884	F	carbon-nitrogen ligase activity, with glutamine as amido-N-donor	10	4212	26	26736	0.019	0.47
GO:0008943	F	glyceraldehyde-3-phosphate dehydrogenase activity	6	4212	11	26736	0.021	0.51
GO:0042578	F	phosphoric ester hydrolase activity	58	4212	270	26736	0.021	0.53
GO:0016778	F	diphosphotransferase activity	5	4212	8	26736	0.023	0.54
GO:0016772	F	transferase activity, transferring phosphorus-containing groups	431	4212	2473	26736	0.023	0.54
GO:0016857	F	racemase and epimerase activity, acting on carbohydrates and derivatives	11	4212	31	26736	0.022	0.54
GO:0016407	F	acetyltransferase activity	7	4212	15	26736	0.023	0.54
GO:0016725	F	oxidoreductase activity, acting on CH or CH2 groups	5	4212	8	26736	0.023	0.54
GO:0030976	F	thiamin pyrophosphate binding	7	4212	15	26736	0.023	0.54
GO:0000049	F	tRNA binding	5	4212	8	26736	0.023	0.54
GO:0003711	F	transcription elongation regulator activity	5	4212	8	26736	0.023	0.54
GO:0016728	F	oxidoreductase activity, acting on CH or CH2 groups, disulfide as acceptor	5	4212	8	26736	0.023	0.54
GO:0008276	F	protein methyltransferase activity	11	4212	32	26736	0.026	0.59
GO:0016811	F	hydrolase activity, acting on carbon-nitrogen (but not peptide) bonds, in linear amides	13	4212	41	26736	0.027	0.6
GO:0000156	F	two-component response regulator activity	16	4212	55	26736	0.027	0.61
GO:0042803	F	protein homodimerization activity	6	4212	12	26736	0.027	0.61
GO:0016831	F	carboxy-lyase activity	29	4212	120	26736	0.029	0.64
GO:0016455	F	RNA polymerase II transcription mediator activity	7	4212	16	26736	0.029	0.64
GO:0016790	F	thiolester hydrolase activity	19	4212	70	26736	0.029	0.64
GO:0004725	F	protein tyrosine phosphatase activity	11	4212	33	26736	0.031	0.66
GO:0009011	F	starch synthase activity	5	4212	9	26736	0.032	0.69
GO:0016410	F	N-acyltransferase activity	6	4212	13	26736	0.035	0.73
GO:0016796	F	exonuclease activity, active with either ribo- or deoxyribonucleic acids and producing 5'-phosphomonoesters	9	4212	25	26736	0.034	0.73
GO:0004312	F	fatty-acid synthase activity	6	4212	13	26736	0.035	0.73
GO:0004707	F	MAP kinase activity	13	4212	43	26736	0.035	0.73
GO:0004702	F	receptor signaling protein serine/threonine kinase activity	13	4212	43	26736	0.035	0.73
GO:0019239	F	deaminase activity	6	4212	13	26736	0.035	0.73
GO:0005057	F	receptor signaling protein activity	13	4212	43	26736	0.035	0.73
GO:0004540	F	ribonuclease activity	19	4212	72	26736	0.036	0.74
GO:0015078	F	hydrogen ion transmembrane transporter activity	41	4212	187	26736	0.037	0.75
GO:0016615	F	malate dehydrogenase activity	10	4212	30	26736	0.038	0.77
GO:0016774	F	phosphotransferase activity, carboxyl group as acceptor	13	4212	44	26736	0.04	0.79
GO:0043565	F	sequence-specific DNA binding	123	4212	654	26736	0.04	0.79
GO:0016791	F	phosphatase activity	47	4212	221	26736	0.04	0.79
GO:0046933	F	hydrogen ion transporting ATP synthase activity, rotational mechanism	14	4212	49	26736	0.041	0.82
GO:0019238	F	cyclohydrolase activity	5	4212	10	26736	0.043	0.82
GO:0031420	F	alkali metal ion binding	6	4212	14	26736	0.045	0.82
GO:0004743	F	pyruvate kinase activity	6	4212	14	26736	0.045	0.82
GO:0030060	F	L-malate dehydrogenase activity	5	4212	10	26736	0.043	0.82
GO:0005544	F	calcium-dependent phospholipid binding	6	4212	14	26736	0.045	0.82
GO:0016563	F	transcription activator activity	6	4212	14	26736	0.045	0.82
GO:0051087	F	chaperone binding	5	4212	10	26736	0.043	0.82
GO:0004525	F	ribonuclease III activity	6	4212	14	26736	0.045	0.82
GO:0008134	F	transcription factor binding	15	4212	54	26736	0.042	0.82
GO:0008974	F	phosphoribulokinase activity	5	4212	10	26736	0.043	0.82
GO:0030955	F	potassium ion binding	6	4212	14	26736	0.045	0.82
GO:0008324	F	cation transmembrane transporter activity	134	4212	722	26736	0.045	0.82
GO:0015036	F	disulfide oxidoreductase activity	21	4212	84	26736	0.044	0.82
GO:0016861	F	intramolecular oxidoreductase activity, interconverting aldoses and ketoses	14	4212	50	26736	0.047	0.84
GO:0022892	F	substrate-specific transporter activity	210	4212	1174	26736	0.046	0.84
GO:0016779	F	nucleotidyltransferase activity	65	4212	326	26736	0.05	0.89
GO:0004532	F	exoribonuclease activity	8	4212	23	26736	0.051	0.9
GO:0016896	F	exoribonuclease activity, producing 5'-phosphomonoesters	8	4212	23	26736	0.051	0.9
GO:0008415	F	acyltransferase activity	30	4212	133	26736	0.051	0.9
GO:0004713	F	protein tyrosine kinase activity	11	4212	37	26736	0.054	0.95
GO:0004629	F	phospholipase C activity	5	4212	11	26736	0.056	0.96
GO:0016668	F	oxidoreductase activity, acting on sulfur group of donors, NAD or NADP as acceptor	5	4212	11	26736	0.056	0.96
GO:0008312	F	7S RNA binding	6	4212	15	26736	0.056	0.96
GO:0004842	F	ubiquitin-protein ligase activity	25	4212	108	26736	0.057	0.97
GO:0015035	F	protein disulfide oxidoreductase activity	20	4212	82	26736	0.057	0.97
GO:0004252	F	serine-type endopeptidase activity	37	4212	217	26736	0.35	1
GO:0004427	F	inorganic diphosphatase activity	9	4212	57	26736	0.55	1
GO:0008060	F	ARF GTPase activator activity	8	4212	43	26736	0.39	1
GO:0003918	F	DNA topoisomerase (ATP-hydrolyzing) activity	12	4212	58	26736	0.24	1
GO:0035240	F	dopamine binding	10	4212	115	26736	0.98	1
GO:0004659	F	prenyltransferase activity	6	4212	17	26736	0.082	1
GO:0008137	F	NADH dehydrogenase (ubiquinone) activity	11	4212	66	26736	0.48	1
GO:0005375	F	copper ion transmembrane transporter activity	6	4212	21	26736	0.15	1
GO:0030594	F	neurotransmitter receptor activity	5	4212	52	26736	0.9	1
GO:0003840	F	gamma-glutamyltransferase activity	5	4212	16	26736	0.15	1
GO:0022803	F	passive transmembrane transporter activity	44	4212	229	26736	0.13	1
GO:0016684	F	oxidoreductase activity, acting on peroxide as acceptor	9	4212	236	26736	1	1
GO:0004143	F	diacylglycerol kinase activity	5	4212	19	26736	0.22	1
GO:0004091	F	carboxylesterase activity	14	4212	225	26736	1	1
GO:0003995	F	acyl-CoA dehydrogenase activity	6	4212	16	26736	0.068	1
GO:0022890	F	inorganic cation transmembrane transporter activity	59	4212	301	26736	0.073	1
GO:0031072	F	heat shock protein binding	38	4212	211	26736	0.25	1
GO:0005488	F	binding	2564	4212	17074	26736	1	1
GO:0004437	F	inositol or phosphatidylinositol phosphatase activity	8	4212	45	26736	0.44	1
GO:0022884	F	macromolecule transmembrane transporter activity	10	4212	46	26736	0.23	1
GO:0016655	F	oxidoreductase activity, acting on NADH or NADPH, quinone or similar compound as acceptor	11	4212	69	26736	0.53	1
GO:0003779	F	actin binding	18	4212	113	26736	0.52	1
GO:0015399	F	primary active transmembrane transporter activity	49	4212	286	26736	0.32	1
GO:0003774	F	motor activity	30	4212	155	26736	0.18	1
GO:0003777	F	microtubule motor activity	19	4212	112	26736	0.42	1
GO:0019888	F	protein phosphatase regulator activity	10	4212	35	26736	0.077	1
GO:0019207	F	kinase regulator activity	5	4212	22	26736	0.3	1
GO:0016788	F	hydrolase activity, acting on ester bonds	150	4212	919	26736	0.35	1
GO:0033764	F	steroid dehydrogenase activity, acting on the CH-OH group of donors, NAD or NADP as acceptor	14	4212	68	26736	0.22	1
GO:0016773	F	phosphotransferase activity, alcohol group as acceptor	321	4212	1952	26736	0.24	1
GO:0051537	F	2 iron, 2 sulfur cluster binding	10	4212	37	26736	0.098	1
GO:0016776	F	phosphotransferase activity, phosphate group as acceptor	10	4212	49	26736	0.28	1
GO:0070566	F	adenylyltransferase activity	5	4212	23	26736	0.33	1
GO:0016676	F	oxidoreductase activity, acting on heme group of donors, oxygen as acceptor	5	4212	28	26736	0.47	1
GO:0016675	F	oxidoreductase activity, acting on heme group of donors	5	4212	28	26736	0.47	1
GO:0005342	F	organic acid transmembrane transporter activity	15	4212	130	26736	0.9	1
GO:0005343	F	organic acid:sodium symporter activity	12	4212	106	26736	0.89	1
GO:0008227	F	G-protein coupled amine receptor activity	21	4212	273	26736	1	1
GO:0016301	F	kinase activity	336	4212	2032	26736	0.2	1
GO:0005509	F	calcium ion binding	65	4212	364	26736	0.19	1
GO:0015923	F	mannosidase activity	6	4212	26	26736	0.26	1
GO:0008289	F	lipid binding	21	4212	132	26736	0.52	1
GO:0008320	F	protein transmembrane transporter activity	10	4212	46	26736	0.23	1
GO:0048038	F	quinone binding	7	4212	33	26736	0.3	1
GO:0042895	F	antibiotic transporter activity	8	4212	58	26736	0.69	1
GO:0016855	F	racemase and epimerase activity, acting on amino acids and derivatives	5	4212	18	26736	0.2	1
GO:0016859	F	cis-trans isomerase activity	12	4212	45	26736	0.079	1
GO:0004197	F	cysteine-type endopeptidase activity	15	4212	129	26736	0.9	1
GO:0004190	F	aspartic-type endopeptidase activity	10	4212	193	26736	1	1
GO:0015075	F	ion transmembrane transporter activity	163	4212	919	26736	0.086	1
GO:0003872	F	6-phosphofructokinase activity	8	4212	66	26736	0.81	1
GO:0008601	F	protein phosphatase type 2A regulator activity	9	4212	34	26736	0.12	1
GO:0001727	F	lipid kinase activity	8	4212	27	26736	0.094	1
GO:0043167	F	ion binding	591	4212	4791	26736	1	1
GO:0015267	F	channel activity	44	4212	229	26736	0.13	1
GO:0003954	F	NADH dehydrogenase activity	11	4212	66	26736	0.48	1
GO:0051119	F	sugar transmembrane transporter activity	10	4212	39	26736	0.12	1
GO:0015385	F	sodium:hydrogen antiporter activity	6	4212	23	26736	0.19	1
GO:0016638	F	oxidoreductase activity, acting on the CH-NH2 group of donors	8	4212	27	26736	0.094	1
GO:0016634	F	oxidoreductase activity, acting on the CH-CH group of donors, oxygen as acceptor	6	4212	16	26736	0.068	1
GO:0016986	F	transcription initiation factor activity	9	4212	45	26736	0.31	1
GO:0070011	F	peptidase activity, acting on L-amino acid peptides	133	4212	1054	26736	0.99	1
GO:0005267	F	potassium channel activity	19	4212	111	26736	0.41	1
GO:0005261	F	cation channel activity	25	4212	137	26736	0.28	1
GO:0004499	F	flavin-containing monooxygenase activity	9	4212	59	26736	0.59	1
GO:0016820	F	hydrolase activity, acting on acid anhydrides, catalyzing transmembrane movement of substances	42	4212	228	26736	0.2	1
GO:0022838	F	substrate-specific channel activity	44	4212	229	26736	0.13	1
GO:0016597	F	amino acid binding	25	4212	132	26736	0.23	1
GO:0004407	F	histone deacetylase activity	5	4212	13	26736	0.087	1
GO:0015307	F	drug:hydrogen antiporter activity	8	4212	58	26736	0.69	1
GO:0016746	F	transferase activity, transferring acyl groups	55	4212	311	26736	0.23	1
GO:0015002	F	heme-copper terminal oxidase activity	5	4212	28	26736	0.47	1
GO:0004222	F	metalloendopeptidase activity	16	4212	90	26736	0.37	1
GO:0004221	F	ubiquitin thiolesterase activity	16	4212	64	26736	0.071	1
GO:0016209	F	antioxidant activity	22	4212	267	26736	1	1
GO:0008171	F	O-methyltransferase activity	5	4212	44	26736	0.81	1
GO:0004620	F	phospholipase activity	7	4212	43	26736	0.53	1
GO:0016645	F	oxidoreductase activity, acting on the CH-NH group of donors	5	4212	32	26736	0.58	1
GO:0043682	F	copper-transporting ATPase activity	5	4212	17	26736	0.17	1
GO:0008493	F	tetracycline transporter activity	8	4212	58	26736	0.69	1
GO:0016298	F	lipase activity	11	4212	104	26736	0.93	1
GO:0018024	F	histone-lysine N-methyltransferase activity	6	4212	25	26736	0.24	1
GO:0034061	F	DNA polymerase activity	10	4212	120	26736	0.99	1
GO:0016757	F	transferase activity, transferring glycosyl groups	77	4212	559	26736	0.88	1
GO:0020037	F	heme binding	38	4212	670	26736	1	1
GO:0016759	F	cellulose synthase activity	8	4212	44	26736	0.41	1
GO:0019205	F	nucleobase, nucleoside, nucleotide kinase activity	16	4212	77	26736	0.19	1
GO:0009055	F	electron carrier activity	80	4212	740	26736	1	1
GO:0004722	F	protein serine/threonine phosphatase activity	13	4212	60	26736	0.19	1
GO:0004969	F	histamine receptor activity	6	4212	91	26736	0.99	1
GO:0004857	F	enzyme inhibitor activity	13	4212	203	26736	1	1
GO:0016709	F	oxidoreductase activity, acting on paired donors, with incorporation or reduction of molecular oxygen, NADH or NADPH as one donor, and incorporation of one atom of oxygen	10	4212	63	26736	0.54	1
GO:0008194	F	UDP-glycosyltransferase activity	16	4212	114	26736	0.71	1
GO:0004527	F	exonuclease activity	19	4212	78	26736	0.063	1
GO:0016705	F	oxidoreductase activity, acting on paired donors, with incorporation or reduction of molecular oxygen	19	4212	128	26736	0.63	1
GO:0019208	F	phosphatase regulator activity	10	4212	35	26736	0.077	1
GO:0050136	F	NADH dehydrogenase (quinone) activity	11	4212	66	26736	0.48	1
GO:0008138	F	protein tyrosine/serine/threonine phosphatase activity	5	4212	19	26736	0.22	1
GO:0005216	F	ion channel activity	44	4212	229	26736	0.13	1
GO:0042165	F	neurotransmitter binding	5	4212	52	26736	0.9	1
GO:0004086	F	carbamoyl-phosphate synthase activity	5	4212	12	26736	0.07	1
GO:0016279	F	protein-lysine N-methyltransferase activity	6	4212	25	26736	0.24	1
GO:0015144	F	carbohydrate transmembrane transporter activity	10	4212	39	26736	0.12	1
GO:0004618	F	phosphoglycerate kinase activity	5	4212	20	26736	0.25	1
GO:0005097	F	Rab GTPase activator activity	5	4212	35	26736	0.65	1
GO:0005083	F	small GTPase regulator activity	23	4212	123	26736	0.26	1
GO:0004930	F	G-protein coupled receptor activity	50	4212	528	26736	1	1
GO:0005102	F	receptor binding	8	4212	160	26736	1	1
GO:0004176	F	ATP-dependent peptidase activity	16	4212	65	26736	0.078	1
GO:0004177	F	aminopeptidase activity	12	4212	44	26736	0.071	1
GO:0004175	F	endopeptidase activity	96	4212	671	26736	0.83	1
GO:0015294	F	solute:cation symporter activity	20	4212	140	26736	0.69	1
GO:0003677	F	DNA binding	483	4212	3704	26736	1	1
GO:0030246	F	carbohydrate binding	22	4212	198	26736	0.96	1
GO:0050824	F	water binding	161	4212	1403	26736	1	1
GO:0005351	F	sugar:hydrogen symporter activity	7	4212	31	26736	0.25	1
GO:0016840	F	carbon-nitrogen lyase activity	8	4212	44	26736	0.41	1
GO:0004180	F	carboxypeptidase activity	6	4212	109	26736	1	1
GO:0022857	F	transmembrane transporter activity	200	4212	1192	26736	0.21	1
GO:0003887	F	DNA-directed DNA polymerase activity	9	4212	47	26736	0.35	1
GO:0004674	F	protein serine/threonine kinase activity	217	4212	1539	26736	0.95	1
GO:0016307	F	phosphatidylinositol phosphate kinase activity	7	4212	25	26736	0.14	1
GO:0005215	F	transporter activity	288	4212	1692	26736	0.11	1
GO:0004008	F	copper-exporting ATPase activity	5	4212	17	26736	0.17	1
GO:0042625	F	ATPase activity, coupled to transmembrane movement of ions	30	4212	158	26736	0.2	1
GO:0003700	F	transcription factor activity	146	4212	967	26736	0.7	1
GO:0015491	F	cation:cation antiporter activity	6	4212	24	26736	0.22	1
GO:0004497	F	monooxygenase activity	35	4212	447	26736	1	1
GO:0060089	F	molecular transducer activity	152	4212	1125	26736	0.97	1
GO:0004952	F	dopamine receptor activity	10	4212	115	26736	0.98	1
GO:0046914	F	transition metal ion binding	443	4212	4004	26736	1	1
GO:0046983	F	protein dimerization activity	35	4212	655	26736	1	1
GO:0046527	F	glucosyltransferase activity	20	4212	86	26736	0.079	1
GO:0015082	F	di-, tri-valent inorganic cation transmembrane transporter activity	16	4212	63	26736	0.065	1
GO:0070001	F	aspartic-type peptidase activity	10	4212	193	26736	1	1
GO:0046873	F	metal ion transmembrane transporter activity	43	4212	249	26736	0.31	1
GO:0046872	F	metal ion binding	589	4212	4783	26736	1	1
GO:0005099	F	Ras GTPase activator activity	5	4212	35	26736	0.65	1
GO:0016799	F	hydrolase activity, hydrolyzing N-glycosyl compounds	5	4212	29	26736	0.5	1
GO:0004521	F	endoribonuclease activity	9	4212	40	26736	0.22	1
GO:0005096	F	GTPase activator activity	16	4212	89	26736	0.35	1
GO:0016760	F	cellulose synthase (UDP-forming) activity	7	4212	41	26736	0.48	1
GO:0019904	F	protein domain specific binding	5	4212	35	26736	0.65	1
GO:0004784	F	superoxide dismutase activity	5	4212	14	26736	0.11	1
GO:0004332	F	fructose-bisphosphate aldolase activity	5	4212	16	26736	0.15	1
GO:0016798	F	hydrolase activity, acting on glycosyl bonds	59	4212	531	26736	1	1
GO:0043178	F	alcohol binding	10	4212	115	26736	0.98	1
GO:0003916	F	DNA topoisomerase activity	15	4212	77	26736	0.27	1
GO:0016755	F	transferase activity, transferring amino-acyl groups	5	4212	21	26736	0.27	1
GO:0016758	F	transferase activity, transferring hexosyl groups	47	4212	424	26736	0.99	1
GO:0033558	F	protein deacetylase activity	5	4212	13	26736	0.087	1
GO:0015405	F	P-P-bond-hydrolysis-driven transmembrane transporter activity	49	4212	286	26736	0.32	1
GO:0046906	F	tetrapyrrole binding	38	4212	674	26736	1	1
GO:0016278	F	lysine N-methyltransferase activity	6	4212	25	26736	0.24	1
GO:0003676	F	nucleic acid binding	867	4212	5942	26736	0.99	1
GO:0042626	F	ATPase activity, coupled to transmembrane movement of substances	39	4212	221	26736	0.28	1
GO:0016780	F	phosphotransferase activity, for other substituted phosphate groups	7	4212	21	26736	0.077	1
GO:0005529	F	sugar binding	7	4212	125	26736	1	1
GO:0005253	F	anion channel activity	11	4212	56	26736	0.3	1
GO:0005254	F	chloride channel activity	5	4212	42	26736	0.78	1
GO:0035251	F	UDP-glucosyltransferase activity	14	4212	74	26736	0.31	1
GO:0004129	F	cytochrome-c oxidase activity	5	4212	28	26736	0.47	1
GO:0005515	F	protein binding	526	4212	3497	26736	0.86	1
GO:0004364	F	glutathione transferase activity	5	4212	19	26736	0.22	1
GO:0008308	F	voltage-gated anion channel activity	11	4212	55	26736	0.28	1
GO:0015232	F	heme transporter activity	5	4212	24	26736	0.36	1
GO:0005451	F	monovalent cation:hydrogen antiporter activity	6	4212	23	26736	0.19	1
GO:0031406	F	carboxylic acid binding	31	4212	157	26736	0.15	1
GO:0004601	F	peroxidase activity	9	4212	236	26736	1	1
GO:0015300	F	solute:solute antiporter activity	19	4212	118	26736	0.5	1
GO:0005543	F	phospholipid binding	9	4212	48	26736	0.37	1
GO:0008238	F	exopeptidase activity	19	4212	152	26736	0.86	1
GO:0008509	F	anion transmembrane transporter activity	28	4212	185	26736	0.61	1
GO:0008233	F	peptidase activity	141	4212	1073	26736	0.98	1
GO:0008235	F	metalloexopeptidase activity	11	4212	49	26736	0.19	1
GO:0008237	F	metallopeptidase activity	33	4212	164	26736	0.12	1
GO:0008236	F	serine-type peptidase activity	46	4212	351	26736	0.9	1
GO:0042277	F	peptide binding	15	4212	104	26736	0.67	1
GO:0030528	F	transcription regulator activity	252	4212	1513	26736	0.21	1
GO:0015276	F	ligand-gated ion channel activity	6	4212	23	26736	0.19	1
GO:0015370	F	solute:sodium symporter activity	13	4212	109	26736	0.86	1
GO:0003755	F	peptidyl-prolyl cis-trans isomerase activity	12	4212	45	26736	0.079	1
GO:0003690	F	double-stranded DNA binding	7	4212	23	26736	0.1	1
GO:0042802	F	identical protein binding	8	4212	69	26736	0.84	1
GO:0016747	F	transferase activity, transferring acyl groups other than amino-acyl groups	39	4212	265	26736	0.68	1
GO:0004866	F	endopeptidase inhibitor activity	7	4212	117	26736	1	1
GO:0004867	F	serine-type endopeptidase inhibitor activity	6	4212	99	26736	1	1
GO:0017171	F	serine hydrolase activity	46	4212	351	26736	0.9	1
GO:0030983	F	mismatched DNA binding	5	4212	16	26736	0.15	1
GO:0004519	F	endonuclease activity	24	4212	105	26736	0.067	1
GO:0022832	F	voltage-gated channel activity	32	4212	172	26736	0.22	1
GO:0022836	F	gated channel activity	37	4212	193	26736	0.16	1
GO:0022834	F	ligand-gated channel activity	6	4212	23	26736	0.19	1
GO:0016868	F	intramolecular transferase activity, phosphotransferases	9	4212	30	26736	0.075	1
GO:0008047	F	enzyme activator activity	19	4212	95	26736	0.2	1
GO:0042054	F	histone methyltransferase activity	6	4212	25	26736	0.24	1
GO:0005164	F	tumor necrosis factor receptor binding	5	4212	25	26736	0.39	1
GO:0016832	F	aldehyde-lyase activity	6	4212	20	26736	0.13	1
GO:0019887	F	protein kinase regulator activity	5	4212	22	26736	0.3	1
GO:0016651	F	oxidoreductase activity, acting on NADH or NADPH	24	4212	114	26736	0.12	1
GO:0003682	F	chromatin binding	5	4212	41	26736	0.77	1
GO:0015077	F	monovalent inorganic cation transmembrane transporter activity	41	4212	224	26736	0.21	1
GO:0032813	F	tumor necrosis factor receptor superfamily binding	5	4212	25	26736	0.39	1
GO:0005310	F	dicarboxylic acid transmembrane transporter activity	11	4212	94	26736	0.86	1
GO:0016229	F	steroid dehydrogenase activity	14	4212	69	26736	0.23	1
GO:0016721	F	oxidoreductase activity, acting on superoxide radicals as acceptor	5	4212	14	26736	0.11	1
GO:0030234	F	enzyme regulator activity	62	4212	405	26736	0.6	1
GO:0001653	F	peptide receptor activity	11	4212	94	26736	0.86	1
GO:0046943	F	carboxylic acid transmembrane transporter activity	15	4212	130	26736	0.9	1
GO:0016679	F	oxidoreductase activity, acting on diphenols and related substances as donors	7	4212	40	26736	0.46	1
GO:0016893	F	endonuclease activity, active with either ribo- or deoxyribonucleic acids and producing 5'-phosphomonoesters	10	4212	36	26736	0.087	1
GO:0000175	F	3'-5'-exoribonuclease activity	7	4212	20	26736	0.065	1
GO:0004888	F	transmembrane receptor activity	57	4212	562	26736	1	1
GO:0016891	F	endoribonuclease activity, producing 5'-phosphomonoesters	8	4212	27	26736	0.094	1
GO:0015097	F	mercury ion transmembrane transporter activity	5	4212	18	26736	0.2	1
GO:0008092	F	cytoskeletal protein binding	19	4212	119	26736	0.52	1
GO:0016917	F	GABA receptor activity	5	4212	22	26736	0.3	1
GO:0005506	F	iron ion binding	75	4212	872	26736	1	1
GO:0008270	F	zinc ion binding	347	4212	2880	26736	1	1
GO:0003913	F	DNA photolyase activity	6	4212	20	26736	0.13	1
GO:0003854	F	3-beta-hydroxy-delta5-steroid dehydrogenase activity	14	4212	68	26736	0.22	1
GO:0017153	F	sodium:dicarboxylate symporter activity	11	4212	94	26736	0.86	1
GO:0015238	F	drug transmembrane transporter activity	12	4212	108	26736	0.91	1
GO:0004672	F	protein kinase activity	237	4212	1653	26736	0.93	1
GO:0030695	F	GTPase regulator activity	26	4212	136	26736	0.21	1
GO:0051213	F	dioxygenase activity	6	4212	40	26736	0.61	1
GO:0015520	F	tetracycline:hydrogen antiporter activity	8	4212	58	26736	0.69	1
GO:0031177	F	phosphopantetheine binding	7	4212	60	26736	0.82	1
GO:0008443	F	phosphofructokinase activity	9	4212	68	26736	0.74	1
GO:0005126	F	cytokine receptor binding	5	4212	34	26736	0.63	1
GO:0016702	F	oxidoreductase activity, acting on single donors with incorporation of molecular oxygen, incorporation of two atoms of oxygen	5	4212	32	26736	0.58	1
GO:0005085	F	guanyl-nucleotide exchange factor activity	5	4212	32	26736	0.58	1
GO:0043176	F	amine binding	36	4212	254	26736	0.75	1
GO:0008081	F	phosphoric diester hydrolase activity	11	4212	48	26736	0.17	1
GO:0008408	F	3'-5' exonuclease activity	11	4212	47	26736	0.16	1
GO:0004935	F	adrenoceptor activity	5	4212	67	26736	0.98	1
GO:0004428	F	inositol or phosphatidylinositol kinase activity	9	4212	42	26736	0.25	1
GO:0005507	F	copper ion binding	12	4212	156	26736	1	1
GO:0008234	F	cysteine-type peptidase activity	18	4212	266	26736	1	1
GO:0033293	F	monocarboxylic acid binding	5	4212	13	26736	0.087	1
GO:0022804	F	active transmembrane transporter activity	96	4212	609	26736	0.51	1
GO:0043169	F	cation binding	591	4212	4790	26736	1	1
GO:0005230	F	extracellular ligand-gated ion channel activity	5	4212	20	26736	0.25	1
GO:0005231	F	excitatory extracellular ligand-gated ion channel activity	5	4212	20	26736	0.25	1
GO:0005234	F	extracellular-glutamate-gated ion channel activity	5	4212	20	26736	0.25	1
GO:0008528	F	peptide receptor activity, G-protein coupled	11	4212	94	26736	0.86	1
GO:0016701	F	oxidoreductase activity, acting on single donors with incorporation of molecular oxygen	9	4212	41	26736	0.23	1
GO:0043492	F	ATPase activity, coupled to movement of substances	39	4212	221	26736	0.28	1
GO:0046915	F	transition metal ion transmembrane transporter activity	12	4212	47	26736	0.098	1
GO:0005249	F	voltage-gated potassium channel activity	18	4212	104	26736	0.39	1
GO:0005247	F	voltage-gated chloride channel activity	5	4212	41	26736	0.77	1
GO:0015662	F	ATPase activity, coupled to transmembrane movement of ions, phosphorylative mechanism	16	4212	115	26736	0.72	1
GO:0005244	F	voltage-gated ion channel activity	32	4212	172	26736	0.22	1
GO:0051184	F	cofactor transporter activity	5	4212	24	26736	0.36	1
GO:0015295	F	solute:hydrogen symporter activity	7	4212	31	26736	0.25	1
GO:0015297	F	antiporter activity	23	4212	168	26736	0.77	1
GO:0015296	F	anion:cation symporter activity	11	4212	94	26736	0.86	1
GO:0015291	F	secondary active transmembrane transporter activity	46	4212	315	26736	0.71	1
GO:0015293	F	symporter activity	20	4212	140	26736	0.69	1
GO:0015299	F	solute:hydrogen antiporter activity	17	4212	105	26736	0.5	1
GO:0015298	F	solute:cation antiporter activity	17	4212	106	26736	0.51	1
GO:0004372	F	glycine hydroxymethyltransferase activity	6	4212	17	26736	0.082	1
GO:0030414	F	peptidase inhibitor activity	7	4212	117	26736	1	1
GO:0060589	F	nucleoside-triphosphatase regulator activity	30	4212	145	26736	0.11	1
GO:0003725	F	double-stranded RNA binding	7	4212	26	26736	0.15	1
GO:0050825	F	ice binding	161	4212	1403	26736	1	1
GO:0019104	F	DNA N-glycosylase activity	5	4212	13	26736	0.087	1
GO:0019202	F	amino acid kinase activity	11	4212	40	26736	0.079	1
GO:0019200	F	carbohydrate kinase activity	20	4212	90	26736	0.11	1
GO:0019201	F	nucleotide kinase activity	5	4212	26	26736	0.42	1
GO:0015450	F	P-P-bond-hydrolysis-driven protein transmembrane transporter activity	10	4212	46	26736	0.23	1
GO:0004872	F	receptor activity	99	4212	925	26736	1	1
GO:0004871	F	signal transducer activity	152	4212	1125	26736	0.97	1
GO:0004879	F	ligand-dependent nuclear receptor activity	35	4212	364	26736	1	1
GO:0050660	F	FAD binding	41	4212	205	26736	0.097	1
GO:0005199	F	structural constituent of cell wall	15	4212	169	26736	0.99	1
GO:0022843	F	voltage-gated cation channel activity	21	4212	118	26736	0.34	1
GO:0015103	F	inorganic anion transmembrane transporter activity	5	4212	26	26736	0.42	1
GO:0004553	F	hydrolase activity, hydrolyzing O-glycosyl compounds	53	4212	494	26736	1	1
GO:0019213	F	deacetylase activity	5	4212	13	26736	0.087	1
GO:0022891	F	substrate-specific transmembrane transporter activity	183	4212	1062	26736	0.14	1
GO:0004470	F	malic enzyme activity	5	4212	17	26736	0.17	1
GO:0005402	F	cation:sugar symporter activity	7	4212	31	26736	0.25	1
GO:0005622	C	intracellular	1379	4212	6211	26736	1e-38	8.6e-36
GO:0005737	C	cytoplasm	627	4212	2288	26736	5.2e-35	2.2e-32
GO:0044424	C	intracellular part	1182	4212	5277	26736	2.7e-33	7.3e-31
GO:0005623	C	cell	1818	4212	9422	26736	4.4e-23	7.3e-21
GO:0044464	C	cell part	1818	4212	9422	26736	4.4e-23	7.3e-21
GO:0032991	C	macromolecular complex	568	4212	2348	26736	1.1e-20	1.6e-18
GO:0044444	C	cytoplasmic part	443	4212	1715	26736	2.4e-20	2.8e-18
GO:0043229	C	intracellular organelle	849	4212	4154	26736	9.1e-14	8.3e-12
GO:0043226	C	organelle	849	4212	4154	26736	9.1e-14	8.3e-12
GO:0043234	C	protein complex	297	4212	1204	26736	6.6e-12	5.5e-10
GO:0030529	C	ribonucleoprotein complex	247	4212	962	26736	1.6e-11	1.2e-09
GO:0005840	C	ribosome	223	4212	895	26736	1.5e-09	1e-07
GO:0043231	C	intracellular membrane-bounded organelle	548	4212	2714	26736	2.5e-08	1.6e-06
GO:0043227	C	membrane-bounded organelle	552	4212	2744	26736	3.5e-08	2e-06
GO:0044422	C	organelle part	260	4212	1185	26736	9.7e-07	5e-05
GO:0044446	C	intracellular organelle part	260	4212	1185	26736	9.7e-07	5e-05
GO:0044428	C	nuclear part	51	4212	142	26736	1.7e-06	8.1e-05
GO:0033279	C	ribosomal subunit	46	4212	122	26736	1.8e-06	8.4e-05
GO:0012505	C	endomembrane system	41	4212	113	26736	1.4e-05	0.00059
GO:0031090	C	organelle membrane	77	4212	285	26736	3.8e-05	0.0016
GO:0000502	C	proteasome complex	23	4212	51	26736	8.2e-05	0.0032
GO:0031974	C	membrane-enclosed lumen	39	4212	121	26736	0.00017	0.0065
GO:0044432	C	endoplasmic reticulum part	20	4212	44	26736	0.00022	0.0074
GO:0071212	C	subsynaptic reticulum	20	4212	44	26736	0.00022	0.0074
GO:0030117	C	membrane coat	31	4212	89	26736	0.00026	0.008
GO:0048475	C	coated membrane	31	4212	89	26736	0.00026	0.008
GO:0015935	C	small ribosomal subunit	28	4212	76	26736	0.00024	0.008
GO:0031967	C	organelle envelope	52	4212	188	26736	0.0004	0.012
GO:0005739	C	mitochondrion	59	4212	222	26736	0.00041	0.012
GO:0043232	C	intracellular non-membrane-bounded organelle	340	4212	1783	26736	0.00057	0.015
GO:0043228	C	non-membrane-bounded organelle	340	4212	1783	26736	0.00057	0.015
GO:0005839	C	proteasome core complex	19	4212	45	26736	0.00063	0.016
GO:0005783	C	endoplasmic reticulum	41	4212	140	26736	0.00062	0.016
GO:0033178	C	proton-transporting two-sector ATPase complex, catalytic domain	21	4212	54	26736	0.00079	0.019
GO:0042175	C	nuclear envelope-endoplasmic reticulum network	17	4212	39	26736	0.00091	0.021
GO:0005789	C	endoplasmic reticulum membrane	17	4212	39	26736	0.00091	0.021
GO:0070013	C	intracellular organelle lumen	34	4212	112	26736	0.001	0.023
GO:0043233	C	organelle lumen	34	4212	112	26736	0.001	0.023
GO:0031975	C	envelope	58	4212	228	26736	0.0011	0.023
GO:0005634	C	nucleus	398	4212	2165	26736	0.002	0.04
GO:0015934	C	large ribosomal subunit	18	4212	47	26736	0.0021	0.042
GO:0033180	C	proton-transporting V-type ATPase, V1 domain	8	4212	11	26736	0.0022	0.043
GO:0005643	C	nuclear pore	9	4212	15	26736	0.003	0.056
GO:0046930	C	pore complex	9	4212	15	26736	0.003	0.056
GO:0031981	C	nuclear lumen	26	4212	85	26736	0.0035	0.064
GO:0005635	C	nuclear envelope	9	4212	16	26736	0.0041	0.074
GO:0044429	C	mitochondrial part	47	4212	192	26736	0.0057	0.099
GO:0044425	C	membrane part	359	4212	1977	26736	0.006	0.1
GO:0005654	C	nucleoplasm	23	4212	77	26736	0.0073	0.12
GO:0044451	C	nucleoplasm part	23	4212	77	26736	0.0073	0.12
GO:0005740	C	mitochondrial envelope	42	4212	170	26736	0.0075	0.12
GO:0016272	C	prefoldin complex	9	4212	20	26736	0.012	0.19
GO:0031966	C	mitochondrial membrane	37	4212	151	26736	0.013	0.2
GO:0005794	C	Golgi apparatus	23	4212	82	26736	0.013	0.2
GO:0000151	C	ubiquitin ligase complex	31	4212	122	26736	0.014	0.21
GO:0005777	C	peroxisome	8	4212	17	26736	0.015	0.21
GO:0042579	C	microbody	8	4212	17	26736	0.015	0.21
GO:0031968	C	organelle outer membrane	10	4212	25	26736	0.016	0.22
GO:0019867	C	outer membrane	13	4212	39	26736	0.02	0.28
GO:0005741	C	mitochondrial outer membrane	9	4212	23	26736	0.024	0.32
GO:0005853	C	eukaryotic translation elongation factor 1 complex	5	4212	8	26736	0.023	0.32
GO:0005667	C	transcription factor complex	15	4212	50	26736	0.026	0.34
GO:0030118	C	clathrin coat	11	4212	32	26736	0.026	0.34
GO:0030119	C	AP-type membrane coat adaptor complex	10	4212	28	26736	0.027	0.35
GO:0030131	C	clathrin adaptor complex	10	4212	28	26736	0.027	0.35
GO:0016592	C	mediator complex	7	4212	16	26736	0.029	0.36
GO:0019773	C	proteasome core complex, alpha-subunit complex	8	4212	20	26736	0.029	0.36
GO:0031970	C	organelle envelope lumen	5	4212	9	26736	0.032	0.38
GO:0009538	C	photosystem I reaction center	5	4212	9	26736	0.032	0.38
GO:0005758	C	mitochondrial intermembrane space	5	4212	9	26736	0.032	0.38
GO:0016591	C	DNA-directed RNA polymerase II, holoenzyme	9	4212	25	26736	0.034	0.4
GO:0016469	C	proton-transporting two-sector ATPase complex	29	4212	123	26736	0.036	0.42
GO:0033176	C	proton-transporting V-type ATPase complex	12	4212	39	26736	0.038	0.43
GO:0031988	C	membrane-bounded vesicle	15	4212	54	26736	0.042	0.47
GO:0016023	C	cytoplasmic membrane-bounded vesicle	15	4212	54	26736	0.042	0.47
GO:0009331	C	glycerol-3-phosphate dehydrogenase complex	7	4212	18	26736	0.045	0.48
GO:0030120	C	vesicle coat	11	4212	37	26736	0.054	0.56
GO:0012506	C	vesicle membrane	11	4212	37	26736	0.054	0.56
GO:0030662	C	coated vesicle membrane	11	4212	37	26736	0.054	0.56
GO:0030659	C	cytoplasmic vesicle membrane	11	4212	37	26736	0.054	0.56
GO:0048500	C	signal recognition particle	6	4212	15	26736	0.056	0.57
GO:0044431	C	Golgi apparatus part	17	4212	67	26736	0.059	0.59
GO:0005681	C	spliceosomal complex	8	4212	24	26736	0.06	0.6
GO:0030658	C	transport vesicle membrane	7	4212	21	26736	0.077	0.73
GO:0005743	C	mitochondrial inner membrane	28	4212	128	26736	0.075	0.73
GO:0030133	C	transport vesicle	7	4212	21	26736	0.077	0.73
GO:0031982	C	vesicle	17	4212	71	26736	0.084	0.75
GO:0019866	C	organelle inner membrane	28	4212	129	26736	0.08	0.75
GO:0030127	C	COPII vesicle coat	6	4212	17	26736	0.082	0.75
GO:0012507	C	ER to Golgi transport vesicle membrane	6	4212	17	26736	0.082	0.75
GO:0031410	C	cytoplasmic vesicle	17	4212	71	26736	0.084	0.75
GO:0030134	C	ER to Golgi transport vesicle	6	4212	17	26736	0.082	0.75
GO:0045261	C	proton-transporting ATP synthase complex, catalytic core F(1)	10	4212	36	26736	0.087	0.77
GO:0008287	C	protein serine/threonine phosphatase complex	21	4212	93	26736	0.09	0.79
GO:0030135	C	coated vesicle	12	4212	48	26736	0.11	0.94
GO:0031980	C	mitochondrial lumen	5	4212	22	26736	0.3	1
GO:0034357	C	photosynthetic membrane	13	4212	97	26736	0.75	1
GO:0044462	C	external encapsulating structure part	6	4212	38	26736	0.56	1
GO:0031227	C	intrinsic to endoplasmic reticulum membrane	5	4212	15	26736	0.13	1
GO:0016459	C	myosin complex	6	4212	20	26736	0.13	1
GO:0030313	C	cell envelope	6	4212	40	26736	0.61	1
GO:0009522	C	photosystem I	6	4212	21	26736	0.15	1
GO:0009521	C	photosystem	10	4212	70	26736	0.66	1
GO:0000785	C	chromatin	39	4212	383	26736	1	1
GO:0005618	C	cell wall	9	4212	142	26736	1	1
GO:0016021	C	integral to membrane	272	4212	1621	26736	0.17	1
GO:0008076	C	voltage-gated potassium channel complex	8	4212	41	26736	0.35	1
GO:0045259	C	proton-transporting ATP synthase complex	13	4212	68	26736	0.31	1
GO:0005576	C	extracellular region	20	4212	472	26736	1	1
GO:0044433	C	cytoplasmic vesicle part	13	4212	54	26736	0.12	1
GO:0009507	C	chloroplast	5	4212	24	26736	0.36	1
GO:0031300	C	intrinsic to organelle membrane	7	4212	35	26736	0.34	1
GO:0030660	C	Golgi-associated vesicle membrane	5	4212	20	26736	0.25	1
GO:0005759	C	mitochondrial matrix	5	4212	22	26736	0.3	1
GO:0034705	C	potassium channel complex	8	4212	41	26736	0.35	1
GO:0019861	C	flagellum	5	4212	38	26736	0.71	1
GO:0031224	C	intrinsic to membrane	277	4212	1640	26736	0.14	1
GO:0031226	C	intrinsic to plasma membrane	13	4212	56	26736	0.14	1
GO:0034702	C	ion channel complex	8	4212	41	26736	0.35	1
GO:0000786	C	nucleosome	28	4212	212	26736	0.84	1
GO:0009288	C	bacterial-type flagellum	5	4212	36	26736	0.67	1
GO:0005856	C	cytoskeleton	48	4212	378	26736	0.93	1
GO:0005945	C	6-phosphofructokinase complex	8	4212	66	26736	0.81	1
GO:0000159	C	protein phosphatase type 2A complex	9	4212	34	26736	0.12	1
GO:0044427	C	chromosomal part	45	4212	395	26736	0.99	1
GO:0044445	C	cytosolic part	21	4212	111	26736	0.25	1
GO:0015629	C	actin cytoskeleton	24	4212	206	26736	0.94	1
GO:0009536	C	plastid	10	4212	53	26736	0.35	1
GO:0042597	C	periplasmic space	6	4212	39	26736	0.59	1
GO:0033177	C	proton-transporting two-sector ATPase complex, proton-transporting domain	8	4212	61	26736	0.74	1
GO:0042995	C	cell projection	5	4212	48	26736	0.86	1
GO:0030312	C	external encapsulating structure	15	4212	180	26736	1	1
GO:0005798	C	Golgi-associated vesicle	7	4212	25	26736	0.14	1
GO:0005829	C	cytosol	21	4212	111	26736	0.25	1
GO:0015630	C	microtubule cytoskeleton	15	4212	124	26736	0.87	1
GO:0044430	C	cytoskeletal part	23	4212	150	26736	0.58	1
GO:0030288	C	outer membrane-bounded periplasmic space	6	4212	37	26736	0.54	1
GO:0044436	C	thylakoid part	7	4212	60	26736	0.82	1
GO:0000139	C	Golgi membrane	8	4212	38	26736	0.28	1
GO:0044459	C	plasma membrane part	19	4212	103	26736	0.3	1
GO:0005874	C	microtubule	9	4212	104	26736	0.98	1
GO:0034703	C	cation channel complex	8	4212	41	26736	0.35	1
GO:0005694	C	chromosome	63	4212	483	26736	0.93	1
GO:0009579	C	thylakoid	13	4212	106	26736	0.84	1
GO:0005887	C	integral to plasma membrane	13	4212	56	26736	0.14	1
GO:0005886	C	plasma membrane	22	4212	117	26736	0.26	1
GO:0016020	C	membrane	600	4212	3792	26736	0.47	1
GO:0032993	C	protein-DNA complex	28	4212	212	26736	0.84	1
